# Supplementary material for: Biological and Molecular Effects of Trypanosoma cruzi Residence in a LAMP-Deficient Intracellular Environment
Source: Front Cell Infect Microbiol. 2022 Jan 6;11:788482. doi: 10.3389/fcimb.2021.788482 (PMC8770540; doi:10.3389/fcimb.2021.788482)
Supplement: Supplementary file 2 [file Table_1.xlsx]

## Sheet: SupTab1 All identified proteins
Proteins Unique Sequence ID	Checked	Protein FDR Confidence: Combined	Master	Protein Group IDs	Accession	Gene ID	Product Description	Description	Exp. q-value: Combined	Contaminant	Marked as	Sum PEP Score	Coverage [%]	# Peptides	# PSMs	# Protein Unique Peptides	# Unique Peptides	# AAs	MW [kDa]	calc. pI	Score Sequest HT: Sequest HT	Coverage [%] (by Search Engine): Sequest HT	# PSMs (by Search Engine): Sequest HT	# Peptides (by Search Engine): Sequest HT	# Protein Pathway Groups	Abundance Ratio: (L1-2) / (L2)	Abundance Ratio: (L1-2) / (WT)	Abundance Ratio: (L2) / (WT)	Abundance Ratio (log2): (L1-2) / (L2)	Abundance Ratio (log2): (L1-2) / (WT)	Abundance Ratio (log2): (L2) / (WT)	Abundance Ratio P-Value: (L1-2) / (L2)	Abundance Ratio P-Value: (L1-2) / (WT)	Abundance Ratio P-Value: (L2) / (WT)	Abundances (Grouped): L1-2	Abundances (Grouped): L2	Abundances (Grouped): WT	Abundances (Grouped) CV [%]: L1-2	Abundances (Grouped) CV [%]: L2	Abundances (Grouped) CV [%]: WT	Abundances (Normalized): F3: 128N, Sample, L1-2	Abundances (Normalized): F3: 129N, Sample, L1-2	Abundances (Normalized): F3: 130N, Sample, L2	Abundances (Normalized): F3: 131N, Sample, L2	Abundances (Normalized): F3: 126, Sample, WT	Abundances (Normalized): F3: 127N, Sample, WT	Found in Sample: [S15] F3: 128N, Sample, L1-2	Found in Sample: [S16] F3: 129N, Sample, L1-2	Found in Sample: [S17] F3: 130N, Sample, L2
2.37112e+18	False	High	IsMasterProtein	5601	TcYC6_0091480-RA-p1	TcYC6_0091480	Cytoplasmic dynein 2 heavy chain (DYNC2H1), putative	transcript=TcYC6_0091480-RA | gene=TcYC6_0091480 | organism=Trypanosoma_cruzi_Y_C6 | gene_product=Cytoplasmic dynein 2 heavy chain (DYNC2H1), putative | transcript_product=Cytoplasmic dynein 2 heavy chain (DYNC2H1), putative | location=TcYC6_Chr7:979972-992673(+) | protein_length=4233 | sequence_SO=chromosome | SO=protein_coding | is_pseudo=false	0	False		924.209	37	131	190	129	129	4233	483	6.24	636.05	37	190	131	0	0.694	0.765	1.102	-0.53	-0.39	0.14	3.94443e-05	0.000324758	0.00632708	34835.5	50182.1	45526.3	1.34	0.94	0.99	34506	35168.2	50515.4	49851	45207.9	45846.8	High	High	High
-7.85675e+18	False	High	IsMasterProtein	798	TcYC6_0077770-RA-p1	TcYC6_0077770	small nuclear ribonucleoprotein SmD2, putative	transcript=TcYC6_0077770-RA | gene=TcYC6_0077770 | organism=Trypanosoma_cruzi_Y_C6 | gene_product=small nuclear ribonucleoprotein SmD2, putative | transcript_product=small nuclear ribonucleoprotein SmD2, putative | location=TcYC6_Chr15:828856-829191(+) | protein_length=111 | sequence_SO=chromosome | SO=protein_coding | is_pseudo=false	0	False		38.403	48	5	8	5	5	111	12.5	10.33	27.86	48	8	5	0	0.666	0.812	1.218	-0.59	-0.3	0.28	0.000249814	0.00194005	0.00228175	1329.9	1996.3	1638.7	2.69	0.37	0.3	1304.8	1355.4	1991	2001.5	1642.1	1635.2	High	High	High
8.36306e+18	False	High	IsMasterProtein	8004	TcYC6_0054780-RA-p1	TcYC6_0054780	transaldolase, putative	transcript=TcYC6_0054780-RA | gene=TcYC6_0054780 | organism=Trypanosoma_cruzi_Y_C6 | gene_product=transaldolase, putative | transcript_product=transaldolase, putative | location=TcYC6_Chr22:227211-228206(-) | protein_length=331 | sequence_SO=chromosome | SO=protein_coding | is_pseudo=false	0	False		98.411	39	11	16	10	10	331	36.4	6.57	59.12	39	16	11	0	0.648	0.645	0.995	-0.63	-0.63	-0.01	0.000269697	0.000255625	0.950496	1796.8	2772.9	2787.5	0.15	1.94	2.24	1794.9	1798.7	2735.1	2811.3	2832	2743.7	High	High	High
6.41374e+18	False	High	IsMasterProtein	7244	TcYC6_0111200-RA-p1	TcYC6_0111200	Putative intraflagellar transport protein C3	transcript=TcYC6_0111200-RA | gene=TcYC6_0111200 | organism=Trypanosoma_cruzi_Y_C6 | gene_product=Putative intraflagellar transport protein C3 | transcript_product=Putative intraflagellar transport protein C3 | location=TcYC6_Chr8:790995-792695(+) | protein_length=566 | sequence_SO=chromosome | SO=protein_coding | is_pseudo=false	0	False		60.549	23	12	14	12	12	566	65.3	6.18	41.61	23	14	12	0	0.648	0.729	1.126	-0.63	-0.46	0.17	0.000606446	0.001467	0.024288	1302.2	2010	1785.6	1.91	2.13	2.42	1319.9	1284.7	2040.5	1980	1816.4	1755.4	High	High	High
-8.27434e+18	False	High	IsMasterProtein	564	TcYC6_0106330-RA-p1	TcYC6_0106330	thiolase protein-like protein, putative	transcript=TcYC6_0106330-RA | gene=TcYC6_0106330 | organism=Trypanosoma_cruzi_Y_C6 | gene_product=thiolase protein-like protein, putative | transcript_product=thiolase protein-like protein, putative | location=TcYC6_Chr10:712667-714010(+) | protein_length=447 | sequence_SO=chromosome | SO=protein_coding | is_pseudo=false	0	False		233.464	60	21	69	21	21	447	48.1	8.47	248.3	60	69	21	0	0.647	0.695	1.074	-0.63	-0.53	0.1	0.000688155	0.00112755	0.0999522	12005.9	18569.8	17284	0.94	1.89	3.32	11926.7	12085.6	18323.1	18820	17694.5	16883	High	High	High
-8.43439e+18	False	High	IsMasterProtein	468	TcYC6_0087030-RA-p1	TcYC6_0087030	hypothetical protein, conserved	transcript=TcYC6_0087030-RA | gene=TcYC6_0087030 | organism=Trypanosoma_cruzi_Y_C6 | gene_product=hypothetical protein, conserved | transcript_product=hypothetical protein, conserved | location=TcYC6_Chr14:992570-993562(-) | protein_length=330 | sequence_SO=chromosome | SO=protein_coding | is_pseudo=false	0	False		7.319	6	1	1	1	1	330	37.2	9.8	3.93	6	1	1	0	1.156	1.051	0.909	0.21	0.07	-0.14	0.000936066	0.0198309	0.00308243	242.2	209.6	230.5	0.52	0.85	1.07	243.1	241.3	210.8	208.3	228.7	232.2	High	High	High
1.53857e+18	False	High	IsMasterProtein	5242	TcYC6_0029430-RA-p1	TcYC6_0029430	hypothetical protein, conserved	transcript=TcYC6_0029430-RA | gene=TcYC6_0029430 | organism=Trypanosoma_cruzi_Y_C6 | gene_product=hypothetical protein, conserved | transcript_product=hypothetical protein, conserved | location=TcYC6_Contig159:107339-108943(+) | protein_length=534 | sequence_SO=contig | SO=protein_coding | is_pseudo=false	0	False		21.858	10	4	4	4	4	534	59.8	8.92	13.05	10	4	4	0	1.843	1.459	0.791	0.88	0.54	-0.34	0.00132625	0.00533154	0.0208062	427.8	232.1	293.3	5.21	2.04	4.2	443.9	412.3	235.5	228.8	284.7	302.1	High	High	High
1.14441e+18	False	High	IsMasterProtein	5075	TcYC6_0015660-RA-p1	TcYC6_0015660	dynein light chain, putative	transcript=TcYC6_0015660-RA | gene=TcYC6_0015660 | organism=Trypanosoma_cruzi_Y_C6 | gene_product=dynein light chain, putative | transcript_product=dynein light chain, putative | location=TcYC6_Chr18:30158-30430(-) | protein_length=90 | sequence_SO=chromosome | SO=protein_coding | is_pseudo=false	0	False		10.322	13	1	2	1	1	90	10.5	8.13	6.79	13	2	1	0	0.57	0.76	1.335	-0.81	-0.4	0.42	0.00159049	0.0127087	0.0109075	283	496.9	372.2	2.19	2.82	5.87	278.7	287.5	487.1	506.9	388	357.1	High	High	High
-3.04184e+18	False	High	IsMasterProtein	3184	TcYC6_0100200-RA-p1	TcYC6_0100200	hypothetical protein, conserved	transcript=TcYC6_0100200-RA | gene=TcYC6_0100200 | organism=Trypanosoma_cruzi_Y_C6 | gene_product=hypothetical protein, conserved | transcript_product=hypothetical protein, conserved | location=TcYC6_Chr28:356374-356766(+) | protein_length=130 | sequence_SO=chromosome | SO=protein_coding | is_pseudo=false	0	False		52.168	56	6	8	6	6	130	14.3	9.17	31	56	8	6	0	0.717	0.795	1.109	-0.48	-0.33	0.15	0.0017649	0.00519571	0.0477603	1164	1623.9	1464.2	0.91	4.1	0.37	1171.5	1156.5	1671.7	1577.5	1468	1460.4	High	High	High
4.2824e+17	False	High	IsMasterProtein	4753	TcYC6_0067360-RA-p1	TcYC6_0067360	ankyrin repeat protein, putative	transcript=TcYC6_0067360-RA | gene=TcYC6_0067360 | organism=Trypanosoma_cruzi_Y_C6 | gene_product=ankyrin repeat protein, putative | transcript_product=ankyrin repeat protein, putative | location=TcYC6_Chr2:35136-44303(-) | protein_length=3055 | sequence_SO=chromosome | SO=protein_coding | is_pseudo=false	0	False		48.219	4	14	14	14	14	3055	334.9	8.57	35.72	4	14	14	0	0.673	0.889	1.322	-0.57	-0.17	0.4	0.0018115	0.0554263	0.00501723	294	436.9	330.6	4.04	2.29	2.01	285.7	302.5	429.9	444.1	325.9	335.3	High	High	High
-5.51921e+18	False	High	IsMasterProtein	2047	TcYC6_0114240:pseudogenic_transcript-p1	TcYC6_0114240	RNA-binding protein, pseudogene	transcript=TcYC6_0114240:pseudogenic_transcript | gene=TcYC6_0114240 | organism=Trypanosoma_cruzi_Y_C6 | gene_product=RNA-binding protein, pseudogene | transcript_product=RNA-binding protein, pseudogene | location=TcYC6_Chr9:429182-430591(-) | protein_length=469 | sequence_SO=chromosome | SO=protein_coding | is_pseudo=true	0	False		96.373	29	12	29	12	12	469	52.3	8.82	94.34	29	29	12	0	0.669	0.713	1.065	-0.58	-0.49	0.09	0.00200099	0.00327776	0.247802	4366.2	6525.6	6127.8	0.63	5.28	0.1	4385.6	4346.8	6286.5	6773.7	6132.3	6123.4	High	High	High
6.09889e+18	False	High	IsMasterProtein	7123	TcYC6_0110240-RA-p1	TcYC6_0110240	hypothetical protein, conserved	transcript=TcYC6_0110240-RA | gene=TcYC6_0110240 | organism=Trypanosoma_cruzi_Y_C6 | gene_product=hypothetical protein, conserved | transcript_product=hypothetical protein, conserved | location=TcYC6_Chr8:566400-567872(-) | protein_length=490 | sequence_SO=chromosome | SO=protein_coding | is_pseudo=false	0.001	False		4.716	4	1	1	1	1	490	56.3	5.27	3.48	4	1	1	0	2.223	1.787	0.804	1.15	0.84	-0.31	0.00207279	0.00523475	0.0764153	134.1	60.3	75	4.88	3.37	8.88	138.8	129.5	58.9	61.8	70.5	79.9	High	High	High
-6.51728e+18	False	High	IsMasterProtein	1521	TcYC6_0124540-RA-p1	TcYC6_0124540	heat shock protein 85, putative	transcript=TcYC6_0124540-RA | gene=TcYC6_0124540 | organism=Trypanosoma_cruzi_Y_C6 | gene_product=heat shock protein 85, putative | transcript_product=heat shock protein 85, putative | location=TcYC6_Chr4:875219-877333(-) | protein_length=704 | sequence_SO=chromosome | SO=protein_coding | is_pseudo=false	0	False		517.605	65	44	170	17	42	704	80.7	5.15	549.33	65	170	44	0	0.67	0.753	1.124	-0.58	-0.41	0.17	0.002227	0.00604907	0.0693963	35949.9	53689.1	47772.2	3.73	1.5	3.76	36911.5	35013.3	53122.3	54261.9	49058.9	46519.2	High	High	High
-4.08231e+18	False	High	IsMasterProtein	2715	TcYC6_0065870-RA-p1	TcYC6_0065870	hypothetical protein, conserved	transcript=TcYC6_0065870-RA | gene=TcYC6_0065870 | organism=Trypanosoma_cruzi_Y_C6 | gene_product=hypothetical protein, conserved | transcript_product=hypothetical protein, conserved | location=TcYC6_Chr21:356552-360601(-) | protein_length=1349 | sequence_SO=chromosome | SO=protein_coding | is_pseudo=false	0	False		166.677	24	28	42	28	28	1349	145.3	6.68	127.39	24	42	28	0	0.63	0.691	1.098	-0.67	-0.53	0.14	0.00249568	0.00482068	0.17414	6802.6	10805.2	9838.1	6.13	1.92	1.51	6513.7	7104.3	10953.2	10659.1	9943.8	9733.5	High	High	High
-4.87644e+18	False	High	IsMasterProtein	2348	TcYC6_0012820-RA-p1	TcYC6_0012820	target SNARE, putative	transcript=TcYC6_0012820-RA | gene=TcYC6_0012820 | organism=Trypanosoma_cruzi_Y_C6 | gene_product=target SNARE, putative | transcript_product=target SNARE, putative | location=TcYC6_Chr12:725620-726570(-) | protein_length=316 | sequence_SO=chromosome | SO=protein_coding | is_pseudo=false	0	False		43.361	26	6	6	6	6	316	35.6	7.4	24.27	26	6	6	0	0.589	0.727	1.233	-0.76	-0.46	0.3	0.00252058	0.0108615	0.0348237	858.9	1457.4	1181.7	7.29	1.77	1.02	815.7	904.4	1475.7	1439.3	1173.2	1190.3	High	High	High
-4.79141e+18	False	High	IsMasterProtein	2380	TcYC6_0019570-RA-p1	TcYC6_0019570	ribosomal RNA processing protein 4, putative	transcript=TcYC6_0019570-RA | gene=TcYC6_0019570 | organism=Trypanosoma_cruzi_Y_C6 | gene_product=ribosomal RNA processing protein 4, putative | transcript_product=ribosomal RNA processing protein 4, putative | location=TcYC6_Chr32:441368-442372(-) | protein_length=334 | sequence_SO=chromosome | SO=protein_coding | is_pseudo=false	0.001	False		4.805	6	2	2	2	2	334	36.9	7.65	4.99	6	2	2	0	0.86	0.936	1.088	-0.22	-0.1	0.12	0.00263902	0.0273181	0.0140943	240.1	279.3	256.7	0.1	1.86	1.17	240.3	240	283	275.6	258.8	254.5	High	High	High
4.09592e+18	False	High	IsMasterProtein	6340	TcYC6_0123160-RA-p1	TcYC6_0123160	L-2-hydroxyglutarate dehydrogenase, mitochondrial, putative	transcript=TcYC6_0123160-RA | gene=TcYC6_0123160 | organism=Trypanosoma_cruzi_Y_C6 | gene_product=L-2-hydroxyglutarate dehydrogenase, mitochondrial, putative | transcript_product=L-2-hydroxyglutarate dehydrogenase, mitochondrial, putative | location=TcYC6_Chr4:524204-525766(+) | protein_length=520 | sequence_SO=chromosome | SO=protein_coding | is_pseudo=false	0	False		43.726	17	9	10	9	9	520	57.6	8.29	32.09	17	10	9	0	0.866	0.857	0.989	-0.21	-0.22	-0.02	0.00315075	0.00255533	0.709797	1540.6	1778.4	1797.6	0.5	1.85	1.13	1535.1	1546	1755.4	1801.8	1783.3	1812	High	High	High
4.78319e+18	False	High	IsMasterProtein	6610	TcYC6_0098840-RA-p1	TcYC6_0098840	zinc-binding protein (Yippee), putative	transcript=TcYC6_0098840-RA | gene=TcYC6_0098840 | organism=Trypanosoma_cruzi_Y_C6 | gene_product=zinc-binding protein (Yippee), putative | transcript_product=zinc-binding protein (Yippee), putative | location=TcYC6_Chr13:1027527-1027901(+) | protein_length=124 | sequence_SO=chromosome | SO=protein_coding | is_pseudo=false	0	False		14.367	31	3	3	3	3	124	14.3	8.73	10.07	31	3	3	0	0.642	0.764	1.19	-0.64	-0.39	0.25	0.00355004	0.0148807	0.048817	214.1	333.4	280.2	0.16	7.13	0.02	213.9	214.4	317	350.6	280.2	280.2	High	High	High
2.34956e+18	False	High	IsMasterProtein	5586	TcYC6_0070170-RA-p1	TcYC6_0070170	U5 snRNA-associated splicing factor, putative	transcript=TcYC6_0070170-RA | gene=TcYC6_0070170 | organism=Trypanosoma_cruzi_Y_C6 | gene_product=U5 snRNA-associated splicing factor, putative | transcript_product=U5 snRNA-associated splicing factor, putative | location=TcYC6_Chr2:614146-621339(+) | protein_length=2397 | sequence_SO=chromosome | SO=protein_coding | is_pseudo=false	0	False		209.555	21	43	49	43	43	2397	276.7	8.16	141.3	21	49	43	0	0.705	0.772	1.095	-0.5	-0.37	0.13	0.00358484	0.00852875	0.13484	7491.1	10628.5	9708.8	1.31	2.52	4.89	7560.9	7422	10819.3	10441.2	10050.8	9378.5	High	High	High
-5.96324e+18	False	High	IsMasterProtein	1813	TcYC6_0075970-RA-p1	TcYC6_0075970	acyl-CoA oxidase, putative	transcript=TcYC6_0075970-RA | gene=TcYC6_0075970 | organism=Trypanosoma_cruzi_Y_C6 | gene_product=acyl-CoA oxidase, putative | transcript_product=acyl-CoA oxidase, putative | location=TcYC6_Chr15:247733-249940(+) | protein_length=735 | sequence_SO=chromosome | SO=protein_coding | is_pseudo=false	0	False		30.652	10	7	8	7	7	735	82.6	7.87	22.25	10	8	7	0	0.784	0.753	0.96	-0.35	-0.41	-0.06	0.00370017	0.00234538	0.309824	522.5	666.2	694.3	3.51	0.93	1.6	509.7	535.7	670.6	661.9	686.5	702.2	High	High	High
8.54214e+18	False	High	IsMasterProtein	8079	TcYC6_0025190-RA-p1	TcYC6_0025190	heat shock protein, putative	transcript=TcYC6_0025190-RA | gene=TcYC6_0025190 | organism=Trypanosoma_cruzi_Y_C6 | gene_product=heat shock protein, putative | transcript_product=heat shock protein, putative | location=TcYC6_Chr20:533564-534919(-) | protein_length=451 | sequence_SO=chromosome | SO=protein_coding | is_pseudo=false	0	False		19.731	10	3	3	3	3	451	49.6	7.53	11.96	10	3	3	0	0.77	0.954	1.238	-0.38	-0.07	0.31	0.00457084	0.313157	0.00815487	176.8	229.5	185.4	2.6	3.34	1.76	173.6	180.1	235	224.2	183.1	187.7	High	High	High
4.00031e+18	False	High	IsMasterProtein	6294	TcYC6_0119790-RA-p1	TcYC6_0119790	protein phosphatase 2C, putative	transcript=TcYC6_0119790-RA | gene=TcYC6_0119790 | organism=Trypanosoma_cruzi_Y_C6 | gene_product=protein phosphatase 2C, putative | transcript_product=protein phosphatase 2C, putative | location=TcYC6_Chr3:1303448-1304539(-) | protein_length=363 | sequence_SO=chromosome | SO=protein_coding | is_pseudo=false	0	False		59.888	34	11	14	11	11	363	40.2	6.1	39.08	34	14	11	0	0.674	0.74	1.098	-0.57	-0.43	0.13	0.00517775	0.011232	0.21203	1368.4	2029.8	1849.4	6.2	3.53	1.21	1309.7	1429.7	2081.1	1979.7	1833.6	1865.4	High	High	High
9.12743e+17	False	High	IsMasterProtein	4959	TcYC6_0009830-RA-p1	TcYC6_0009830	syntaxin, putative	transcript=TcYC6_0009830-RA | gene=TcYC6_0009830 | organism=Trypanosoma_cruzi_Y_C6 | gene_product=syntaxin, putative | transcript_product=syntaxin, putative | location=TcYC6_Chr37:320157-320846(-) | protein_length=229 | sequence_SO=chromosome | SO=protein_coding | is_pseudo=false	0	False		13.017	13	3	3	3	3	229	26	5.06	9.53	13	3	3	0	0.686	0.929	1.355	-0.54	-0.11	0.44	0.00524769	0.303825	0.00976493	701.1	1022.4	754.3	2.32	6.13	2.32	712.7	689.7	979	1067.7	766.7	742	High	High	High
5.5726e+18	False	High	IsMasterProtein	6901	TcYC6_0028450-RA-p1	TcYC6_0028450	glutaminyl-tRNA synthetase, putative	transcript=TcYC6_0028450-RA | gene=TcYC6_0028450 | organism=Trypanosoma_cruzi_Y_C6 | gene_product=glutaminyl-tRNA synthetase, putative | transcript_product=glutaminyl-tRNA synthetase, putative | location=TcYC6_Chr38:224716-226431(-) | protein_length=571 | sequence_SO=chromosome | SO=protein_coding | is_pseudo=false	0	False		27.348	14	9	9	9	9	571	66.2	6.92	25.48	14	9	9	0	0.684	0.774	1.132	-0.55	-0.37	0.18	0.00532951	0.0164561	0.108935	1548.3	2264.3	2000.5	0.67	0.05	7.01	1541	1555.6	2263.5	2265.2	2102.2	1903.7	High	High	High
2.69278e+17	False	High	IsMasterProtein	4690	TcYC6_0080540-RA-p1	TcYC6_0080540	eukaryotic translation initiation factor 3 subunit l	transcript=TcYC6_0080540-RA | gene=TcYC6_0080540 | organism=Trypanosoma_cruzi_Y_C6 | gene_product=eukaryotic translation initiation factor 3 subunit l | transcript_product=eukaryotic translation initiation factor 3 subunit l | location=TcYC6_Chr23:701157-702626(+) | protein_length=489 | sequence_SO=chromosome | SO=protein_coding | is_pseudo=false	0	False		65.052	24	12	17	12	12	489	56.2	8.51	53.65	24	17	12	0	0.766	0.717	0.936	-0.38	-0.48	-0.09	0.00576617	0.00303448	0.208221	3033.7	3959.3	4228.8	0.97	1.03	4.87	3054.7	3012.9	3930.7	3988.1	4376.9	4085.6	High	High	High
-6.98897e+18	False	High	IsMasterProtein	1282	TcYC6_0061300:pseudogenic_transcript-p1	TcYC6_0061300	cysteinyl-tRNA synthetase, pseudogene	transcript=TcYC6_0061300:pseudogenic_transcript | gene=TcYC6_0061300 | organism=Trypanosoma_cruzi_Y_C6 | gene_product=cysteinyl-tRNA synthetase, pseudogene | transcript_product=cysteinyl-tRNA synthetase, pseudogene | location=TcYC6_Chr35:420790-423106(-) | protein_length=772 | sequence_SO=chromosome | SO=protein_coding | is_pseudo=true	0	False		80.182	18	12	15	11	11	772	87.1	6.84	52.91	18	15	12	0	0.706	0.76	1.077	-0.5	-0.4	0.11	0.00590286	0.0117721	0.276032	2498.7	3540.6	3286.4	0.04	5.56	3.72	2498	2499.4	3682.6	3404	3374	3201.1	High	High	High
6.76148e+18	False	High	IsMasterProtein	7378	TcYC6_0068620-RA-p1	TcYC6_0068620	cytochrome P450 reductase, putative	transcript=TcYC6_0068620-RA | gene=TcYC6_0068620 | organism=Trypanosoma_cruzi_Y_C6 | gene_product=cytochrome P450 reductase, putative | transcript_product=cytochrome P450 reductase, putative | location=TcYC6_Chr2:289791-291899(+) | protein_length=702 | sequence_SO=chromosome | SO=protein_coding | is_pseudo=false	0	False		27.336	8	5	5	5	5	702	78.3	8.07	14.82	8	5	5	0	0.704	0.831	1.181	-0.51	-0.27	0.24	0.00592119	0.0359211	0.0472197	660.9	939	795	1.4	6.59	0.32	667.5	654.4	983.8	896.2	796.8	793.1	High	High	High
2.27465e+18	False	High	IsMasterProtein	5559	TcYC6_0097680-RA-p1	TcYC6_0097680	hypothetical protein, conserved	transcript=TcYC6_0097680-RA | gene=TcYC6_0097680 | organism=Trypanosoma_cruzi_Y_C6 | gene_product=hypothetical protein, conserved | transcript_product=hypothetical protein, conserved | location=TcYC6_Chr13:829075-829551(-) | protein_length=158 | sequence_SO=chromosome | SO=protein_coding | is_pseudo=false	0	False		15.566	23	2	2	2	2	158	17.7	5.22	9.07	23	2	2	0	0.499	0.777	1.556	-1	-0.36	0.64	0.00608301	0.0939214	0.0219139	171.2	342.8	220.4	6.97	0.05	11.5	163	179.9	343	342.7	239.1	203.1	High	High	High
8.65483e+18	False	High	IsMasterProtein	8124	TcYC6_0047280-RA-p1	TcYC6_0047280	hypothetical protein, conserved	transcript=TcYC6_0047280-RA | gene=TcYC6_0047280 | organism=Trypanosoma_cruzi_Y_C6 | gene_product=hypothetical protein, conserved | transcript_product=hypothetical protein, conserved | location=TcYC6_Chr30:400550-401110(+) | protein_length=186 | sequence_SO=chromosome | SO=protein_coding | is_pseudo=false	0	False		15.277	18	3	3	3	3	186	21.5	9.29	11.54	18	3	3	0	0.657	0.871	1.325	-0.61	-0.2	0.41	0.00631123	0.122125	0.019592	950.7	1445.9	1091.1	7.11	1.18	3.98	904	999.7	1458.1	1433.9	1060.8	1122.3	High	High	High
-1.07633e+18	False	High	IsMasterProtein	4082	TcYC6_0059090-RA-p1	TcYC6_0059090	hypothetical protein, conserved	transcript=TcYC6_0059090-RA | gene=TcYC6_0059090 | organism=Trypanosoma_cruzi_Y_C6 | gene_product=hypothetical protein, conserved | transcript_product=hypothetical protein, conserved | location=TcYC6_Chr6:1248740-1249753(-) | protein_length=337 | sequence_SO=chromosome | SO=protein_coding | is_pseudo=false	0	False		69.775	31	7	12	5	7	337	37.5	9.38	43.61	31	12	7	0	0.81	0.914	1.127	-0.3	-0.13	0.17	0.00650741	0.0659005	0.0315862	2082.7	2570.1	2279.8	1.44	0.46	3.89	2061.7	2104	2578.5	2561.6	2217.9	2343.5	High	High	High
5.12916e+18	False	High	IsMasterProtein	6731	TcYC6_0103050-RA-p1	TcYC6_0103050	dynein heavy chain, putative	transcript=TcYC6_0103050-RA | gene=TcYC6_0103050 | organism=Trypanosoma_cruzi_Y_C6 | gene_product=dynein heavy chain, putative | transcript_product=dynein heavy chain, putative | location=TcYC6_Chr24:575847-589856(+) | protein_length=4669 | sequence_SO=chromosome | SO=protein_coding | is_pseudo=false	0	False		2634.5	64	261	836	258	259	4669	533.7	5.49	2763.37	64	836	261	0	0.567	0.757	1.335	-0.82	-0.4	0.42	0.00666753	0.047877	0.0437483	188262	332027	248796	9.55	5.84	1.89	175953	201432	346028	318592	245489	252147	High	High	High
3.28062e+18	False	High	IsMasterProtein	5987	TcYC6_0044260-RA-p1	TcYC6_0044260	acidocalcisomal pyrophosphatase, putative	transcript=TcYC6_0044260-RA | gene=TcYC6_0044260 | organism=Trypanosoma_cruzi_Y_C6 | gene_product=acidocalcisomal pyrophosphatase, putative | transcript_product=acidocalcisomal pyrophosphatase, putative | location=TcYC6_Chr16:351671-352915(-) | protein_length=414 | sequence_SO=chromosome | SO=protein_coding | is_pseudo=false	0	False		15.269	10	4	4	4	4	414	47.8	6.06	8.87	10	4	4	0	0.631	0.648	1.028	-0.67	-0.63	0.04	0.00667189	0.00795176	0.871752	345.5	547.8	533.1	7.91	4.43	1.72	365.4	326.7	531	565.3	526.7	539.6	High	High	High
2.83576e+18	False	High	IsMasterProtein	5784	TcYC6_0085410-RA-p1	TcYC6_0085410	hypothetical protein, conserved	transcript=TcYC6_0085410-RA | gene=TcYC6_0085410 | organism=Trypanosoma_cruzi_Y_C6 | gene_product=hypothetical protein, conserved | transcript_product=hypothetical protein, conserved | location=TcYC6_Chr14:514157-514510(+) | protein_length=117 | sequence_SO=chromosome | SO=protein_coding | is_pseudo=false	0	False		20.883	28	2	3	2	2	117	13.6	9.85	11.54	28	3	2	0	0.753	0.9	1.195	-0.41	-0.15	0.26	0.00687954	0.098104	0.0256094	927.3	1231.2	1030.5	1.06	5.42	1.54	920.4	934.3	1184.8	1279.3	1019.3	1041.8	High	High	High
4.61164e+17	False	High	IsMasterProtein	4767	TcYC6_0094840-RA-p1	TcYC6_0094840	lysyl-tRNA synthetase, putative	transcript=TcYC6_0094840-RA | gene=TcYC6_0094840 | organism=Trypanosoma_cruzi_Y_C6 | gene_product=lysyl-tRNA synthetase, putative | transcript_product=lysyl-tRNA synthetase, putative | location=TcYC6_Chr13:196026-198005(-) | protein_length=659 | sequence_SO=chromosome | SO=protein_coding | is_pseudo=false	0	False		15.334	6	4	4	4	4	659	74.4	8.87	8.8	6	4	4	0	0.531	0.596	1.122	-0.91	-0.75	0.17	0.00693572	0.0123438	0.386155	65.2	122.8	109.4	4.04	6.05	10.57	67.1	63.4	128.1	117.6	117.9	101.5	High	High	High
-5.39052e+18	False	High	IsMasterProtein	2111	TcYC6_0044420-RA-p1	TcYC6_0044420	putative protein kinase	transcript=TcYC6_0044420-RA | gene=TcYC6_0044420 | organism=Trypanosoma_cruzi_Y_C6 | gene_product=putative protein kinase | transcript_product=putative protein kinase | location=TcYC6_Chr16:381055-384696(-) | protein_length=1213 | sequence_SO=chromosome | SO=protein_coding | is_pseudo=false	0	False		63.107	13	11	12	2	11	1213	136.1	6.16	38.79	13	12	11	0	0.73	0.831	1.137	-0.45	-0.27	0.19	0.00696106	0.0306012	0.0787313	1003.8	1374.6	1208.5	0.65	4.8	4.16	1008.5	999.2	1422	1328.7	1244.6	1173.4	High	High	High
-4.90974e+18	False	High	IsMasterProtein	2334	TcYC6_0122010-RA-p1	TcYC6_0122010	hexose transporter	transcript=TcYC6_0122010-RA | gene=TcYC6_0122010 | organism=Trypanosoma_cruzi_Y_C6 | gene_product=hexose transporter | transcript_product=hexose transporter | location=TcYC6_Chr4:254961-256595(+) | protein_length=544 | sequence_SO=chromosome | SO=protein_coding | is_pseudo=false	0	False		64.608	14	9	19	6	6	544	58.6	6.3	63.31	14	19	9	0	0.528	0.789	1.495	-0.92	-0.34	0.58	0.00739645	0.105283	0.027208	3041.8	5759.2	3853.2	11.7	5.63	2.53	2799.7	3304.8	5993.2	5534.4	3922.8	3784.9	High	High	High
-6.57274e+18	False	High	IsMasterProtein	1492	TcYC6_0086150-RA-p1	TcYC6_0086150	Pseudokinase, putative	transcript=TcYC6_0086150-RA | gene=TcYC6_0086150 | organism=Trypanosoma_cruzi_Y_C6 | gene_product=Pseudokinase, putative | transcript_product=Pseudokinase, putative | location=TcYC6_Chr14:711581-714055(+) | protein_length=824 | sequence_SO=chromosome | SO=protein_coding | is_pseudo=false	0	False		12.293	6	4	4	4	4	824	91.1	8.15	8.01	6	4	4	0	1.623	1.528	0.941	0.7	0.61	-0.09	0.00756309	0.0110909	0.608101	484.4	298.4	317	5.66	8.23	1.68	504.2	465.4	281.5	316.3	320.8	313.3	High	High	High
5.22774e+18	False	High	IsMasterProtein	6767	TcYC6_0115380-RA-p1	TcYC6_0115380	synaptotagmin, putative	transcript=TcYC6_0115380-RA | gene=TcYC6_0115380 | organism=Trypanosoma_cruzi_Y_C6 | gene_product=synaptotagmin, putative | transcript_product=synaptotagmin, putative | location=TcYC6_Chr9:719052-720932(-) | protein_length=626 | sequence_SO=chromosome | SO=protein_coding | is_pseudo=false	0	False		166.109	35	20	42	20	20	626	71	7.84	139.78	35	42	20	0	0.634	0.811	1.278	-0.66	-0.3	0.35	0.00777332	0.0645928	0.0432061	8297.1	13079.8	10234.2	2.53	6.79	6.31	8150.2	8446.6	12466.1	13723.7	9787.3	10701.6	High	High	High
1.54677e+18	False	High	IsMasterProtein	5247	TcYC6_0127790-RA-p1	TcYC6_0127790	hypothetical protein	transcript=TcYC6_0127790-RA | gene=TcYC6_0127790 | organism=Trypanosoma_cruzi_Y_C6 | gene_product=hypothetical protein | transcript_product=hypothetical protein | location=TcYC6_Chr39:170362-177921(+) | protein_length=2519 | sequence_SO=chromosome | SO=protein_coding | is_pseudo=false	0	False		349.423	24	50	73	50	50	2519	284	5.62	250.12	24	73	50	0	0.671	0.76	1.132	-0.58	-0.4	0.18	0.00784702	0.0225266	0.16181	12296.1	18321	16180.5	4.01	4.05	6.24	12649.6	11952.5	18852.8	17804.3	15481.7	16910.9	High	High	High
-7.33117e+17	False	High	IsMasterProtein	4250	TcYC6_0102640-RA-p1	TcYC6_0102640	dynein light chain Tctex-type, putative	transcript=TcYC6_0102640-RA | gene=TcYC6_0102640 | organism=Trypanosoma_cruzi_Y_C6 | gene_product=dynein light chain Tctex-type, putative | transcript_product=dynein light chain Tctex-type, putative | location=TcYC6_Chr24:467763-468116(-) | protein_length=117 | sequence_SO=chromosome | SO=protein_coding | is_pseudo=false	0	False		22.065	29	3	4	3	3	117	13.2	4.82	13.38	29	4	3	0	0.594	0.752	1.266	-0.75	-0.41	0.34	0.00825838	0.0438942	0.0711889	1356.7	2285.6	1804.8	1.23	1.17	11.1	1368.5	1345	2304.6	2266.9	1952.5	1668.3	High	High	High
-9.13472e+18	False	High	IsMasterProtein	53	TcYC6_0032590-RA-p1	TcYC6_0032590	hypothetical protein, conserved	transcript=TcYC6_0032590-RA | gene=TcYC6_0032590 | organism=Trypanosoma_cruzi_Y_C6 | gene_product=hypothetical protein, conserved | transcript_product=hypothetical protein, conserved | location=TcYC6_Chr17:99370-100635(-) | protein_length=421 | sequence_SO=chromosome | SO=protein_coding | is_pseudo=false	0.001	False		4.251	4	1	1	1	1	421	48.5	9.03	2.62	4	1	1	0	0.719	1.028	1.429	-0.48	0.04	0.52	0.00827576	0.797333	0.00657632	92	127.9	89.5	0.28	2.33	6.72	91.8	92.2	125.8	130	85.3	93.9	High	High	High
4.28222e+18	False	High	IsMasterProtein	6402	TcYC6_0023130-RA-p1	TcYC6_0023130	palmitoyl acyltransferase 3, putative	transcript=TcYC6_0023130-RA | gene=TcYC6_0023130 | organism=Trypanosoma_cruzi_Y_C6 | gene_product=palmitoyl acyltransferase 3, putative | transcript_product=palmitoyl acyltransferase 3, putative | location=TcYC6_Chr27:199051-200046(-) | protein_length=331 | sequence_SO=chromosome | SO=protein_coding | is_pseudo=false	0	False		27.317	16	5	6	5	5	331	37.7	8.56	18.68	16	6	5	0	0.676	0.919	1.359	-0.57	-0.12	0.44	0.008596	0.334833	0.0171694	671	992.9	730.4	3.01	1.62	7.85	656.9	685.4	981.5	1004.3	690.9	772.1	High	High	High
1.4936e+18	False	High	IsMasterProtein	5226	TcYC6_0083420-RA-p1	TcYC6_0083420	beta-ketoacyl-ACP reductase 2, putative	transcript=TcYC6_0083420-RA | gene=TcYC6_0083420 | organism=Trypanosoma_cruzi_Y_C6 | gene_product=beta-ketoacyl-ACP reductase 2, putative | transcript_product=beta-ketoacyl-ACP reductase 2, putative | location=TcYC6_Chr19:706499-707740(-) | protein_length=413 | sequence_SO=chromosome | SO=protein_coding | is_pseudo=false	0	False		16.128	7	2	2	2	2	413	46.2	9.36	7.71	7	2	2	0	0.645	0.872	1.353	-0.63	-0.2	0.44	0.00881654	0.176701	0.0251279	74.3	115.2	85.2	8.41	4.34	1.99	70	78.9	111.7	118.8	84	86.4	High	High	High
-5.8217e+18	False	High	IsMasterProtein	1891	TcYC6_0013380-RA-p1	TcYC6_0013380	ER lumen retaining receptor protein, putative	transcript=TcYC6_0013380-RA | gene=TcYC6_0013380 | organism=Trypanosoma_cruzi_Y_C6 | gene_product=ER lumen retaining receptor protein, putative | transcript_product=ER lumen retaining receptor protein, putative | location=TcYC6_Chr12:873050-873709(+) | protein_length=219 | sequence_SO=chromosome | SO=protein_coding | is_pseudo=false	0	False		15.92	12	3	12	3	3	219	26.1	9.63	32.02	12	12	3	0	0.618	0.62	1.004	-0.7	-0.69	0.01	0.00913542	0.00935015	0.997842	325	526.2	524.1	1.1	1.86	10.53	327.5	322.4	533.1	519.3	564.7	486.5	High	High	High
5.29116e+18	False	High	IsMasterProtein	6796	TcYC6_0086700-RA-p1	TcYC6_0086700	hypothetical protein, conserved	transcript=TcYC6_0086700-RA | gene=TcYC6_0086700 | organism=Trypanosoma_cruzi_Y_C6 | gene_product=hypothetical protein, conserved | transcript_product=hypothetical protein, conserved | location=TcYC6_Chr14:934952-935422(-) | protein_length=156 | sequence_SO=chromosome | SO=protein_coding | is_pseudo=false	0	False		17.496	8	2	4	2	2	156	17.6	5.96	12.15	8	4	2	0	0.754	0.906	1.202	-0.41	-0.14	0.27	0.00921012	0.143376	0.0305157	432.6	573.8	477.4	5.02	0.47	3.82	417.5	448.3	571.9	575.7	464.6	490.4	High	High	High
6.53768e+18	False	High	IsMasterProtein	7294	TcYC6_0018620-RA-p1	TcYC6_0018620	calpain-like cysteine peptidase, putative	transcript=TcYC6_0018620-RA | gene=TcYC6_0018620 | organism=Trypanosoma_cruzi_Y_C6 | gene_product=calpain-like cysteine peptidase, putative | transcript_product=calpain-like cysteine peptidase, putative | location=TcYC6_Chr32:225109-225453(+) | protein_length=114 | sequence_SO=chromosome | SO=protein_coding | is_pseudo=false	0	False		65.974	77	8	35	8	8	114	12.8	5.11	97.74	77	35	8	0	0.574	0.948	1.651	-0.8	-0.08	0.72	0.00948457	0.762788	0.0126428	8333.3	14514.2	8789.1	8.53	0.16	9.2	7845.1	8851.8	14530.8	14497.7	8234.6	9380.9	High	High	High
2.10908e+18	False	High	IsMasterProtein	5488	TcYC6_0052170-RA-p1	TcYC6_0052170	DnaJ-like protein, putative	transcript=TcYC6_0052170-RA | gene=TcYC6_0052170 | organism=Trypanosoma_cruzi_Y_C6 | gene_product=DnaJ-like protein, putative | transcript_product=DnaJ-like protein, putative | location=TcYC6_Chr11:742923-743882(+) | protein_length=319 | sequence_SO=chromosome | SO=protein_coding | is_pseudo=false	0	False		79.814	43	9	13	9	9	319	35.8	6.2	47.1	43	13	9	0	0.691	0.693	1.004	-0.53	-0.53	0.01	0.00990609	0.0101974	0.99682	2407.1	3484.7	3471.7	8.22	1.84	1.11	2551.3	2271	3439.7	3530.2	3444.5	3499.1	High	High	High
-6.41599e+18	False	High	IsMasterProtein	1577	TcYC6_0108470-RA-p1	TcYC6_0108470	flagellar radial spoke protein-like, putative	transcript=TcYC6_0108470-RA | gene=TcYC6_0108470 | organism=Trypanosoma_cruzi_Y_C6 | gene_product=flagellar radial spoke protein-like, putative | transcript_product=flagellar radial spoke protein-like, putative | location=TcYC6_Chr8:184422-186047(-) | protein_length=541 | sequence_SO=chromosome | SO=protein_coding | is_pseudo=false	0	False		84.611	31	12	19	12	12	541	60.3	4.56	57.28	31	19	12	0	0.588	0.713	1.212	-0.77	-0.49	0.28	0.0101226	0.0353307	0.141564	3527.6	5997.5	4948.1	8.69	4.17	7.61	3317.1	3751.4	6177.2	5823.1	5221.9	4688.7	High	High	High
3.91342e+18	False	High	IsMasterProtein	6254	TcYC6_0044150-RA-p1	TcYC6_0044150	Sec20, putative	transcript=TcYC6_0044150-RA | gene=TcYC6_0044150 | organism=Trypanosoma_cruzi_Y_C6 | gene_product=Sec20, putative | transcript_product=Sec20, putative | location=TcYC6_Chr16:329422-330069(-) | protein_length=215 | sequence_SO=chromosome | SO=protein_coding | is_pseudo=false	0	False		51.783	33	6	8	6	6	215	23.3	9.89	28.31	33	8	6	0	0.705	0.821	1.164	-0.5	-0.28	0.22	0.0101378	0.0487417	0.0932377	629.2	891.8	766.2	0.53	0.12	8.06	631.5	626.8	892.6	891.1	811.1	723.7	High	High	High
-1.10325e+18	False	High	IsMasterProtein	4063	TcYC6_0047830-RA-p1	TcYC6_0047830	histone H2A variant Z	transcript=TcYC6_0047830-RA | gene=TcYC6_0047830 | organism=Trypanosoma_cruzi_Y_C6 | gene_product=histone H2A variant Z | transcript_product=histone H2A variant Z | location=TcYC6_Chr26:76180-76716(-) | protein_length=178 | sequence_SO=chromosome | SO=protein_coding | is_pseudo=false	0	False		32.607	22	4	20	4	4	178	18.6	10.54	66.27	22	20	4	0	0.625	0.68	1.087	-0.68	-0.56	0.12	0.0103794	0.0180275	0.478654	3858.4	6169.2	5676	2.06	9.48	5.09	3802.7	3914.9	6597.4	5768.7	5884.1	5475.2	High	High	High
3.966e+18	False	High	IsMasterProtein	6279	TcYC6_0115960-RA-p1	TcYC6_0115960	DNA-directed RNA polymerase II/III subunit, putative	transcript=TcYC6_0115960-RA | gene=TcYC6_0115960 | organism=Trypanosoma_cruzi_Y_C6 | gene_product=DNA-directed RNA polymerase II/III subunit, putative | transcript_product=DNA-directed RNA polymerase II/III subunit, putative | location=TcYC6_Chr9:851905-852564(+) | protein_length=219 | sequence_SO=chromosome | SO=protein_coding | is_pseudo=false	0	False		27.945	26	5	9	5	5	219	25.2	6.32	15.48	26	9	5	0	0.687	0.721	1.05	-0.54	-0.47	0.07	0.0106517	0.0157388	0.653231	261.1	380	362.1	7.27	4.76	1.61	274.9	248	393	367.4	366.2	357.9	High	High	High
3.08669e+18	False	High	IsMasterProtein	5903	TcYC6_0007440-RA-p1	TcYC6_0007440	ATP synthase, putative	transcript=TcYC6_0007440-RA | gene=TcYC6_0007440 | organism=Trypanosoma_cruzi_Y_C6 | gene_product=ATP synthase, putative | transcript_product=ATP synthase, putative | location=TcYC6_Chr5:1333479-1334129(+) | protein_length=216 | sequence_SO=chromosome | SO=protein_coding | is_pseudo=false	0	False		73.107	44	10	20	10	10	216	25.1	7.34	65.73	44	20	10	0	0.735	0.796	1.083	-0.44	-0.33	0.12	0.0107591	0.0249553	0.283224	3305.3	4495	4150.4	0.69	7.03	1.73	3289.1	3321.5	4277	4724.2	4201.4	4100	High	High	High
-5.38496e+18	False	High	IsMasterProtein	2115	TcYC6_0110010-RA-p1	TcYC6_0110010	paraflagellar rod protein 3, putative	transcript=TcYC6_0110010-RA | gene=TcYC6_0110010 | organism=Trypanosoma_cruzi_Y_C6 | gene_product=paraflagellar rod protein 3, putative | transcript_product=paraflagellar rod protein 3, putative | location=TcYC6_Chr8:521717-523486(-) | protein_length=589 | sequence_SO=chromosome | SO=protein_coding | is_pseudo=false	0	False		356.522	66	35	106	23	35	589	68.6	6.09	337.26	66	106	35	0	0.547	0.519	0.948	-0.87	-0.95	-0.08	0.0107608	0.00845635	0.808887	16174.1	29560.5	31169.3	11.42	5.2	6.74	17537.6	14916.6	30669	28492.1	32692.5	29717.1	High	High	High
-2.06589e+18	False	High	IsMasterProtein	3615	TcYC6_0092450-RA-p1	TcYC6_0092450	carnitine O-palmitoyltransferase II, putative	transcript=TcYC6_0092450-RA | gene=TcYC6_0092450 | organism=Trypanosoma_cruzi_Y_C6 | gene_product=carnitine O-palmitoyltransferase II, putative | transcript_product=carnitine O-palmitoyltransferase II, putative | location=TcYC6_Chr34:85131-87167(-) | protein_length=678 | sequence_SO=chromosome | SO=protein_coding | is_pseudo=false	0	False		69.121	22	11	18	11	11	678	77	8.54	51.07	22	18	11	0	0.749	0.88	1.174	-0.42	-0.18	0.23	0.0108167	0.0942086	0.0536475	1063	1419.2	1208.3	1.03	2.92	6.11	1070.8	1055.3	1448.7	1390.2	1157.2	1261.7	High	High	High
9.08725e+18	False	High	IsMasterProtein	8286	TcYC6_0043410-RA-p1	TcYC6_0043410	START domain containing protein, putative	transcript=TcYC6_0043410-RA | gene=TcYC6_0043410 | organism=Trypanosoma_cruzi_Y_C6 | gene_product=START domain containing protein, putative | transcript_product=START domain containing protein, putative | location=TcYC6_Chr16:122309-123244(-) | protein_length=311 | sequence_SO=chromosome | SO=protein_coding | is_pseudo=false	0	False		62.385	38	10	12	10	10	311	35	8.28	40.49	38	12	10	0	0.583	0.741	1.271	-0.78	-0.43	0.35	0.0108986	0.0542518	0.0943193	3285.3	5631.3	4432.1	3.49	0.65	12.28	3205.3	3367.3	5657.2	5605.5	4835.1	4062.7	High	High	High
7.06301e+18	False	High	IsMasterProtein	7503	TcYC6_0019120-RA-p1	TcYC6_0019120	adenosine 5'-monophosphoramidase, putative	transcript=TcYC6_0019120-RA | gene=TcYC6_0019120 | organism=Trypanosoma_cruzi_Y_C6 | gene_product=adenosine 5'-monophosphoramidase, putative | transcript_product=adenosine 5'-monophosphoramidase, putative | location=TcYC6_Chr32:390521-390946(-) | protein_length=141 | sequence_SO=chromosome | SO=protein_coding | is_pseudo=false	0	False		10.503	21	3	3	3	3	141	15.6	7.61	8.49	21	3	3	0	0.579	0.71	1.226	-0.79	-0.49	0.29	0.0111909	0.0404618	0.144041	245.5	424	345.9	4.02	5.66	11.1	238.6	252.6	407.3	441.3	374.2	319.8	High	High	High
-1.01337e+17	False	High	IsMasterProtein	4518	TcYC6_0099990-RA-p1	TcYC6_0099990	hypothetical protein	transcript=TcYC6_0099990-RA | gene=TcYC6_0099990 | organism=Trypanosoma_cruzi_Y_C6 | gene_product=hypothetical protein | transcript_product=hypothetical protein | location=TcYC6_Chr28:282018-294650(+) | protein_length=4210 | sequence_SO=chromosome | SO=protein_coding | is_pseudo=false	0	False		177.345	9	29	33	29	29	4210	476.4	6.73	112.24	9	33	29	0	0.744	0.874	1.175	-0.43	-0.19	0.23	0.011376	0.0918998	0.0595261	3473.2	4670.8	3975.7	3.39	6.15	1.32	3391	3557.4	4878.6	4471.8	3938.8	4012.9	High	High	High
1.355e+18	False	High	IsMasterProtein	5171	TcYC6_0019100-RA-p1	TcYC6_0019100	von Willebrand factor type A domain containing protein, putative	transcript=TcYC6_0019100-RA | gene=TcYC6_0019100 | organism=Trypanosoma_cruzi_Y_C6 | gene_product=von Willebrand factor type A domain containing protein, putative | transcript_product=von Willebrand factor type A domain containing protein, putative | location=TcYC6_Chr32:385755-388265(-) | protein_length=836 | sequence_SO=chromosome | SO=protein_coding | is_pseudo=false	0	False		191.772	37	22	33	22	22	836	91.8	6.7	132.48	37	33	22	0	0.651	0.697	1.072	-0.62	-0.52	0.1	0.0116123	0.0190381	0.553883	6432.9	9884.6	9223.8	6.92	7.19	3.05	6755.6	6125.6	9394.1	10400.6	9027.2	9424.8	High	High	High
-4.77358e+18	False	High	IsMasterProtein	2390	TcYC6_0087300-RA-p1	TcYC6_0087300	protein phosphatase 2C, putative	transcript=TcYC6_0087300-RA | gene=TcYC6_0087300 | organism=Trypanosoma_cruzi_Y_C6 | gene_product=protein phosphatase 2C, putative | transcript_product=protein phosphatase 2C, putative | location=TcYC6_Chr7:83715-84563(+) | protein_length=282 | sequence_SO=chromosome | SO=protein_coding | is_pseudo=false	0	False		8.834	7	2	2	2	2	282	30.6	5.77	6.4	7	2	2	0	0.658	0.748	1.138	-0.6	-0.42	0.19	0.0117112	0.0324651	0.220042	326.7	496.8	436.8	7.97	6.18	1.61	308.8	345.7	475.6	519.1	441.8	431.8	High	High	High
-7.55626e+18	False	High	IsMasterProtein	953	TcYC6_0102140-RA-p1	TcYC6_0102140	hypothetical protein, conserved	transcript=TcYC6_0102140-RA | gene=TcYC6_0102140 | organism=Trypanosoma_cruzi_Y_C6 | gene_product=hypothetical protein, conserved | transcript_product=hypothetical protein, conserved | location=TcYC6_Chr24:344523-345485(-) | protein_length=320 | sequence_SO=chromosome | SO=protein_coding | is_pseudo=false	0	False		24.318	13	3	3	3	3	320	36.3	8.38	12.05	13	3	3	0	0.712	0.841	1.181	-0.49	-0.25	0.24	0.011851	0.0726361	0.0799032	584.6	821.1	695.2	0.16	8.02	2.17	585.3	584	869.1	775.8	684.6	705.9	High	High	High
-7.85735e+18	False	High	IsMasterProtein	797	TcYC6_0109250-RA-p1	TcYC6_0109250	LETM1 and EF-hand domain-containing protein 1, putative	transcript=TcYC6_0109250-RA | gene=TcYC6_0109250 | organism=Trypanosoma_cruzi_Y_C6 | gene_product=LETM1 and EF-hand domain-containing protein 1, putative | transcript_product=LETM1 and EF-hand domain-containing protein 1, putative | location=TcYC6_Chr8:336130-337569(+) | protein_length=479 | sequence_SO=chromosome | SO=protein_coding | is_pseudo=false	0	False		171.005	41	19	58	19	19	479	54	9.32	196.44	41	58	19	0	0.699	0.748	1.071	-0.52	-0.42	0.1	0.0118758	0.0215018	0.465199	15553	22248.7	20780.4	1.79	6.29	5.84	15751.5	15357	21280.6	23260.9	19939.4	21656.9	High	High	High
-2.98083e+18	False	High	IsMasterProtein	3202	TcYC6_0127460-RA-p1	TcYC6_0127460	fibrillarin, putative	transcript=TcYC6_0127460-RA | gene=TcYC6_0127460 | organism=Trypanosoma_cruzi_Y_C6 | gene_product=fibrillarin, putative | transcript_product=fibrillarin, putative | location=TcYC6_Chr39:100514-101428(+) | protein_length=304 | sequence_SO=chromosome | SO=protein_coding | is_pseudo=false	0	False		152.641	50	12	30	12	12	304	32.4	9.85	116.77	50	30	12	0	0.584	0.801	1.372	-0.78	-0.32	0.46	0.0119758	0.121473	0.0510355	5630.7	9641.3	7026.9	8.17	7.1	7.55	5314.2	5966	10138.3	9168.6	6661	7412.8	High	High	High
7.74291e+18	False	High	IsMasterProtein	7763	TcYC6_0018360-RA-p1	TcYC6_0018360	TFIIF-stimulated CTD phosphatase, putative	transcript=TcYC6_0018360-RA | gene=TcYC6_0018360 | organism=Trypanosoma_cruzi_Y_C6 | gene_product=TFIIF-stimulated CTD phosphatase, putative | transcript_product=TFIIF-stimulated CTD phosphatase, putative | location=TcYC6_Chr32:113952-114548(-) | protein_length=198 | sequence_SO=chromosome | SO=protein_coding | is_pseudo=false	0	False		24.088	29	5	7	5	5	198	22.4	9.33	17.74	29	7	5	0	0.72	0.898	1.248	-0.47	-0.15	0.32	0.0119916	0.199067	0.0357727	684.3	950.6	761.8	0.91	6.91	4.08	688.7	679.9	905.3	998.3	784.1	740.1	High	High	High
5.62839e+18	False	High	IsMasterProtein	6920	TcYC6_0127500-RA-p1	TcYC6_0127500	clathrin coat assembly protein, putative	transcript=TcYC6_0127500-RA | gene=TcYC6_0127500 | organism=Trypanosoma_cruzi_Y_C6 | gene_product=clathrin coat assembly protein, putative | transcript_product=clathrin coat assembly protein, putative | location=TcYC6_Chr39:105610-106860(+) | protein_length=416 | sequence_SO=chromosome | SO=protein_coding | is_pseudo=false	0	False		14.288	11	4	4	4	4	416	47.5	5.81	11.74	11	4	4	0	1.587	1.391	0.876	0.67	0.48	-0.19	0.0121829	0.0310527	0.257796	961.8	606	691.7	4.31	6.79	8.09	991.6	932.9	577.6	635.9	732.4	653.2	High	High	High
5.89596e+18	False	High	IsMasterProtein	7042	TcYC6_0070240-RA-p1	TcYC6_0070240	Serine peptidase, Clan SC, Family S09X, putative	transcript=TcYC6_0070240-RA | gene=TcYC6_0070240 | organism=Trypanosoma_cruzi_Y_C6 | gene_product=Serine peptidase, Clan SC, Family S09X, putative | transcript_product=Serine peptidase, Clan SC, Family S09X, putative | location=TcYC6_Chr2:637826-638911(+) | protein_length=361 | sequence_SO=chromosome | SO=protein_coding | is_pseudo=false	0	False		27.67	22	6	6	6	6	361	40.2	7.71	17.88	22	6	6	0	0.742	0.83	1.119	-0.43	-0.27	0.16	0.0124136	0.0453766	0.151904	994.8	1340.6	1198.1	0.68	2.85	6.82	999.6	990	1313.9	1367.9	1141.6	1257.3	High	High	High
-5.3479e+18	False	High	IsMasterProtein	2136	TcYC6_0008340-RA-p1	TcYC6_0008340	phosphoenolpyruvate mutase, putative	transcript=TcYC6_0008340-RA | gene=TcYC6_0008340 | organism=Trypanosoma_cruzi_Y_C6 | gene_product=phosphoenolpyruvate mutase, putative | transcript_product=phosphoenolpyruvate mutase, putative | location=TcYC6_Chr5:1309980-1310879(+) | protein_length=299 | sequence_SO=chromosome | SO=protein_coding | is_pseudo=false	0	False		93.883	46	12	22	12	12	299	33.2	6.64	60.64	46	22	12	0	0.589	0.735	1.248	-0.76	-0.44	0.32	0.0124885	0.0544219	0.121588	3668.2	6229.2	4992.7	6.51	11.04	3.08	3502.9	3841.2	5760.4	6736.1	5102.6	4885.2	High	High	High
8.96548e+18	False	High	IsMasterProtein	8235	TcYC6_0058160-RA-p1	TcYC6_0058160	C-1-tetrahydrofolate synthase, cytoplasmic, putative	transcript=TcYC6_0058160-RA | gene=TcYC6_0058160 | organism=Trypanosoma_cruzi_Y_C6 | gene_product=C-1-tetrahydrofolate synthase, cytoplasmic, putative | transcript_product=C-1-tetrahydrofolate synthase, cytoplasmic, putative | location=TcYC6_Chr6:807095-807988(-) | protein_length=297 | sequence_SO=chromosome | SO=protein_coding | is_pseudo=false	0	False		32.765	24	5	5	5	5	297	31.6	7.06	18.54	24	5	5	0	0.615	0.726	1.18	-0.7	-0.46	0.24	0.0127068	0.0399682	0.190512	454.7	739.4	626.5	7.03	9.9	0.97	432.6	477.9	689.3	793.1	622.2	630.8	High	High	High
3.15186e+17	False	High	IsMasterProtein	4707	TcYC6_0047480-RA-p1	TcYC6_0047480	NADH-dependent fumarate reductase	transcript=TcYC6_0047480-RA | gene=TcYC6_0047480 | organism=Trypanosoma_cruzi_Y_C6 | gene_product=NADH-dependent fumarate reductase | transcript_product=NADH-dependent fumarate reductase | location=TcYC6_Chr30:457678-461106(+) | protein_length=1142 | sequence_SO=chromosome | SO=protein_coding | is_pseudo=false	0	False		619.355	68	62	189	38	43	1142	124.7	8.62	624.36	68	189	62	0	0.58	0.708	1.221	-0.79	-0.5	0.29	0.0129045	0.0448883	0.166671	21969.9	37898	31048.1	9.47	2.95	9.5	20544.9	23493.8	38696.1	37116.4	29027.8	33209	High	High	High
3.06063e+18	False	High	IsMasterProtein	5889	TcYC6_0031180-RA-p1	TcYC6_0031180	ubiquitin-activating enzyme E1, putative	transcript=TcYC6_0031180-RA | gene=TcYC6_0031180 | organism=Trypanosoma_cruzi_Y_C6 | gene_product=ubiquitin-activating enzyme E1, putative | transcript_product=ubiquitin-activating enzyme E1, putative | location=TcYC6_Chr17:377517-380633(+) | protein_length=1038 | sequence_SO=chromosome | SO=protein_coding | is_pseudo=false	0	False		101.561	20	14	17	13	13	1038	114.3	5.92	64.46	20	17	14	0	0.676	0.76	1.124	-0.57	-0.4	0.17	0.0129936	0.0345399	0.249567	3701.8	5477.4	4873.8	8.83	3.45	2.83	3477.3	3940.7	5612.8	5345.3	4777.2	4972.3	High	High	High
4.22733e+18	False	High	IsMasterProtein	6384	TcYC6_0050100-RA-p1	TcYC6_0050100	dihydrolipoyl dehydrogenase, putative	transcript=TcYC6_0050100-RA | gene=TcYC6_0050100 | organism=Trypanosoma_cruzi_Y_C6 | gene_product=dihydrolipoyl dehydrogenase, putative | transcript_product=dihydrolipoyl dehydrogenase, putative | location=TcYC6_Chr11:213066-214499(-) | protein_length=477 | sequence_SO=chromosome | SO=protein_coding | is_pseudo=false	0	False		148.52	49	16	26	16	16	477	50.5	7.42	100.57	49	26	16	0	0.565	0.915	1.618	-0.82	-0.13	0.69	0.0131204	0.593442	0.0211053	5572.1	9854.9	6090.8	2.64	13.48	4.43	5468.9	5677.3	8956.5	10843.4	5903	6284.5	High	High	High
-6.98323e+18	False	High	IsMasterProtein	1286	TcYC6_0011310-RA-p1	TcYC6_0011310	dynein heavy chain, putative	transcript=TcYC6_0011310-RA | gene=TcYC6_0011310 | organism=Trypanosoma_cruzi_Y_C6 | gene_product=dynein heavy chain, putative | transcript_product=dynein heavy chain, putative | location=TcYC6_Chr12:212581-225231(+) | protein_length=4216 | sequence_SO=chromosome | SO=protein_coding | is_pseudo=false	0	False		1226.88	43	148	268	145	145	4216	477.6	6.14	905.24	43	268	148	0	0.623	0.724	1.162	-0.68	-0.47	0.22	0.0136747	0.0390015	0.230227	47578.3	76335.3	65710	4.12	8.1	8.08	46210.8	48986.4	80838.9	72082.6	62056.4	69578.6	High	High	High
2.69051e+18	False	High	IsMasterProtein	5723	TcYC6_0013770-RA-p1	TcYC6_0013770	putative 5'-3' exoribonuclease A	transcript=TcYC6_0013770-RA | gene=TcYC6_0013770 | organism=Trypanosoma_cruzi_Y_C6 | gene_product=putative 5'-3' exoribonuclease A | transcript_product=putative 5'-3' exoribonuclease A | location=TcYC6_Chr12:1062304-1066632(-) | protein_length=1442 | sequence_SO=chromosome | SO=protein_coding | is_pseudo=false	0	False		143.94	20	25	30	25	25	1442	162.2	7.06	98.25	20	30	25	0	0.694	0.737	1.062	-0.53	-0.44	0.09	0.0139919	0.0231485	0.575919	5071.1	7304.7	6877.6	2.11	6.88	6.15	5147.2	4996.2	6957.5	7669.1	7183.6	6584.6	High	High	High
-8.29182e+18	False	High	IsMasterProtein	550	TcYC6_0094160-RA-p1	TcYC6_0094160	hypothetical protein, conserved	transcript=TcYC6_0094160-RA | gene=TcYC6_0094160 | organism=Trypanosoma_cruzi_Y_C6 | gene_product=hypothetical protein, conserved | transcript_product=hypothetical protein, conserved | location=TcYC6_Chr34:444771-446729(+) | protein_length=652 | sequence_SO=chromosome | SO=protein_coding | is_pseudo=false	0	False		12.315	4	2	2	2	2	652	69.5	6.95	7.12	4	2	2	0	0.588	0.644	1.097	-0.77	-0.63	0.13	0.01427	0.0242629	0.553048	797.9	1358.2	1238.4	9.24	7.41	7.25	851.9	747.4	1288.8	1431.2	1303.6	1176.5	High	High	High
-5.14799e+18	False	High	IsMasterProtein	2240	TcYC6_0086790-RA-p1	TcYC6_0086790	kynurenine 3-monooxygenase, putative	transcript=TcYC6_0086790-RA | gene=TcYC6_0086790 | organism=Trypanosoma_cruzi_Y_C6 | gene_product=kynurenine 3-monooxygenase, putative | transcript_product=kynurenine 3-monooxygenase, putative | location=TcYC6_Chr14:949682-951052(-) | protein_length=456 | sequence_SO=chromosome | SO=protein_coding | is_pseudo=false	0	False		6.108	4	2	2	2	2	456	51.3	6.76	2.84	4	2	2	0	0.759	0.961	1.266	-0.4	-0.06	0.34	0.0146166	0.647749	0.0226742	306.5	403.8	319.1	5.77	3.97	1.93	319.3	294.3	392.6	415.3	323.5	314.8	High	High	High
-4.34845e+18	False	High	IsMasterProtein	2584	TcYC6_0069510-RA-p1	TcYC6_0069510	hypothetical protein, conserved	transcript=TcYC6_0069510-RA | gene=TcYC6_0069510 | organism=Trypanosoma_cruzi_Y_C6 | gene_product=hypothetical protein, conserved | transcript_product=hypothetical protein, conserved | location=TcYC6_Chr2:490007-491572(-) | protein_length=521 | sequence_SO=chromosome | SO=protein_coding | is_pseudo=false	0	False		9.224	6	3	3	3	3	521	59.1	7.43	5.48	6	3	3	0	0.713	0.824	1.155	-0.49	-0.28	0.21	0.0148499	0.0658563	0.13364	589.6	826.9	716	5.35	2.53	6.73	567.7	612.4	812.2	841.8	750.9	682.7	High	High	High
-6.24306e+18	False	High	IsMasterProtein	1675	TcYC6_0032930-RA-p1	TcYC6_0032930	hypothetical protein	transcript=TcYC6_0032930-RA | gene=TcYC6_0032930 | organism=Trypanosoma_cruzi_Y_C6 | gene_product=hypothetical protein | transcript_product=hypothetical protein | location=TcYC6_Chr17:224568-227066(-) | protein_length=832 | sequence_SO=chromosome | SO=protein_coding | is_pseudo=false	0	False		92.013	16	10	15	10	10	832	94.6	8.41	51.53	16	15	10	0	0.752	0.937	1.246	-0.41	-0.09	0.32	0.0152911	0.415573	0.0312426	2533.6	3367.3	2703.4	0.62	5.14	5.59	2544.8	2522.4	3247.1	3491.9	2598.6	2812.4	High	High	High
-7.12511e+18	False	High	IsMasterProtein	1213	TcYC6_0013120-RA-p1	TcYC6_0013120	hypothetical protein, conserved	transcript=TcYC6_0013120-RA | gene=TcYC6_0013120 | organism=Trypanosoma_cruzi_Y_C6 | gene_product=hypothetical protein, conserved | transcript_product=hypothetical protein, conserved | location=TcYC6_Chr12:813538-814290(-) | protein_length=250 | sequence_SO=chromosome | SO=protein_coding | is_pseudo=false	0	False		110.262	42	9	31	9	9	250	27.8	7.39	119.29	42	31	9	0	0.674	0.756	1.121	-0.57	-0.4	0.17	0.0154672	0.0396573	0.289726	9169.5	13597.2	12124.3	6.48	8.21	1.62	9599.8	8758.4	12829.2	14411.2	12264.3	11985.9	High	High	High
8.36471e+18	False	High	IsMasterProtein	8008	TcYC6_0111430-RA-p1	TcYC6_0111430	hypothetical protein, conserved	transcript=TcYC6_0111430-RA | gene=TcYC6_0111430 | organism=Trypanosoma_cruzi_Y_C6 | gene_product=hypothetical protein, conserved | transcript_product=hypothetical protein, conserved | location=TcYC6_Chr8:828320-833248(+) | protein_length=1642 | sequence_SO=chromosome | SO=protein_coding | is_pseudo=false	0	False		36.547	7	9	9	9	9	1642	180.2	7.36	28.07	7	9	9	0	0.769	0.81	1.054	-0.38	-0.3	0.08	0.0157791	0.0293057	0.492719	1012.1	1316.6	1248.9	0.25	4.55	5.48	1010.3	1013.9	1274.9	1359.7	1298.3	1201.5	High	High	High
5.45471e+18	False	High	IsMasterProtein	6860	TcYC6_0024540-RA-p1	TcYC6_0024540	RNA-binding protein	transcript=TcYC6_0024540-RA | gene=TcYC6_0024540 | organism=Trypanosoma_cruzi_Y_C6 | gene_product=RNA-binding protein | transcript_product=RNA-binding protein | location=TcYC6_Chr20:336195-336638(+) | protein_length=147 | sequence_SO=chromosome | SO=protein_coding | is_pseudo=false	0	False		47.402	38	4	8	4	4	147	17.8	11.71	31.87	38	8	4	0	0.628	0.674	1.073	-0.67	-0.57	0.1	0.0161006	0.0253968	0.645285	2023.1	3223	3003.4	8.69	3.67	8.49	1902.4	2151.5	3140.5	3307.6	3189.5	2828.2	High	High	High
-3.32087e+17	False	High	IsMasterProtein	4412	TcYC6_0043950-RA-p1	TcYC6_0043950	mRNA cap guanine-N7 methyltransferase, putative	transcript=TcYC6_0043950-RA | gene=TcYC6_0043950 | organism=Trypanosoma_cruzi_Y_C6 | gene_product=mRNA cap guanine-N7 methyltransferase, putative | transcript_product=mRNA cap guanine-N7 methyltransferase, putative | location=TcYC6_Chr16:272322-275507(-) | protein_length=1061 | sequence_SO=chromosome | SO=protein_coding | is_pseudo=false	0	False		22.996	5	4	4	4	4	1061	121	6.02	11.43	5	4	4	0	0.742	0.719	0.969	-0.43	-0.48	-0.05	0.016291	0.0122856	0.798073	1026.7	1383.8	1427.9	5.48	0.5	6.04	1067.3	987.7	1378.9	1388.7	1490.3	1368.2	High	High	High
-6.18667e+18	False	High	IsMasterProtein	1703	TcYC6_0120220-RA-p1	TcYC6_0120220	hypothetical protein, conserved	transcript=TcYC6_0120220-RA | gene=TcYC6_0120220 | organism=Trypanosoma_cruzi_Y_C6 | gene_product=hypothetical protein, conserved | transcript_product=hypothetical protein, conserved | location=TcYC6_Chr3:1378832-1379242(+) | protein_length=136 | sequence_SO=chromosome | SO=protein_coding | is_pseudo=false	0	False		14.845	19	2	4	2	2	136	15.7	9.76	12.59	19	4	2	0	0.639	0.842	1.318	-0.65	-0.25	0.4	0.0165872	0.180547	0.0610421	602.6	943.7	716.1	2.51	7.4	9.57	613.4	592	994.4	895.6	669.1	766.3	High	High	High
1.99855e+18	False	High	IsMasterProtein	5435	TcYC6_0011980-RA-p1	TcYC6_0011980	hypothetical protein	transcript=TcYC6_0011980-RA | gene=TcYC6_0011980 | organism=Trypanosoma_cruzi_Y_C6 | gene_product=hypothetical protein | transcript_product=hypothetical protein | location=TcYC6_Chr12:407090-408817(-) | protein_length=575 | sequence_SO=chromosome | SO=protein_coding | is_pseudo=false	0	False		10.814	7	3	3	3	3	575	63.4	7.77	7.18	7	3	3	0	1.502	1.25	0.832	0.59	0.32	-0.26	0.0166427	0.0813	0.128785	427.8	284.8	342.2	6.88	2.55	8.49	407.5	449.2	290	279.7	322.2	363.4	High	High	High
-2.48525e+18	False	High	IsMasterProtein	3415	TcYC6_0107360-RA-p1	TcYC6_0107360	cytoskeleton-associated protein CAP5.5, putative	transcript=TcYC6_0107360-RA | gene=TcYC6_0107360 | organism=Trypanosoma_cruzi_Y_C6 | gene_product=cytoskeleton-associated protein CAP5.5, putative | transcript_product=cytoskeleton-associated protein CAP5.5, putative | location=TcYC6_Chr10:1029650-1032070(+) | protein_length=806 | sequence_SO=chromosome | SO=protein_coding | is_pseudo=false	0	False		804.999	80	58	366	58	58	806	89.6	5.06	1305.43	80	366	58	0	0.516	1.016	1.971	-0.96	0.02	0.98	0.0169022	0.98752	0.0158041	75338.5	146093	74138.5	11.93	1.52	13.84	69230.4	81985.4	147672	144530	67205.9	81786.3	High	High	High
8.17841e+18	False	High	IsMasterProtein	7937	TcYC6_0058210-RA-p1	TcYC6_0058210	hypothetical protein, conserved	transcript=TcYC6_0058210-RA | gene=TcYC6_0058210 | organism=Trypanosoma_cruzi_Y_C6 | gene_product=hypothetical protein, conserved | transcript_product=hypothetical protein, conserved | location=TcYC6_Chr6:1160327-1161496(+) | protein_length=389 | sequence_SO=chromosome | SO=protein_coding | is_pseudo=false	0	False		50.011	24	7	10	7	7	389	44.4	6.74	34.51	24	10	7	0	0.697	0.873	1.252	-0.52	-0.2	0.32	0.0169828	0.190555	0.0606038	866.2	1242.5	992.6	5.4	8.36	1.19	833.7	899.9	1171.1	1318.2	1001	984.2	High	High	High
8.05685e+18	False	High	IsMasterProtein	7884	TcYC6_0072590-RA-p1	TcYC6_0072590	Nucleoporin NUP59	transcript=TcYC6_0072590-RA | gene=TcYC6_0072590 | organism=Trypanosoma_cruzi_Y_C6 | gene_product=Nucleoporin NUP59 | transcript_product=Nucleoporin NUP59 | location=TcYC6_Chr2:1191434-1192891(+) | protein_length=485 | sequence_SO=chromosome | SO=protein_coding | is_pseudo=false	0	False		33.021	13	5	5	5	5	485	54.3	7.68	20.69	13	5	5	0	0.545	0.805	1.477	-0.87	-0.31	0.56	0.017507	0.216976	0.0574056	834.1	1529.4	1035.7	3.49	16.43	2.43	813.7	854.9	1360.9	1718.8	1018.1	1053.7	High	High	High
1.47544e+18	False	High	IsMasterProtein	5215	TcYC6_0117090-RA-p1	TcYC6_0117090	Got1-like protein	transcript=TcYC6_0117090-RA | gene=TcYC6_0117090 | organism=Trypanosoma_cruzi_Y_C6 | gene_product=Got1-like protein | transcript_product=Got1-like protein | location=TcYC6_Chr9:1212815-1213243(+) | protein_length=142 | sequence_SO=chromosome | SO=protein_coding | is_pseudo=false	0	False		6.782	13	2	2	2	2	142	15.6	10.49	5.78	13	2	2	0	0.67	0.812	1.212	-0.58	-0.3	0.28	0.0181352	0.0995357	0.120073	449.9	671.6	554.1	10.37	0.38	4.69	418	484.2	669.8	673.4	536.1	572.8	High	High	High
-7.19071e+18	False	High	IsMasterProtein	1165	TcYC6_0012660-RA-p1	TcYC6_0012660	proteasome regulatory non-ATPase subunit 2, putative	transcript=TcYC6_0012660-RA | gene=TcYC6_0012660 | organism=Trypanosoma_cruzi_Y_C6 | gene_product=proteasome regulatory non-ATPase subunit 2, putative | transcript_product=proteasome regulatory non-ATPase subunit 2, putative | location=TcYC6_Chr12:650804-653689(+) | protein_length=961 | sequence_SO=chromosome | SO=protein_coding | is_pseudo=false	0	False		170.674	32	22	32	22	22	961	105.6	5.64	116	32	32	22	0	0.667	0.729	1.093	-0.58	-0.46	0.13	0.0182531	0.035852	0.473743	5990.8	8981.6	8220.2	1.55	11.36	1.26	5925.3	6057	9734.4	8287	8293.5	8147.5	High	High	High
-6.40135e+18	False	High	IsMasterProtein	1585	TcYC6_0114890-RA-p1	TcYC6_0114890	hypothetical protein, conserved	transcript=TcYC6_0114890-RA | gene=TcYC6_0114890 | organism=Trypanosoma_cruzi_Y_C6 | gene_product=hypothetical protein, conserved | transcript_product=hypothetical protein, conserved | location=TcYC6_Chr9:598641-599027(+) | protein_length=128 | sequence_SO=chromosome | SO=protein_coding | is_pseudo=false	0	False		7.503	14	1	1	1	1	128	13.9	9.7	3.39	14	1	1	0	0.576	0.69	1.198	-0.8	-0.54	0.26	0.0185022	0.0537913	0.26398	102.6	178.1	148.7	6.29	5.19	13.5	107.3	98.2	171.7	184.8	163.7	135.1	High	High	High
1.17458e+18	False	High	IsMasterProtein	5090	TcYC6_0058770-RA-p1	TcYC6_0058770	hypothetical protein, conserved	transcript=TcYC6_0058770-RA | gene=TcYC6_0058770 | organism=Trypanosoma_cruzi_Y_C6 | gene_product=hypothetical protein, conserved | transcript_product=hypothetical protein, conserved | location=TcYC6_Chr6:856189-857904(-) | protein_length=571 | sequence_SO=chromosome | SO=protein_coding | is_pseudo=false	0	False		102.82	30	13	18	13	13	571	62.2	5.21	64.43	30	18	13	0	0.793	0.98	1.235	-0.33	-0.03	0.3	0.0185327	0.861913	0.0239325	2156.8	2719.2	2201.4	1.81	0.69	6.36	2129.4	2184.6	2705.9	2732.5	2104.6	2302.6	High	High	High
7.75119e+18	False	High	IsMasterProtein	7768	TcYC6_0021890-RA-p1	TcYC6_0021890	Microtubule-binding protein MIP-T3, putative	transcript=TcYC6_0021890-RA | gene=TcYC6_0021890 | organism=Trypanosoma_cruzi_Y_C6 | gene_product=Microtubule-binding protein MIP-T3, putative | transcript_product=Microtubule-binding protein MIP-T3, putative | location=TcYC6_Chr27:255165-256955(-) | protein_length=596 | sequence_SO=chromosome | SO=protein_coding | is_pseudo=false	0	False		48.214	12	5	10	3	5	596	66.1	8.27	32.65	12	10	5	0	0.688	0.748	1.087	-0.54	-0.42	0.12	0.0186334	0.0372138	0.464975	939	1364.5	1254.9	0.65	9.64	4.68	934.7	943.3	1274.5	1460.8	1297.2	1214.1	High	High	High
3.25151e+18	False	High	IsMasterProtein	5978	TcYC6_0104050-RA-p1	TcYC6_0104050	hypothetical protein, conserved	transcript=TcYC6_0104050-RA | gene=TcYC6_0104050 | organism=Trypanosoma_cruzi_Y_C6 | gene_product=hypothetical protein, conserved | transcript_product=hypothetical protein, conserved | location=TcYC6_Chr10:90310-91110(+) | protein_length=266 | sequence_SO=chromosome | SO=protein_coding | is_pseudo=false	0	False		7.822	7	1	1	1	1	266	29.9	5.4	3.21	7	1	1	0	0.78	0.79	1.012	-0.36	-0.34	0.02	0.0193098	0.0221848	0.955216	128.4	164.6	162.6	6.98	1.33	1.28	134.9	122.2	166.1	163	164.1	161.1	High	High	High
-3.62459e+18	False	High	IsMasterProtein	2917	TcYC6_0070120-RA-p1	TcYC6_0070120	hypothetical protein, conserved	transcript=TcYC6_0070120-RA | gene=TcYC6_0070120 | organism=Trypanosoma_cruzi_Y_C6 | gene_product=hypothetical protein, conserved | transcript_product=hypothetical protein, conserved | location=TcYC6_Chr2:604157-606580(+) | protein_length=807 | sequence_SO=chromosome | SO=protein_coding | is_pseudo=false	0	False		66.593	22	15	17	15	15	807	92.3	6.77	54.24	22	17	15	0	0.777	0.754	0.971	-0.36	-0.41	-0.04	0.0195618	0.0143412	0.783378	5273.8	6787.5	6991.3	5.31	3.16	4.03	5475.9	5079.2	6940.8	6637.7	7193.5	6794.8	High	High	High
-8.18138e+18	False	High	IsMasterProtein	613	TcYC6_0126280-RA-p1	TcYC6_0126280	phosphomannomutase, putative	transcript=TcYC6_0126280-RA | gene=TcYC6_0126280 | organism=Trypanosoma_cruzi_Y_C6 | gene_product=phosphomannomutase, putative | transcript_product=phosphomannomutase, putative | location=TcYC6_Chr4:1380974-1381711(+) | protein_length=245 | sequence_SO=chromosome | SO=protein_coding | is_pseudo=false	0	False		37.803	29	6	8	6	6	245	28.3	6.65	25.23	29	8	6	0	0.67	0.829	1.237	-0.58	-0.27	0.31	0.0196203	0.13429	0.101573	1471.8	2196.2	1776	11.02	3.83	0.83	1361.2	1591.3	2137.5	2256.6	1765.5	1786.5	High	High	High
5.81217e+18	False	High	IsMasterProtein	7011	TcYC6_0041980-RA-p1	TcYC6_0041980	ATP synthase F1, alpha subunit	transcript=TcYC6_0041980-RA | gene=TcYC6_0041980 | organism=Trypanosoma_cruzi_Y_C6 | gene_product=ATP synthase F1, alpha subunit | transcript_product=ATP synthase F1, alpha subunit | location=TcYC6_Chr31:147073-148809(+) | protein_length=578 | sequence_SO=chromosome | SO=protein_coding | is_pseudo=false	0	False		277.813	58	28	122	1	27	578	63	9.67	386.17	58	122	28	0	0.602	0.714	1.186	-0.73	-0.49	0.25	0.0196354	0.0587034	0.261905	18552.5	30806.1	25979.5	8.45	12.17	0.45	19696.8	17474.6	28259.9	33581.8	25896.4	26062.8	High	High	High
5.229e+18	False	High	IsMasterProtein	6768	TcYC6_0022690-RA-p1	TcYC6_0022690	hypothetical protein, conserved	transcript=TcYC6_0022690-RA | gene=TcYC6_0022690 | organism=Trypanosoma_cruzi_Y_C6 | gene_product=hypothetical protein, conserved | transcript_product=hypothetical protein, conserved | location=TcYC6_Chr27:531876-532661(-) | protein_length=261 | sequence_SO=chromosome | SO=protein_coding | is_pseudo=false	0	False		35.059	25	7	13	7	7	261	28.8	7.43	37.24	25	13	7	0	0.655	0.711	1.086	-0.61	-0.49	0.12	0.0196729	0.0356514	0.549726	2967.4	4533.2	4172.3	2.41	0.49	12.15	2917.2	3018.4	4517.7	4548.8	4547.5	3828.1	High	High	High
3.75602e+18	False	High	IsMasterProtein	6188	TcYC6_0048370-RA-p1	TcYC6_0048370	GMP reductase	transcript=TcYC6_0048370-RA | gene=TcYC6_0048370 | organism=Trypanosoma_cruzi_Y_C6 | gene_product=GMP reductase | transcript_product=GMP reductase | location=TcYC6_Chr26:231499-232974(-) | protein_length=491 | sequence_SO=chromosome | SO=protein_coding | is_pseudo=false	0	False		204.601	53	21	53	21	21	491	52.3	8.79	187.29	53	53	21	0	0.578	0.687	1.188	-0.79	-0.54	0.25	0.0198786	0.0546543	0.296208	10647.8	18411.7	15501.5	12.77	4.65	8.59	9725.8	11657.3	17815.8	19027.5	16473.4	14587	High	High	High
-5.39946e+18	False	High	IsMasterProtein	2105	TcYC6_0158360-RA-p1	TcYC6_0158360	Mucin-associated surface protein (MASP), subgroup S017	transcript=TcYC6_0158360-RA | gene=TcYC6_0158360 | organism=Trypanosoma_cruzi_Y_C6 | gene_product=Mucin-associated surface protein (MASP), subgroup S017 | transcript_product=Mucin-associated surface protein (MASP), subgroup S017 | location=TcYC6_Chr1:2877434-2878300(-) | protein_length=288 | sequence_SO=chromosome | SO=protein_coding | is_pseudo=false	0.002	False		3.322	8	1	1	1	1	288	29.5	4.4	0	8	1	1	0	1.635	1.844	1.128	0.71	0.88	0.17	0.0199581	0.0107741	0.42923	25.5	15.6	13.8	10.12	9.33	4.47	23.7	27.4	14.6	16.6	13.4	14.2	High	High	High
3.43082e+18	False	High	IsMasterProtein	6039	TcYC6_0012590-RA-p1	TcYC6_0012590	Replication factor A protein 1	transcript=TcYC6_0012590-RA | gene=TcYC6_0012590 | organism=Trypanosoma_cruzi_Y_C6 | gene_product=Replication factor A protein 1 | transcript_product=Replication factor A protein 1 | location=TcYC6_Chr12:626076-627473(+) | protein_length=465 | sequence_SO=chromosome | SO=protein_coding | is_pseudo=false	0	False		13.965	12	5	5	5	5	465	51.9	7.02	10.22	12	5	5	0	0.666	0.819	1.229	-0.59	-0.29	0.3	0.0200442	0.123182	0.114208	309.4	464.5	377.8	1.5	11.8	1.25	312.7	306.1	505	427.2	374.5	381.2	High	High	High
9.18909e+18	False	High	IsMasterProtein	8324	TcYC6_0011220-RA-p1	TcYC6_0011220	hypothetical protein, conserved	transcript=TcYC6_0011220-RA | gene=TcYC6_0011220 | organism=Trypanosoma_cruzi_Y_C6 | gene_product=hypothetical protein, conserved | transcript_product=hypothetical protein, conserved | location=TcYC6_Chr12:196005-196520(+) | protein_length=171 | sequence_SO=chromosome | SO=protein_coding | is_pseudo=false	0	False		7.545	10	2	2	2	2	171	20.4	10.14	6.04	10	2	2	0	1.138	0.869	0.764	0.19	-0.2	-0.39	0.0200747	0.0159118	0.0024315	240.6	211.5	276.8	3.4	1.54	0.73	246.5	234.9	209.3	213.9	278.2	275.4	High	High	High
9.13495e+18	False	High	IsMasterProtein	8305	TcYC6_0000350-RA-p1	TcYC6_0000350	hypothetical protein, conserved	transcript=TcYC6_0000350-RA | gene=TcYC6_0000350 | organism=Trypanosoma_cruzi_Y_C6 | gene_product=hypothetical protein, conserved | transcript_product=hypothetical protein, conserved | location=TcYC6_Chr29:130228-130923(+) | protein_length=231 | sequence_SO=chromosome | SO=protein_coding | is_pseudo=false	0	False		9.464	13	3	3	3	3	231	25.3	4.7	5.93	13	3	3	0	1.446	1.231	0.851	0.53	0.3	-0.23	0.0201379	0.0901836	0.160088	256.5	177.3	208.4	0.22	5.54	9.38	256.1	256.9	170.5	184.4	195	222.7	High	High	High
7.72245e+18	False	High	IsMasterProtein	7753	TcYC6_0076460-RA-p1	TcYC6_0076460	trypanothione synthetase	transcript=TcYC6_0076460-RA | gene=TcYC6_0076460 | organism=Trypanosoma_cruzi_Y_C6 | gene_product=trypanothione synthetase | transcript_product=trypanothione synthetase | location=TcYC6_Chr15:355553-357496(+) | protein_length=647 | sequence_SO=chromosome | SO=protein_coding | is_pseudo=false	0	False		39.627	11	6	7	6	6	647	73.5	5.57	24.5	11	7	6	0	0.62	0.86	1.388	-0.69	-0.22	0.47	0.0202356	0.299164	0.0555872	850.2	1372.1	988.2	6.6	10.14	7.35	811.4	890.8	1277	1474.3	1041	938.1	High	High	High
-4.68077e+18	False	High	IsMasterProtein	2440	TcYC6_0096680-RA-p1	TcYC6_0096680	aldehyde dehydrogenase family, putative	transcript=TcYC6_0096680-RA | gene=TcYC6_0096680 | organism=Trypanosoma_cruzi_Y_C6 | gene_product=aldehyde dehydrogenase family, putative | transcript_product=aldehyde dehydrogenase family, putative | location=TcYC6_Chr13:576123-577655(+) | protein_length=510 | sequence_SO=chromosome | SO=protein_coding | is_pseudo=false	0	False		72.573	31	14	20	14	14	510	56.9	7.87	57.5	31	20	14	0	0.648	0.765	1.18	-0.62	-0.39	0.24	0.0205154	0.0732265	0.212383	2252.2	3473.4	2943.1	6.85	10.65	2.33	2364.1	2145.6	3221	3745.5	2992	2895.1	High	High	High
-6.36834e+18	False	High	IsMasterProtein	1600	TcYC6_0089870-RA-p1	TcYC6_0089870	hypothetical protein, conserved	transcript=TcYC6_0089870-RA | gene=TcYC6_0089870 | organism=Trypanosoma_cruzi_Y_C6 | gene_product=hypothetical protein, conserved | transcript_product=hypothetical protein, conserved | location=TcYC6_Chr7:639851-641470(+) | protein_length=539 | sequence_SO=chromosome | SO=protein_coding | is_pseudo=false	0	False		26.096	7	3	6	3	3	539	59	6.44	19.97	7	6	3	0	0.641	1.047	1.633	-0.64	0.07	0.71	0.0205638	0.829038	0.0156178	1578.5	2462	1507.5	11.06	5.69	4.47	1459.5	1707.3	2563.1	2365	1556	1460.6	High	High	High
-5.12241e+17	False	High	IsMasterProtein	4340	TcYC6_0049210-RA-p1	TcYC6_0049210	hypothetical protein, conserved	transcript=TcYC6_0049210-RA | gene=TcYC6_0049210 | organism=Trypanosoma_cruzi_Y_C6 | gene_product=hypothetical protein, conserved | transcript_product=hypothetical protein, conserved | location=TcYC6_Chr26:509842-512076(+) | protein_length=744 | sequence_SO=chromosome | SO=protein_coding | is_pseudo=false	0	False		29.835	9	8	8	8	8	744	86.6	10.62	26.8	9	8	8	0	0.788	0.869	1.103	-0.34	-0.2	0.14	0.0212113	0.0847758	0.188442	1596.6	2025	1836.4	0.08	7.15	0.1	1597.5	1595.8	1925	2130.1	1837.8	1835.1	High	High	High
5.73269e+18	False	High	IsMasterProtein	6979	TcYC6_0107980-RA-p1	TcYC6_0107980	26S proteasome regulatory non-ATPase subunit	transcript=TcYC6_0107980-RA | gene=TcYC6_0107980 | organism=Trypanosoma_cruzi_Y_C6 | gene_product=26S proteasome regulatory non-ATPase subunit | transcript_product=26S proteasome regulatory non-ATPase subunit | location=TcYC6_Chr8:69423-72137(-) | protein_length=904 | sequence_SO=chromosome | SO=protein_coding | is_pseudo=false	0	False		178.42	34	24	33	24	24	904	98.2	5.43	116.36	34	33	24	0	0.686	0.675	0.985	-0.54	-0.57	-0.02	0.0213715	0.0191	0.969827	4560.8	6649.6	6754	3.07	10.22	3.94	4660.9	4462.9	6185.4	7148.6	6944.9	6568.3	High	High	High
-6.51487e+18	False	High	IsMasterProtein	1524	TcYC6_0119160-RA-p1	TcYC6_0119160	mitochondrial RNA binding complex 1 subunit, putative	transcript=TcYC6_0119160-RA | gene=TcYC6_0119160 | organism=Trypanosoma_cruzi_Y_C6 | gene_product=mitochondrial RNA binding complex 1 subunit, putative | transcript_product=mitochondrial RNA binding complex 1 subunit, putative | location=TcYC6_Chr3:1155115-1157100(-) | protein_length=661 | sequence_SO=chromosome | SO=protein_coding | is_pseudo=false	0	False		240.617	56	31	58	31	31	661	72.3	7.28	192.69	56	58	31	0	0.761	0.75	0.986	-0.39	-0.42	-0.02	0.0216197	0.0187198	0.951104	8483	11154.2	11318	7.96	0.78	2.2	8974.7	8018.3	11092.5	11216.2	11495.3	11143.4	High	High	High
-4.32459e+18	False	High	IsMasterProtein	2594	TcYC6_0077370-RA-p1	TcYC6_0077370	cysteine peptidase, Clan CA, family C51, putative	transcript=TcYC6_0077370-RA | gene=TcYC6_0077370 | organism=Trypanosoma_cruzi_Y_C6 | gene_product=cysteine peptidase, Clan CA, family C51, putative | transcript_product=cysteine peptidase, Clan CA, family C51, putative | location=TcYC6_Chr15:595563-596474(+) | protein_length=303 | sequence_SO=chromosome | SO=protein_coding | is_pseudo=false	0	False		79.18	30	9	22	6	9	303	34.1	7.17	69.65	30	22	9	0	0.604	0.843	1.395	-0.73	-0.25	0.48	0.0221974	0.27846	0.0664187	3664.1	6064.8	4346.9	8.97	3.68	11.96	3438.5	3904.5	6224.8	5908.9	3993.5	4731.6	High	High	High
-2.63222e+18	False	High	IsMasterProtein	3358	TcYC6_0123710-RA-p1	TcYC6_0123710	hypothetical protein, conserved	transcript=TcYC6_0123710-RA | gene=TcYC6_0123710 | organism=Trypanosoma_cruzi_Y_C6 | gene_product=hypothetical protein, conserved | transcript_product=hypothetical protein, conserved | location=TcYC6_Chr4:667309-669960(+) | protein_length=883 | sequence_SO=chromosome | SO=protein_coding | is_pseudo=false	0	False		113.873	25	20	24	20	20	883	98.9	8.57	83.25	25	24	20	0	0.722	0.68	0.942	-0.47	-0.56	-0.09	0.0224511	0.0140067	0.607549	4528.6	6269.3	6656	4.08	0.84	9.08	4661.2	4399.7	6232.2	6306.5	7098	6241.6	High	High	High
-2.00237e+18	False	High	IsMasterProtein	3654	TcYC6_0075780-RA-p1	TcYC6_0075780	chaperone protein DnaJ, putative	transcript=TcYC6_0075780-RA | gene=TcYC6_0075780 | organism=Trypanosoma_cruzi_Y_C6 | gene_product=chaperone protein DnaJ, putative | transcript_product=chaperone protein DnaJ, putative | location=TcYC6_Chr15:110433-111632(-) | protein_length=399 | sequence_SO=chromosome | SO=protein_coding | is_pseudo=false	0	False		155.965	45	15	41	15	15	399	44.2	7.4	132.17	45	41	15	0	0.639	0.692	1.083	-0.65	-0.53	0.11	0.0230448	0.0390365	0.632251	10102.7	15812.9	14607.6	7.99	8.5	7.54	10690.5	9547.3	16793.8	14889.4	15408.7	13848.2	High	High	High
-4.22302e+18	False	High	IsMasterProtein	2643	TcYC6_0040130-RA-p1	TcYC6_0040130	mitochondrial RNA-binding protein 2, putative	transcript=TcYC6_0040130-RA | gene=TcYC6_0040130 | organism=Trypanosoma_cruzi_Y_C6 | gene_product=mitochondrial RNA-binding protein 2, putative | transcript_product=mitochondrial RNA-binding protein 2, putative | location=TcYC6_Chr1:2189132-2189809(-) | protein_length=225 | sequence_SO=chromosome | SO=protein_coding | is_pseudo=false	0	False		35.561	28	6	8	6	6	225	25.3	9.54	25.54	28	8	6	0	0.57	0.638	1.119	-0.81	-0.65	0.16	0.0232032	0.0422646	0.572008	430.8	755.8	675.7	9.84	13.84	4.03	401.8	461.9	833.7	685.1	695.2	656.7	High	High	High
-6.58498e+18	False	High	IsMasterProtein	1483	TcYC6_0090340-RA-p1	TcYC6_0090340	putative NAD dependent epimerase/dehydratase family	transcript=TcYC6_0090340-RA | gene=TcYC6_0090340 | organism=Trypanosoma_cruzi_Y_C6 | gene_product=putative NAD dependent epimerase/dehydratase family | transcript_product=putative NAD dependent epimerase/dehydratase family | location=TcYC6_Chr7:729287-730792(+) | protein_length=501 | sequence_SO=chromosome | SO=protein_coding | is_pseudo=false	0	False		230.241	51	19	66	19	19	501	55	8.37	232.08	51	66	19	0	0.67	0.857	1.279	-0.58	-0.22	0.36	0.0232414	0.227371	0.0829613	12436.2	18569.4	14517.2	5.59	5.23	9.84	11953.6	12938.2	19268.9	17895.2	13539.9	15565.1	High	High	High
-6.52005e+18	False	High	IsMasterProtein	1520	TcYC6_0056550-RA-p1	TcYC6_0056550	Inner arm dynein 5-1	transcript=TcYC6_0056550-RA | gene=TcYC6_0056550 | organism=Trypanosoma_cruzi_Y_C6 | gene_product=Inner arm dynein 5-1 | transcript_product=Inner arm dynein 5-1 | location=TcYC6_Chr6:974977-987330(+) | protein_length=4117 | sequence_SO=chromosome | SO=protein_coding | is_pseudo=false	0	False		1174.98	43	147	270	145	145	4117	469.9	5.76	885.77	43	270	147	0	0.648	0.739	1.14	-0.63	-0.44	0.19	0.02327	0.0604544	0.345144	50554.4	77987.4	68414.1	0.35	11.07	7.69	50428.5	50680.6	84349.7	72105	64790.8	72239.9	High	High	High
-9.06237e+18	False	High	IsMasterProtein	96	TcYC6_0059630-RA-p1	TcYC6_0059630	thimet oligopeptidase, putative	transcript=TcYC6_0059630-RA | gene=TcYC6_0059630 | organism=Trypanosoma_cruzi_Y_C6 | gene_product=thimet oligopeptidase, putative | transcript_product=thimet oligopeptidase, putative | location=TcYC6_Chr6:424020-426080(-) | protein_length=686 | sequence_SO=chromosome | SO=protein_coding | is_pseudo=false	0	False		110.828	21	13	19	13	13	686	77.5	5.96	72.29	21	19	13	0	0.664	0.78	1.174	-0.59	-0.36	0.23	0.0236543	0.0865776	0.222603	4282.4	6448.1	5490.5	1.9	2.24	12.45	4225.2	4340.3	6551.3	6346.6	5026.6	5997.2	High	High	High
-2.05142e+18	False	High	IsMasterProtein	3626	TcYC6_0013220-RA-p1	TcYC6_0013220	RNA polymerase B subunit RPB8, putative	transcript=TcYC6_0013220-RA | gene=TcYC6_0013220 | organism=Trypanosoma_cruzi_Y_C6 | gene_product=RNA polymerase B subunit RPB8, putative | transcript_product=RNA polymerase B subunit RPB8, putative | location=TcYC6_Chr12:841014-841463(-) | protein_length=149 | sequence_SO=chromosome | SO=protein_coding | is_pseudo=false	0	False		23.572	23	3	5	3	3	149	16.7	5.73	17.46	23	5	3	0	0.673	0.679	1.01	-0.57	-0.56	0.01	0.0237068	0.0253893	0.989849	384.4	571.4	565.8	1.99	8.93	8.39	389.8	379	608.7	536.4	600.5	533.2	High	High	High
2.02014e+18	False	High	IsMasterProtein	5445	TcYC6_0067780-RA-p1	TcYC6_0067780	Peptidyl-prolyl cis-trans isomerase C, mitochondrial, putative	transcript=TcYC6_0067780-RA | gene=TcYC6_0067780 | organism=Trypanosoma_cruzi_Y_C6 | gene_product=Peptidyl-prolyl cis-trans isomerase C, mitochondrial, putative | transcript_product=Peptidyl-prolyl cis-trans isomerase C, mitochondrial, putative | location=TcYC6_Chr2:121139-122272(+) | protein_length=377 | sequence_SO=chromosome | SO=protein_coding | is_pseudo=false	0	False		75.841	32	11	21	11	11	377	41.9	7.77	60.31	32	21	11	0	0.713	0.91	1.276	-0.49	-0.14	0.35	0.0237663	0.393297	0.0565956	2393.1	3354.6	2628.9	3.44	4.72	8.83	2335.6	2452	3468.5	3244.4	2469.5	2798.6	High	High	High
2.43902e+18	False	High	IsMasterProtein	5625	TcYC6_0055950-RA-p1	TcYC6_0055950	hypothetical protein, conserved	transcript=TcYC6_0055950-RA | gene=TcYC6_0055950 | organism=Trypanosoma_cruzi_Y_C6 | gene_product=hypothetical protein, conserved | transcript_product=hypothetical protein, conserved | location=TcYC6_Chr22:567720-584606(+) | protein_length=5628 | sequence_SO=chromosome | SO=protein_coding | is_pseudo=false	0	False		301.101	21	51	65	47	51	5628	635.1	5.35	213.56	21	65	51	0	0.644	0.785	1.219	-0.63	-0.35	0.29	0.0241165	0.111168	0.172389	11822	18350	15055.7	0.71	8.1	11.21	11763.1	11881.2	17327.7	19432.6	16300.9	13905.6	High	High	High
-8.43919e+18	False	High	IsMasterProtein	462	TcYC6_0055280-RA-p1	TcYC6_0055280	Polyketide cyclase / dehydrase and lipid transport, putative	transcript=TcYC6_0055280-RA | gene=TcYC6_0055280 | organism=Trypanosoma_cruzi_Y_C6 | gene_product=Polyketide cyclase / dehydrase and lipid transport, putative | transcript_product=Polyketide cyclase / dehydrase and lipid transport, putative | location=TcYC6_Chr22:375564-376601(-) | protein_length=345 | sequence_SO=chromosome | SO=protein_coding | is_pseudo=false	0	False		10.498	7	2	2	2	2	345	38.4	8.72	7.88	7	2	2	0	0.696	0.748	1.075	-0.52	-0.42	0.1	0.0248765	0.0451989	0.584939	485.1	696.9	648.3	10.58	3.5	3.01	522.9	450.1	714.3	679.8	662.2	634.7	High	High	High
-5.85462e+18	False	High	IsMasterProtein	1870	TcYC6_0006150-RA-p1	TcYC6_0006150	hypothetical protein, conserved	transcript=TcYC6_0006150-RA | gene=TcYC6_0006150 | organism=Trypanosoma_cruzi_Y_C6 | gene_product=hypothetical protein, conserved | transcript_product=hypothetical protein, conserved | location=TcYC6_Chr5:422141-423826(-) | protein_length=561 | sequence_SO=chromosome | SO=protein_coding | is_pseudo=false	0	False		88.692	33	20	31	20	20	561	64	9.19	81.74	33	31	20	0	0.753	0.804	1.068	-0.41	-0.31	0.09	0.0249785	0.0504885	0.504723	6378.2	8469.5	7930.8	0.37	8.54	2.99	6394.9	6361.6	8997.2	7972.7	8100.5	7764.8	High	High	High
5.11806e+17	False	High	IsMasterProtein	4789	TcYC6_0070670-RA-p1	TcYC6_0070670	3-demethylubiquinone-9 3-methyltransferase, putative	transcript=TcYC6_0070670-RA | gene=TcYC6_0070670 | organism=Trypanosoma_cruzi_Y_C6 | gene_product=3-demethylubiquinone-9 3-methyltransferase, putative | transcript_product=3-demethylubiquinone-9 3-methyltransferase, putative | location=TcYC6_Chr2:750732-751550(+) | protein_length=272 | sequence_SO=chromosome | SO=protein_coding | is_pseudo=false	0	False		47.753	30	7	9	7	7	272	30.1	7.42	32.13	30	9	7	0	0.575	0.643	1.119	-0.8	-0.64	0.16	0.0252119	0.046265	0.579064	1823.1	3170.8	2834.2	11.55	11.22	7.4	1978.6	1679.9	2928.6	3433	2986.6	2689.6	High	High	High
8.85777e+16	False	High	IsMasterProtein	4606	TcYC6_0085900-RA-p1	TcYC6_0085900	hypothetical protein, conserved	transcript=TcYC6_0085900-RA | gene=TcYC6_0085900 | organism=Trypanosoma_cruzi_Y_C6 | gene_product=hypothetical protein, conserved | transcript_product=hypothetical protein, conserved | location=TcYC6_Chr14:621974-622690(+) | protein_length=238 | sequence_SO=chromosome | SO=protein_coding | is_pseudo=false	0	False		31.219	30	5	5	5	5	238	26.3	7.88	19.88	30	5	5	0	0.752	0.831	1.104	-0.41	-0.27	0.14	0.0253311	0.077624	0.287925	1023.9	1361.3	1232.6	2.77	8.54	1.73	1044.2	1004.1	1281.5	1446.2	1217.6	1247.7	High	High	High
7.65187e+18	False	High	IsMasterProtein	7723	TcYC6_0012630-RA-p1	TcYC6_0012630	DNA topoisomerase III, putative	transcript=TcYC6_0012630-RA | gene=TcYC6_0012630 | organism=Trypanosoma_cruzi_Y_C6 | gene_product=DNA topoisomerase III, putative | transcript_product=DNA topoisomerase III, putative | location=TcYC6_Chr12:637884-640442(+) | protein_length=852 | sequence_SO=chromosome | SO=protein_coding | is_pseudo=false	0	False		26.734	8	5	5	5	5	852	95	8.12	15.26	8	5	5	0	0.665	0.778	1.169	-0.59	-0.36	0.23	0.0253837	0.0888213	0.244045	380	571.3	488.6	9.38	8.55	3.21	406.1	355.6	537.8	607	477.6	499.8	High	High	High
-8.49106e+18	False	High	IsMasterProtein	428	TcYC6_0090010-RA-p1	TcYC6_0090010	mitochondrial ribosomal protein L33	transcript=TcYC6_0090010-RA | gene=TcYC6_0090010 | organism=Trypanosoma_cruzi_Y_C6 | gene_product=mitochondrial ribosomal protein L33 | transcript_product=mitochondrial ribosomal protein L33 | location=TcYC6_Chr7:673169-673513(+) | protein_length=114 | sequence_SO=chromosome | SO=protein_coding | is_pseudo=false	0.002	False		3.828	11	1	1	1	1	114	13	10.61	0	11	1	1	0	1.594	0.873	0.548	0.67	-0.2	-0.87	0.0254074	0.38222	0.0124556	46.3	29.1	53	0.55	14.92	0.46	46.5	46.1	32.3	26.1	53.2	52.9	High	High	High
2.65289e+17	False	High	IsMasterProtein	4686	TcYC6_0089320-RA-p1	TcYC6_0089320	Glycosyl hydrolase family 65 central catalytic domain/Haloacid dehalogenase-like hydrolase, putative	transcript=TcYC6_0089320-RA | gene=TcYC6_0089320 | organism=Trypanosoma_cruzi_Y_C6 | gene_product=Glycosyl hydrolase family 65 central catalytic domain/Haloacid dehalogenase-like hydrolase, putative | transcript_product=Glycosyl hydrolase family 65 central catalytic domain/Haloacid dehalogenase-like hydrolase, putative | location=TcYC6_Chr7:490766-494194(-) | protein_length=1142 | sequence_SO=chr…	0	False		30.826	8	9	9	9	9	1142	129	5.82	25.79	8	9	9	0	0.813	0.855	1.053	-0.3	-0.23	0.07	0.0254636	0.054186	0.472645	1316.1	1619.7	1538.7	4.92	3.13	3.26	1362.7	1271.1	1584.3	1655.9	1574.6	1503.6	High	High	High
-1.81018e+18	False	High	IsMasterProtein	3741	TcYC6_0083700-RA-p1	TcYC6_0083700	transketolase, putative	transcript=TcYC6_0083700-RA | gene=TcYC6_0083700 | organism=Trypanosoma_cruzi_Y_C6 | gene_product=transketolase, putative | transcript_product=transketolase, putative | location=TcYC6_Chr19:772317-774335(-) | protein_length=672 | sequence_SO=chromosome | SO=protein_coding | is_pseudo=false	0	False		73.078	21	12	15	12	12	672	72.5	6.81	48.29	21	15	12	0	0.632	0.715	1.133	-0.66	-0.48	0.18	0.025675	0.0593203	0.422836	1210.8	1917.2	1692.5	7.94	6.4	10.75	1144.6	1280.8	1832.4	2006	1826.5	1568.4	High	High	High
-5.68229e+18	False	High	IsMasterProtein	1951	TcYC6_0081300-RA-p1	TcYC6_0081300	TPR repeat/SET domain containing protein, putative	transcript=TcYC6_0081300-RA | gene=TcYC6_0081300 | organism=Trypanosoma_cruzi_Y_C6 | gene_product=TPR repeat/SET domain containing protein, putative | transcript_product=TPR repeat/SET domain containing protein, putative | location=TcYC6_Chr19:131398-133395(+) | protein_length=665 | sequence_SO=chromosome | SO=protein_coding | is_pseudo=false	0.001	False		5.14	2	1	1	1	1	665	75.1	7.14	3.56	2	1	1	0	0.776	0.59	0.76	-0.36	-0.76	-0.4	0.0258824	0.00317601	0.0205517	74.8	96.3	126.8	3.58	6.17	4.01	72.9	76.7	92.2	100.6	130.4	123.2	High	High	High
-7.58344e+18	False	High	IsMasterProtein	944	TcYC6_0028500-RA-p1	TcYC6_0028500	cAMP specific phosphodiesterase, putative	transcript=TcYC6_0028500-RA | gene=TcYC6_0028500 | organism=Trypanosoma_cruzi_Y_C6 | gene_product=cAMP specific phosphodiesterase, putative | transcript_product=cAMP specific phosphodiesterase, putative | location=TcYC6_Chr38:232845-235634(-) | protein_length=929 | sequence_SO=chromosome | SO=protein_coding | is_pseudo=false	0	False		450.904	50	40	134	11	11	929	103.3	5.67	439.44	50	134	40	0	0.646	0.72	1.113	-0.63	-0.47	0.16	0.0260104	0.0551054	0.479011	3868.4	5983.6	5374	13.13	4.94	1.59	4245.7	3524.5	5778	6196.5	5314.1	5434.7	High	High	High
6.62438e+18	False	High	IsMasterProtein	7331	TcYC6_0075250-RA-p1	TcYC6_0075250	hypothetical protein, conserved	transcript=TcYC6_0075250-RA | gene=TcYC6_0075250 | organism=Trypanosoma_cruzi_Y_C6 | gene_product=hypothetical protein, conserved | transcript_product=hypothetical protein, conserved | location=TcYC6_Chr2:1864129-1867194(+) | protein_length=1021 | sequence_SO=chromosome | SO=protein_coding | is_pseudo=false	0	False		6.854	2	2	2	2	2	1021	111.5	5.86	6.45	2	2	2	0	0.705	0.919	1.304	-0.5	-0.12	0.38	0.0260693	0.49077	0.0543014	825.8	1171.4	898.5	10.55	2.25	3.46	766.3	889.9	1190.2	1153	876.8	920.8	High	High	High
7.41663e+18	False	High	IsMasterProtein	7645	TcYC6_0115710-RA-p1	TcYC6_0115710	hypothetical protein, conserved	transcript=TcYC6_0115710-RA | gene=TcYC6_0115710 | organism=Trypanosoma_cruzi_Y_C6 | gene_product=hypothetical protein, conserved | transcript_product=hypothetical protein, conserved | location=TcYC6_Chr9:782270-783625(-) | protein_length=451 | sequence_SO=chromosome | SO=protein_coding | is_pseudo=false	0	False		29.403	16	4	5	4	4	451	51	5.77	16.37	16	5	4	0	0.692	0.859	1.241	-0.53	-0.22	0.31	0.0261901	0.218004	0.102132	132.9	192	154.7	6.29	1.47	10.05	139	127.2	190.1	194.1	144.1	166.1	High	High	High
5.73504e+18	False	High	IsMasterProtein	6981	TcYC6_0007190-RA-p1	TcYC6_0007190	aminomethyltransferase, mitochondrial, putative	transcript=TcYC6_0007190-RA | gene=TcYC6_0007190 | organism=Trypanosoma_cruzi_Y_C6 | gene_product=aminomethyltransferase, mitochondrial, putative | transcript_product=aminomethyltransferase, mitochondrial, putative | location=TcYC6_Chr5:1281542-1282663(+) | protein_length=373 | sequence_SO=chromosome | SO=protein_coding | is_pseudo=false	0	False		12.021	8	3	3	3	3	373	41.2	8.6	8.8	8	3	3	0	0.649	0.759	1.17	-0.62	-0.4	0.23	0.0266469	0.0857631	0.277269	249.6	384.6	328.7	7.61	11.5	3.06	236.5	263.4	354.5	417.3	335.9	321.7	High	High	High
-8.81498e+18	False	High	IsMasterProtein	248	TcYC6_0047610-RA-p1	TcYC6_0047610	eukaryotic translation initiation factor 3 subunit a	transcript=TcYC6_0047610-RA | gene=TcYC6_0047610 | organism=Trypanosoma_cruzi_Y_C6 | gene_product=eukaryotic translation initiation factor 3 subunit a | transcript_product=eukaryotic translation initiation factor 3 subunit a | location=TcYC6_Chr26:28865-31153(-) | protein_length=762 | sequence_SO=chromosome | SO=protein_coding | is_pseudo=false	0	False		175.227	35	24	37	24	24	762	87.3	8.62	120.31	35	37	24	0	0.702	0.642	0.914	-0.51	-0.64	-0.13	0.0267299	0.0142588	0.467915	5722.5	8148.4	8913.1	10.15	3.32	4.43	6149.1	5325.4	7959.3	8342	9197	8638	High	High	High
9.1442e+18	False	High	IsMasterProtein	8310	TcYC6_0068790-RA-p1	TcYC6_0068790	transporter, putative	transcript=TcYC6_0068790-RA | gene=TcYC6_0068790 | organism=Trypanosoma_cruzi_Y_C6 | gene_product=transporter, putative | transcript_product=transporter, putative | location=TcYC6_Chr2:328348-329640(-) | protein_length=430 | sequence_SO=chromosome | SO=protein_coding | is_pseudo=false	0	False		14.57	7	3	4	3	3	430	46.3	8.75	11.91	7	4	3	0	0.701	0.932	1.329	-0.51	-0.1	0.41	0.0268296	0.599954	0.0485405	848.2	1210	910.5	8	8.45	0.34	801.5	897.6	1284.7	1139.8	912.6	908.3	High	High	High
-5.0093e+18	False	High	IsMasterProtein	2297	TcYC6_0040480-RA-p1	TcYC6_0040480	hypothetical protein, conserved	transcript=TcYC6_0040480-RA | gene=TcYC6_0040480 | organism=Trypanosoma_cruzi_Y_C6 | gene_product=hypothetical protein, conserved | transcript_product=hypothetical protein, conserved | location=TcYC6_Chr1:2265988-2266566(-) | protein_length=192 | sequence_SO=chromosome | SO=protein_coding | is_pseudo=false	0	False		16.719	19	3	5	3	3	192	21.7	5.44	15.56	19	5	3	0	0.678	0.921	1.358	-0.56	-0.12	0.44	0.0268475	0.569197	0.050518	461.2	679.8	500.6	9.28	5.93	6.37	492.5	431.8	708.9	651.9	523.7	478.5	High	High	High
-7.30991e+18	False	High	IsMasterProtein	1105	TcYC6_0080490-RA-p1	TcYC6_0080490	dynein light chain, putative	transcript=TcYC6_0080490-RA | gene=TcYC6_0080490 | organism=Trypanosoma_cruzi_Y_C6 | gene_product=dynein light chain, putative | transcript_product=dynein light chain, putative | location=TcYC6_Chr23:693367-693708(+) | protein_length=113 | sequence_SO=chromosome | SO=protein_coding | is_pseudo=false	0	False		19.298	35	4	8	4	4	113	13.2	6.27	19.2	35	8	4	0	0.56	0.664	1.187	-0.84	-0.59	0.25	0.0268618	0.067349	0.384997	590.5	1054.9	888.7	8.15	0.72	17.11	625.6	557.5	1049.5	1060.3	1003.6	787	High	High	High
-4.12559e+18	False	High	IsMasterProtein	2702	TcYC6_0068340-RA-p1	TcYC6_0068340	hypothetical protein, conserved	transcript=TcYC6_0068340-RA | gene=TcYC6_0068340 | organism=Trypanosoma_cruzi_Y_C6 | gene_product=hypothetical protein, conserved | transcript_product=hypothetical protein, conserved | location=TcYC6_Chr2:229525-230790(+) | protein_length=421 | sequence_SO=chromosome | SO=protein_coding | is_pseudo=false	0	False		44.726	26	8	10	8	8	421	48.4	9.31	34.63	26	10	8	0	0.844	0.875	1.037	-0.24	-0.19	0.05	0.0271628	0.0515817	0.564008	2235.8	2649.6	2554.9	0.95	2.19	5.06	2220.8	2251	2608.8	2691	2465.1	2647.9	High	High	High
8.97243e+18	False	High	IsMasterProtein	8237	TcYC6_0099560-RA-p1	TcYC6_0099560	acetylornithine deacetylase-like, putative	transcript=TcYC6_0099560-RA | gene=TcYC6_0099560 | organism=Trypanosoma_cruzi_Y_C6 | gene_product=acetylornithine deacetylase-like, putative | transcript_product=acetylornithine deacetylase-like, putative | location=TcYC6_Chr28:167098-168285(-) | protein_length=395 | sequence_SO=chromosome | SO=protein_coding | is_pseudo=false	0	False		10.372	6	2	2	1	2	395	43.1	5.35	5.27	6	2	2	0	0.656	0.936	1.427	-0.61	-0.09	0.51	0.027426	0.719544	0.0432213	251.5	383.2	268.6	9.99	1.83	9.51	234.3	269.9	378.3	388.2	251.1	287.3	High	High	High
-4.04249e+17	False	High	IsMasterProtein	4379	TcYC6_0093170-RA-p1	TcYC6_0093170	guide RNA associated protein, GAP2, putative	transcript=TcYC6_0093170-RA | gene=TcYC6_0093170 | organism=Trypanosoma_cruzi_Y_C6 | gene_product=guide RNA associated protein, GAP2, putative | transcript_product=guide RNA associated protein, GAP2, putative | location=TcYC6_Chr34:210702-212117(-) | protein_length=471 | sequence_SO=chromosome | SO=protein_coding | is_pseudo=false	0	False		37.619	17	6	7	6	6	471	52.5	8.21	25.1	17	7	6	0	0.632	0.799	1.264	-0.66	-0.32	0.34	0.0275339	0.159905	0.146409	932.4	1475.4	1167.3	13.79	3.22	5.41	845.5	1028.2	1509.3	1442.2	1212.9	1123.5	High	High	High
4.33103e+18	False	High	IsMasterProtein	6422	TcYC6_0079790-RA-p1	TcYC6_0079790	dynein heavy chain, putative	transcript=TcYC6_0079790-RA | gene=TcYC6_0079790 | organism=Trypanosoma_cruzi_Y_C6 | gene_product=dynein heavy chain, putative | transcript_product=dynein heavy chain, putative | location=TcYC6_Chr23:538960-551445(-) | protein_length=4161 | sequence_SO=chromosome | SO=protein_coding | is_pseudo=false	0	False		1124.9	42	155	255	150	150	4161	476.7	6.01	848.07	42	255	155	0	0.629	0.796	1.264	-0.67	-0.33	0.34	0.0275531	0.157377	0.148888	49715.9	78989.5	62478.2	5.41	2.36	14.11	47849.5	51655.2	80317.7	77683.2	56526	69057.2	High	High	High
3.43189e+18	False	High	IsMasterProtein	6040	TcYC6_0068190-RA-p1	TcYC6_0068190	hypothetical protein, conserved	transcript=TcYC6_0068190-RA | gene=TcYC6_0068190 | organism=Trypanosoma_cruzi_Y_C6 | gene_product=hypothetical protein, conserved | transcript_product=hypothetical protein, conserved | location=TcYC6_Chr2:204732-205712(+) | protein_length=326 | sequence_SO=chromosome | SO=protein_coding | is_pseudo=false	0	False		20.204	16	5	5	5	5	326	35.4	6.2	15.76	16	5	5	0	1.831	1.641	0.896	0.87	0.71	-0.16	0.0277249	0.047239	0.654038	957.1	522.6	583.1	18.11	0.55	8.46	1088.6	841.4	520.5	524.6	619.1	549.2	High	High	High
-8.42125e+18	False	High	IsMasterProtein	475	TcYC6_0126990-RA-p1	TcYC6_0126990	acid phosphatase, putative	transcript=TcYC6_0126990-RA | gene=TcYC6_0126990 | organism=Trypanosoma_cruzi_Y_C6 | gene_product=acid phosphatase, putative | transcript_product=acid phosphatase, putative | location=TcYC6_Chr4:1518301-1519680(+) | protein_length=459 | sequence_SO=chromosome | SO=protein_coding | is_pseudo=false	0	False		15.968	7	3	3	3	3	459	52.8	8.15	10.89	7	3	3	0	0.698	0.737	1.056	-0.52	-0.44	0.08	0.0277864	0.0430292	0.736427	1330.4	1905.1	1804.8	3.29	4.1	10.69	1299.8	1361.7	1850.7	1961.1	1946.8	1673.1	High	High	High
-5.86797e+18	False	High	IsMasterProtein	1862	TcYC6_0027820-RA-p1	TcYC6_0027820	myo-inositol-1 phosphatase	transcript=TcYC6_0027820-RA | gene=TcYC6_0027820 | organism=Trypanosoma_cruzi_Y_C6 | gene_product=myo-inositol-1 phosphatase | transcript_product=myo-inositol-1 phosphatase | location=TcYC6_Chr38:62420-63511(-) | protein_length=363 | sequence_SO=chromosome | SO=protein_coding | is_pseudo=false	0	False		8.037	4	1	1	1	1	363	39.4	5.36	3.81	4	1	1	0	0.731	0.963	1.318	-0.45	-0.05	0.4	0.0281378	0.819697	0.0396366	352.4	482.2	365.9	9.58	4.19	0.07	329.3	377.1	496.7	468.1	366.1	365.7	High	High	High
1.12681e+18	False	High	IsMasterProtein	5067	TcYC6_0030320-RA-p1	TcYC6_0030320	Sulfate transporter N-terminal domain with GLY motif/Sulfate transporter family, putative	transcript=TcYC6_0030320-RA | gene=TcYC6_0030320 | organism=Trypanosoma_cruzi_Y_C6 | gene_product=Sulfate transporter N-terminal domain with GLY motif/Sulfate transporter family, putative | transcript_product=Sulfate transporter N-terminal domain with GLY motif/Sulfate transporter family, putative | location=TcYC6_Chr17:52444-54165(-) | protein_length=573 | sequence_SO=chromosome | SO=protein_cod…	0	False		121.119	27	13	41	13	13	573	62.5	7.88	132.8	27	41	13	0	0.581	0.777	1.337	-0.78	-0.36	0.42	0.0288036	0.183938	0.137104	9215.4	15870.7	11867.6	11.67	8.3	11.35	8484.1	10009.7	16830.6	14965.5	10950.2	12861.9	High	High	High
-6.75581e+18	False	High	IsMasterProtein	1398	TcYC6_0108300-RA-p1	TcYC6_0108300	hypothetical protein, conserved	transcript=TcYC6_0108300-RA | gene=TcYC6_0108300 | organism=Trypanosoma_cruzi_Y_C6 | gene_product=hypothetical protein, conserved | transcript_product=hypothetical protein, conserved | location=TcYC6_Chr8:141816-142592(-) | protein_length=258 | sequence_SO=chromosome | SO=protein_coding | is_pseudo=false	0.002	False		3.204	6	2	2	2	2	258	29.2	10.46	4.86	6	2	2	0	0.831	0.758	0.912	-0.27	-0.4	-0.13	0.028944	0.0093858	0.162078	630	758	830.8	4.24	2.92	3.53	649.2	611.4	773.9	742.6	851.8	810.3	High	High	High
1.36414e+18	False	High	IsMasterProtein	5173	TcYC6_0075820-RA-p1	TcYC6_0075820	Vesicle-associated membrane protein 7	transcript=TcYC6_0075820-RA | gene=TcYC6_0075820 | organism=Trypanosoma_cruzi_Y_C6 | gene_product=Vesicle-associated membrane protein 7 | transcript_product=Vesicle-associated membrane protein 7 | location=TcYC6_Chr15:116262-116930(-) | protein_length=222 | sequence_SO=chromosome | SO=protein_coding | is_pseudo=false	0	False		72.697	45	10	21	10	10	222	25.3	8.88	57.27	45	21	10	0	0.808	0.883	1.092	-0.31	-0.18	0.13	0.0289666	0.111614	0.23296	3774.6	4670.1	4277.1	4.15	5.51	2.01	3886.9	3665.5	4855.7	4491.6	4338.5	4216.6	High	High	High
9.1811e+17	False	High	IsMasterProtein	4961	TcYC6_0099550-RA-p1	TcYC6_0099550	lysyl-tRNA synthetase, putative	transcript=TcYC6_0099550-RA | gene=TcYC6_0099550 | organism=Trypanosoma_cruzi_Y_C6 | gene_product=lysyl-tRNA synthetase, putative | transcript_product=lysyl-tRNA synthetase, putative | location=TcYC6_Chr28:164773-166515(-) | protein_length=580 | sequence_SO=chromosome | SO=protein_coding | is_pseudo=false	0	False		47.009	21	12	12	12	12	580	65.9	6.19	37.17	21	12	12	0	0.755	0.791	1.047	-0.41	-0.34	0.07	0.0290339	0.0468296	0.706702	2307.4	3055.3	2917.6	7.35	4.96	3.33	2430.7	2190.4	2949.9	3164.4	2987.1	2849.6	High	High	High
-1.28566e+18	False	High	IsMasterProtein	3982	TcYC6_0095140-RA-p1	TcYC6_0095140	phosphatase 2C, putative	transcript=TcYC6_0095140-RA | gene=TcYC6_0095140 | organism=Trypanosoma_cruzi_Y_C6 | gene_product=phosphatase 2C, putative | transcript_product=phosphatase 2C, putative | location=TcYC6_Chr13:254261-255409(-) | protein_length=382 | sequence_SO=chromosome | SO=protein_coding | is_pseudo=false	0	False		120.925	52	19	34	19	19	382	41.5	5.35	96.5	52	34	19	0	0.7	0.738	1.054	-0.51	-0.44	0.08	0.0290587	0.0444253	0.752787	5746.6	8205.2	7786.6	2.32	11.37	3.11	5841.5	5653.3	7570.2	8893.4	7960	7617	High	High	High
-3.15601e+17	False	High	IsMasterProtein	4420	TcYC6_0103330-RA-p1	TcYC6_0103330	hypothetical protein	transcript=TcYC6_0103330-RA | gene=TcYC6_0103330 | organism=Trypanosoma_cruzi_Y_C6 | gene_product=hypothetical protein | transcript_product=hypothetical protein | location=TcYC6_Chr24:684489-687578(+) | protein_length=1029 | sequence_SO=chromosome | SO=protein_coding | is_pseudo=false	0	False		175.849	32	28	42	28	28	1029	117	4.94	127.28	32	42	28	0	0.726	0.763	1.051	-0.46	-0.39	0.07	0.0290874	0.0456507	0.730341	5151.9	7099	6753.8	1.97	9.54	4.72	5224.2	5080.7	7595	6635.5	6531.8	6983.2	High	High	High
8.68294e+18	False	High	IsMasterProtein	8135	TcYC6_0112510-RA-p1	TcYC6_0112510	deoxyhypusine synthase, putative	transcript=TcYC6_0112510-RA | gene=TcYC6_0112510 | organism=Trypanosoma_cruzi_Y_C6 | gene_product=deoxyhypusine synthase, putative | transcript_product=deoxyhypusine synthase, putative | location=TcYC6_Chr8:1127994-1129403(-) | protein_length=469 | sequence_SO=chromosome | SO=protein_coding | is_pseudo=false	0	False		11.447	3	1	2	1	1	469	50.6	6.15	3.98	3	2	1	0	0.574	0.628	1.095	-0.8	-0.67	0.13	0.0294158	0.047274	0.711445	72.4	126.2	115.3	13.57	12.67	3.07	79.7	65.7	115.4	138.1	112.8	117.8	High	High	High
-8.35576e+18	False	High	IsMasterProtein	509	TcYC6_0055630-RA-p1	TcYC6_0055630	trafficking protein particle complex subunit 3, putative	transcript=TcYC6_0055630-RA | gene=TcYC6_0055630 | organism=Trypanosoma_cruzi_Y_C6 | gene_product=trafficking protein particle complex subunit 3, putative | transcript_product=trafficking protein particle complex subunit 3, putative | location=TcYC6_Chr22:483541-484122(-) | protein_length=193 | sequence_SO=chromosome | SO=protein_coding | is_pseudo=false	0	False		6.513	9	1	1	1	1	193	21.2	4.67	4.2	9	1	1	0	1.405	1.337	0.952	0.49	0.42	-0.07	0.0296486	0.0451398	0.758603	206	146.6	154.1	11.2	2.84	0.29	190.3	223	143.7	149.6	153.7	154.4	High	High	High
-3.43554e+18	False	High	IsMasterProtein	3007	TcYC6_0097790-RA-p1	TcYC6_0097790	small glutamine-rich tetratricopeptide repeat protein, putative	transcript=TcYC6_0097790-RA | gene=TcYC6_0097790 | organism=Trypanosoma_cruzi_Y_C6 | gene_product=small glutamine-rich tetratricopeptide repeat protein, putative | transcript_product=small glutamine-rich tetratricopeptide repeat protein, putative | location=TcYC6_Chr13:849780-851024(-) | protein_length=414 | sequence_SO=chromosome | SO=protein_coding | is_pseudo=false	0	False		30.137	17	6	7	6	6	414	46.1	5.3	17.71	17	7	6	0	0.753	0.776	1.031	-0.41	-0.37	0.04	0.029803	0.0403538	0.856883	958.7	1273.2	1235.2	5.67	3.23	7.14	997.9	921	1244.5	1302.7	1174.3	1299.1	High	High	High
7.43306e+18	False	High	IsMasterProtein	7648	TcYC6_0125390:pseudogenic_transcript-p1	TcYC6_0125390	hypothetical protein, pseudogene	transcript=TcYC6_0125390:pseudogenic_transcript | gene=TcYC6_0125390 | organism=Trypanosoma_cruzi_Y_C6 | gene_product=hypothetical protein, pseudogene | transcript_product=hypothetical protein, pseudogene | location=TcYC6_Chr4:1141581-1146081(+) | protein_length=1500 | sequence_SO=chromosome | SO=protein_coding | is_pseudo=true	0	False		178.322	23	30	47	3	3	1500	164.6	7.77	144.62	23	47	30	0	0.781	0.959	1.229	-0.36	-0.06	0.3	0.0298906	0.700622	0.0487722	2002.9	2565.6	2088.1	5.37	0.66	6.49	2080.4	1928.2	2577.6	2553.7	1994.4	2186.3	High	High	High
-2.58173e+17	False	High	IsMasterProtein	4446	TcYC6_0123270-RA-p1	TcYC6_0123270	branch point binding protein, putative	transcript=TcYC6_0123270-RA | gene=TcYC6_0123270 | organism=Trypanosoma_cruzi_Y_C6 | gene_product=branch point binding protein, putative | transcript_product=branch point binding protein, putative | location=TcYC6_Chr4:563112-563915(+) | protein_length=267 | sequence_SO=chromosome | SO=protein_coding | is_pseudo=false	0	False		15.654	9	2	3	2	2	267	30.9	5.31	10.18	9	3	2	0	0.563	0.681	1.21	-0.83	-0.55	0.27	0.0301201	0.0848862	0.346577	294.3	522.7	432.1	11.41	9.7	12.68	271.4	319	488	559.9	472.8	395	High	High	High
3.84549e+18	False	High	IsMasterProtein	6225	TcYC6_0079250-RA-p1	TcYC6_0079250	hypothetical protein, conserved	transcript=TcYC6_0079250-RA | gene=TcYC6_0079250 | organism=Trypanosoma_cruzi_Y_C6 | gene_product=hypothetical protein, conserved | transcript_product=hypothetical protein, conserved | location=TcYC6_Chr23:410478-413879(-) | protein_length=1133 | sequence_SO=chromosome | SO=protein_coding | is_pseudo=false	0	False		41.475	5	6	8	6	6	1133	128.4	4.93	27.74	5	8	6	0	0.657	0.608	0.926	-0.61	-0.72	-0.11	0.0301375	0.0189926	0.66377	1008.1	1535.3	1658.1	5.3	0.63	13.34	1046.6	970.9	1542.1	1528.4	1822.6	1508.4	High	High	High
-7.1207e+18	False	High	IsMasterProtein	1216	TcYC6_0117500-RA-p1	TcYC6_0117500	dynein heavy chain, putative	transcript=TcYC6_0117500-RA | gene=TcYC6_0117500 | organism=Trypanosoma_cruzi_Y_C6 | gene_product=dynein heavy chain, putative | transcript_product=dynein heavy chain, putative | location=TcYC6_Chr3:61024-74931(+) | protein_length=4635 | sequence_SO=chromosome | SO=protein_coding | is_pseudo=false	0	False		2517.86	57	234	779	226	229	4635	531.1	6.44	2514.67	57	779	234	0	0.588	0.794	1.349	-0.77	-0.33	0.43	0.0302615	0.216952	0.126701	148318	252164	186910	8.54	15.44	4.24	139621	157557	281374	225987	181384	192605	High	High	High
1.30408e+18	False	High	IsMasterProtein	5143	TcYC6_0042540-RA-p1	TcYC6_0042540	Phosphatidylinositol 4-phosphate 5-kinase, putative	transcript=TcYC6_0042540-RA | gene=TcYC6_0042540 | organism=Trypanosoma_cruzi_Y_C6 | gene_product=Phosphatidylinositol 4-phosphate 5-kinase, putative | transcript_product=Phosphatidylinositol 4-phosphate 5-kinase, putative | location=TcYC6_Chr31:322300-324609(+) | protein_length=769 | sequence_SO=chromosome | SO=protein_coding | is_pseudo=false	0	False		76.494	23	16	18	16	16	769	86.9	5.01	58.9	23	18	16	0	0.655	0.613	0.937	-0.61	-0.71	-0.09	0.03115	0.0210568	0.744972	3260.9	4981.6	5317.2	9.84	0.3	10.87	3496.2	3041.5	4971	4992.2	5742.9	4923.1	High	High	High
-5.21493e+18	False	High	IsMasterProtein	2205	TcYC6_0019410-RA-p1	TcYC6_0019410	hypothetical protein	transcript=TcYC6_0019410-RA | gene=TcYC6_0019410 | organism=Trypanosoma_cruzi_Y_C6 | gene_product=hypothetical protein | transcript_product=hypothetical protein | location=TcYC6_Chr32:586227-586568(+) | protein_length=113 | sequence_SO=chromosome | SO=protein_coding | is_pseudo=false	0	False		12.738	12	1	3	1	1	113	13.1	5.2	9.3	12	3	1	0	0.692	0.599	0.865	-0.53	-0.74	-0.21	0.0311672	0.0123686	0.264878	105	151.7	175.5	0.09	7.37	10.39	105.1	105	144	159.9	188.9	163	High	High	High
-1.11938e+18	False	High	IsMasterProtein	4060	TcYC6_0083880-RA-p1	TcYC6_0083880	hypothetical protein, conserved	transcript=TcYC6_0083880-RA | gene=TcYC6_0083880 | organism=Trypanosoma_cruzi_Y_C6 | gene_product=hypothetical protein, conserved | transcript_product=hypothetical protein, conserved | location=TcYC6_Chr19:812232-812975(-) | protein_length=247 | sequence_SO=chromosome | SO=protein_coding | is_pseudo=false	0	False		67.809	41	12	27	12	12	247	27.4	9.45	78.63	41	27	12	0	0.755	0.827	1.095	-0.41	-0.27	0.13	0.0311778	0.0855361	0.363773	3676.7	4868.8	4444.4	1.07	9.02	3.47	3649	3704.5	5190	4567.4	4336.7	4554.9	High	High	High
-1.79143e+18	False	High	IsMasterProtein	3756	TcYC6_0093640-RA-p1	TcYC6_0093640	hypothetical protein, conserved	transcript=TcYC6_0093640-RA | gene=TcYC6_0093640 | organism=Trypanosoma_cruzi_Y_C6 | gene_product=hypothetical protein, conserved | transcript_product=hypothetical protein, conserved | location=TcYC6_Chr34:298424-298954(+) | protein_length=176 | sequence_SO=chromosome | SO=protein_coding | is_pseudo=false	0	False		8.844	13	2	2	2	2	176	19.8	8.95	6.11	13	2	2	0	0.773	1.007	1.302	-0.37	0.01	0.38	0.031293	0.990765	0.0291891	62	80.2	61.5	8.06	1.92	3.33	65.6	58.5	81.2	79.1	60.1	63	High	High	High
-4.82064e+18	False	High	IsMasterProtein	2369	TcYC6_0042990-RA-p1	TcYC6_0042990	putative GTP-binding protein	transcript=TcYC6_0042990-RA | gene=TcYC6_0042990 | organism=Trypanosoma_cruzi_Y_C6 | gene_product=putative GTP-binding protein | transcript_product=putative GTP-binding protein | location=TcYC6_Chr16:24184-24864(-) | protein_length=226 | sequence_SO=chromosome | SO=protein_coding | is_pseudo=false	0	False		68.158	53	9	15	9	9	226	24.8	8.68	56.01	53	15	9	0	0.724	0.792	1.094	-0.47	-0.34	0.13	0.0313644	0.0729859	0.450416	3134.6	4326.8	3956.2	9.76	5.31	1.27	3359	2925.2	4167.2	4492.6	3920.8	3991.9	High	High	High
6.53869e+18	False	High	IsMasterProtein	7295	TcYC6_0109900-RA-p1	TcYC6_0109900	hypothetical protein, conserved	transcript=TcYC6_0109900-RA | gene=TcYC6_0109900 | organism=Trypanosoma_cruzi_Y_C6 | gene_product=hypothetical protein, conserved | transcript_product=hypothetical protein, conserved | location=TcYC6_Chr8:490531-495729(-) | protein_length=1732 | sequence_SO=chromosome | SO=protein_coding | is_pseudo=false	0	False		28.249	4	6	6	6	6	1732	189.7	7.17	17.71	4	6	6	0	0.733	0.822	1.121	-0.45	-0.28	0.16	0.0318225	0.101989	0.302862	599	817.1	728.8	9.77	2.86	3.7	641.9	558.9	800.7	833.8	748.1	710	High	High	High
-2.47143e+18	False	High	IsMasterProtein	3419	TcYC6_0013930-RA-p1	TcYC6_0013930	hypothetical protein, conserved	transcript=TcYC6_0013930-RA | gene=TcYC6_0013930 | organism=Trypanosoma_cruzi_Y_C6 | gene_product=hypothetical protein, conserved | transcript_product=hypothetical protein, conserved | location=TcYC6_Chr12:234782-237763(+) | protein_length=993 | sequence_SO=chromosome | SO=protein_coding | is_pseudo=false	0	False		90.071	17	15	21	15	15	993	117.1	7.46	61.16	17	21	15	0	0.787	0.772	0.981	-0.35	-0.37	-0.03	0.0318782	0.0259681	0.922231	3680.6	4679.5	4768.5	7.38	3.47	1.97	3877.9	3493.4	4795.9	4566	4702.5	4835.4	High	High	High
9.28224e+17	False	High	IsMasterProtein	4971	TcYC6_0098600-RA-p1	TcYC6_0098600	glutamyl-tRNA synthetase, putative	transcript=TcYC6_0098600-RA | gene=TcYC6_0098600 | organism=Trypanosoma_cruzi_Y_C6 | gene_product=glutamyl-tRNA synthetase, putative | transcript_product=glutamyl-tRNA synthetase, putative | location=TcYC6_Chr13:976942-978654(+) | protein_length=570 | sequence_SO=chromosome | SO=protein_coding | is_pseudo=false	0	False		103.941	36	17	18	17	17	570	64.9	7.71	66.09	36	18	17	0	0.557	0.787	1.412	-0.84	-0.35	0.5	0.0320976	0.252885	0.120375	2945.5	5288.8	3744.5	19.31	4.14	5.13	2567.4	3379.3	5136.3	5445.8	3882.8	3611.2	High	High	High
-2.78586e+18	False	High	IsMasterProtein	3298	TcYC6_0088740-RA-p1	TcYC6_0088740	Phosphatase and tensin-like protein, putative	transcript=TcYC6_0088740-RA | gene=TcYC6_0088740 | organism=Trypanosoma_cruzi_Y_C6 | gene_product=Phosphatase and tensin-like protein, putative | transcript_product=Phosphatase and tensin-like protein, putative | location=TcYC6_Chr7:349821-351692(-) | protein_length=623 | sequence_SO=chromosome | SO=protein_coding | is_pseudo=false	0	False		46.967	13	6	9	6	6	623	71.1	7.23	32.77	13	9	6	0	0.782	0.988	1.263	-0.35	-0.02	0.34	0.0321441	0.970366	0.0366275	427.9	546.9	432.9	5.95	4.86	3.87	446.3	410.3	528.4	566.1	444.9	421.2	High	High	High
-6.90587e+18	False	High	IsMasterProtein	1320	TcYC6_0044700-RA-p1	TcYC6_0044700	Histone H2B variant V	transcript=TcYC6_0044700-RA | gene=TcYC6_0044700 | organism=Trypanosoma_cruzi_Y_C6 | gene_product=Histone H2B variant V | transcript_product=Histone H2B variant V | location=TcYC6_Chr16:442183-442614(+) | protein_length=143 | sequence_SO=chromosome | SO=protein_coding | is_pseudo=false	0	False		66.359	50	8	55	8	8	143	15.7	10.74	128.17	50	55	8	0	0.683	0.736	1.077	-0.55	-0.44	0.11	0.0321872	0.0570231	0.643338	10853.1	15889.6	14747.8	8.71	3.91	9.35	10204.2	11543.3	16334.6	15456.8	13803.1	15757.2	High	High	High
5.0457e+18	False	High	IsMasterProtein	6704	TcYC6_0125600-RA-p1	TcYC6_0125600	hypothetical protein, conserved	transcript=TcYC6_0125600-RA | gene=TcYC6_0125600 | organism=Trypanosoma_cruzi_Y_C6 | gene_product=hypothetical protein, conserved | transcript_product=hypothetical protein, conserved | location=TcYC6_Chr4:1209754-1210191(-) | protein_length=145 | sequence_SO=chromosome | SO=protein_coding | is_pseudo=false	0	False		26.272	22	2	5	2	2	145	16.5	5.54	19.95	22	5	2	0	0.565	0.599	1.06	-0.82	-0.74	0.08	0.0323181	0.04295	0.876821	1116.9	1976.2	1865.1	2.83	3.05	19.49	1139.5	1094.8	2019.3	1933.9	2142.6	1623.6	High	High	High
7.95451e+18	False	High	IsMasterProtein	7844	TcYC6_0028510-RA-p1	TcYC6_0028510	cAMP specific phosphodiesterase, putative	transcript=TcYC6_0028510-RA | gene=TcYC6_0028510 | organism=Trypanosoma_cruzi_Y_C6 | gene_product=cAMP specific phosphodiesterase, putative | transcript_product=cAMP specific phosphodiesterase, putative | location=TcYC6_Chr38:237319-240075(-) | protein_length=918 | sequence_SO=chromosome | SO=protein_coding | is_pseudo=false	0	False		497.292	53	41	143	12	12	918	102.4	5.74	469.81	53	143	41	0	0.631	0.635	1.007	-0.66	-0.65	0.01	0.0323783	0.033692	0.997124	7484	11859.4	11779.5	11.56	1.68	11.16	8122.8	6895.5	12000.8	11719.6	12748.9	10883.7	High	High	High
2.73511e+18	False	High	IsMasterProtein	5748	TcYC6_0115670-RA-p1	TcYC6_0115670	aconitase, putative	transcript=TcYC6_0115670-RA | gene=TcYC6_0115670 | organism=Trypanosoma_cruzi_Y_C6 | gene_product=aconitase, putative | transcript_product=aconitase, putative | location=TcYC6_Chr9:773603-776299(-) | protein_length=898 | sequence_SO=chromosome | SO=protein_coding | is_pseudo=false	0	False		412.543	61	46	140	46	46	898	98.6	6.9	415.2	61	140	46	0	0.55	0.674	1.225	-0.86	-0.57	0.29	0.0328287	0.0946889	0.349088	27019.3	49099.1	40069	9.74	17.48	6.45	25218	28949.2	43361.4	55596.2	41940.5	38281.1	High	High	High
6.82613e+17	False	High	IsMasterProtein	4852	TcYC6_0049620-RA-p1	TcYC6_0049620	hypothetical protein, conserved	transcript=TcYC6_0049620-RA | gene=TcYC6_0049620 | organism=Trypanosoma_cruzi_Y_C6 | gene_product=hypothetical protein, conserved | transcript_product=hypothetical protein, conserved | location=TcYC6_Chr11:113516-114070(-) | protein_length=184 | sequence_SO=chromosome | SO=protein_coding | is_pseudo=false	0	False		9.675	11	2	2	2	2	184	21.2	9.09	7.09	11	2	2	0	0.607	0.852	1.403	-0.72	-0.23	0.49	0.0328723	0.379396	0.0887089	367.8	606	431.9	16.57	5.87	0.47	327	413.8	631.8	581.4	433.4	430.5	High	High	High
5.39522e+18	False	High	IsMasterProtein	6828	TcYC6_0007230-RA-p1	TcYC6_0007230	glycyl-tRNA synthetase, putative	transcript=TcYC6_0007230-RA | gene=TcYC6_0007230 | organism=Trypanosoma_cruzi_Y_C6 | gene_product=glycyl-tRNA synthetase, putative | transcript_product=glycyl-tRNA synthetase, putative | location=TcYC6_Chr5:1290049-1291920(+) | protein_length=623 | sequence_SO=chromosome | SO=protein_coding | is_pseudo=false	0	False		38.804	18	9	11	9	9	623	70.1	6	24.03	18	11	9	0	0.596	0.785	1.316	-0.75	-0.35	0.4	0.0329677	0.199804	0.155264	2031.7	3407.2	2589.6	5.23	14.07	10.39	2108.3	1958	3083.5	3764.8	2405.8	2787.5	High	High	High
7.21956e+18	False	High	IsMasterProtein	7570	TcYC6_0108630-RA-p1	TcYC6_0108630	hypothetical protein, conserved	transcript=TcYC6_0108630-RA | gene=TcYC6_0108630 | organism=Trypanosoma_cruzi_Y_C6 | gene_product=hypothetical protein, conserved | transcript_product=hypothetical protein, conserved | location=TcYC6_Chr8:214228-217815(-) | protein_length=1195 | sequence_SO=chromosome | SO=protein_coding | is_pseudo=false	0	False		75.491	16	14	15	14	14	1195	133.5	6.84	43.48	16	15	14	0	0.831	0.872	1.049	-0.27	-0.2	0.07	0.0333884	0.0728722	0.499347	1440.4	1732.5	1651.1	4.5	4.76	0.37	1395.2	1487	1791.8	1675.1	1646.8	1655.5	High	High	High
-7.95621e+18	False	High	IsMasterProtein	725	TcYC6_0049070-RA-p1	TcYC6_0049070	translation initiation factor	transcript=TcYC6_0049070-RA | gene=TcYC6_0049070 | organism=Trypanosoma_cruzi_Y_C6 | gene_product=translation initiation factor | transcript_product=translation initiation factor | location=TcYC6_Chr26:479728-481818(+) | protein_length=696 | sequence_SO=chromosome | SO=protein_coding | is_pseudo=false	0	False		88.847	25	16	18	16	16	696	79.8	8.59	62.82	25	18	16	0	0.689	0.734	1.065	-0.54	-0.45	0.09	0.0335114	0.0545835	0.71647	2553	3707.2	3480.2	2.29	5.41	11.89	2512	2594.7	3568	3851.9	3786.1	3199	High	High	High
2.65788e+18	False	High	IsMasterProtein	5710	TcYC6_0069620-RA-p1	TcYC6_0069620	Mitochondrial SSU ribosomal protein, putative	transcript=TcYC6_0069620-RA | gene=TcYC6_0069620 | organism=Trypanosoma_cruzi_Y_C6 | gene_product=Mitochondrial SSU ribosomal protein, putative | transcript_product=Mitochondrial SSU ribosomal protein, putative | location=TcYC6_Chr2:512297-513625(-) | protein_length=442 | sequence_SO=chromosome | SO=protein_coding | is_pseudo=false	0	False		24.621	10	4	6	4	4	442	51.6	8.66	18.46	10	6	4	0	0.647	0.86	1.331	-0.63	-0.22	0.41	0.0335543	0.346688	0.0980502	667.2	1031.8	775.3	15.44	0.18	0.99	597.9	744.5	1030.5	1033.1	769.9	780.8	High	High	High
-5.15045e+18	False	High	IsMasterProtein	2238	TcYC6_0049760-RA-p1	TcYC6_0049760	enoyl-CoA hydratase/isomerase family protein, putative	transcript=TcYC6_0049760-RA | gene=TcYC6_0049760 | organism=Trypanosoma_cruzi_Y_C6 | gene_product=enoyl-CoA hydratase/isomerase family protein, putative | transcript_product=enoyl-CoA hydratase/isomerase family protein, putative | location=TcYC6_Chr11:135237-136325(-) | protein_length=362 | sequence_SO=chromosome | SO=protein_coding | is_pseudo=false	0	False		59.446	39	11	13	6	6	362	40.6	7.33	41.22	39	13	11	0	0.58	0.691	1.19	-0.78	-0.53	0.25	0.0336498	0.0901891	0.386162	1471.5	2535.2	2129.7	7.88	10.39	14.3	1391.7	1555.9	2355.3	2728.8	2357.2	1924.1	High	High	High
5.70298e+18	False	High	IsMasterProtein	6954	TcYC6_0101620-RA-p1	TcYC6_0101620	N-acetyltransferase complex ARD1 subunit	transcript=TcYC6_0101620-RA | gene=TcYC6_0101620 | organism=Trypanosoma_cruzi_Y_C6 | gene_product=N-acetyltransferase complex ARD1 subunit | transcript_product=N-acetyltransferase complex ARD1 subunit | location=TcYC6_Chr24:197582-198358(+) | protein_length=258 | sequence_SO=chromosome | SO=protein_coding | is_pseudo=false	0	False		34.914	30	6	8	6	6	258	29.4	9.2	25.86	30	8	6	0	0.67	0.759	1.133	-0.58	-0.4	0.18	0.0337067	0.0877227	0.400875	892.8	1333.4	1176.5	3.89	3.22	13.36	868.6	917.7	1303.4	1364.2	1293.4	1070.2	High	High	High
-3.54414e+18	False	High	IsMasterProtein	2952	TcYC6_0094080-RA-p1	TcYC6_0094080	alanyl-tRNA synthetase, putative	transcript=TcYC6_0094080-RA | gene=TcYC6_0094080 | organism=Trypanosoma_cruzi_Y_C6 | gene_product=alanyl-tRNA synthetase, putative | transcript_product=alanyl-tRNA synthetase, putative | location=TcYC6_Chr34:421316-424195(+) | protein_length=959 | sequence_SO=chromosome | SO=protein_coding | is_pseudo=false	0	False		172.214	34	24	35	24	24	959	106.1	6.01	115.46	34	35	24	0	0.824	0.944	1.146	-0.28	-0.08	0.2	0.0339315	0.426763	0.0841794	3621.1	4395.2	3836.7	1.62	2.96	6.05	3662.8	3580	4304.3	4488.1	3675.8	4004.7	High	High	High
7.84448e+17	False	High	IsMasterProtein	4897	TcYC6_0097360-RA-p1	TcYC6_0097360	sphingosine 1-phosphate lyase, putative	transcript=TcYC6_0097360-RA | gene=TcYC6_0097360 | organism=Trypanosoma_cruzi_Y_C6 | gene_product=sphingosine 1-phosphate lyase, putative | transcript_product=sphingosine 1-phosphate lyase, putative | location=TcYC6_Chr13:762690-764327(-) | protein_length=545 | sequence_SO=chromosome | SO=protein_coding | is_pseudo=false	0	False		153.253	34	18	48	18	18	545	60.4	8.7	140.55	34	48	18	0	0.606	0.726	1.197	-0.72	-0.46	0.26	0.0341214	0.105223	0.327099	9130.2	15055.2	12574	6.9	16.22	2.89	8695.1	9587.1	13416.5	16893.9	12834	12319.3	High	High	High
-2.28483e+18	False	High	IsMasterProtein	3506	TcYC6_0070210-RA-p1	TcYC6_0070210	mitochondrial carrier protein, putative	transcript=TcYC6_0070210-RA | gene=TcYC6_0070210 | organism=Trypanosoma_cruzi_Y_C6 | gene_product=mitochondrial carrier protein, putative | transcript_product=mitochondrial carrier protein, putative | location=TcYC6_Chr2:630903-631814(+) | protein_length=303 | sequence_SO=chromosome | SO=protein_coding | is_pseudo=false	0	False		12.226	11	3	3	3	3	303	32.8	8.76	9.42	11	3	3	0	0.615	0.558	0.907	-0.7	-0.84	-0.14	0.0342187	0.0207501	0.640673	130.9	212.8	234.6	7.11	4.9	15.08	124.5	137.7	220.3	205.5	210.8	261.2	High	High	High
-3.38567e+18	False	High	IsMasterProtein	3027	TcYC6_0074990-RA-p1	TcYC6_0074990	hypothetical protein	transcript=TcYC6_0074990-RA | gene=TcYC6_0074990 | organism=Trypanosoma_cruzi_Y_C6 | gene_product=hypothetical protein | transcript_product=hypothetical protein | location=TcYC6_Chr2:1801061-1802182(+) | protein_length=373 | sequence_SO=chromosome | SO=protein_coding | is_pseudo=false	0	False		58.123	20	10	22	10	10	373	42.5	8.28	57.07	20	22	10	0	0.652	0.844	1.295	-0.62	-0.24	0.37	0.0342578	0.281123	0.120333	1684.6	2583.4	1995	11.32	6.54	8.01	1554.8	1825.3	2705.8	2466.6	1885.1	2111.4	High	High	High
-9.09309e+18	False	High	IsMasterProtein	78	TcYC6_0018180-RA-p1	TcYC6_0018180	hypothetical protein, conserved	transcript=TcYC6_0018180-RA | gene=TcYC6_0018180 | organism=Trypanosoma_cruzi_Y_C6 | gene_product=hypothetical protein, conserved | transcript_product=hypothetical protein, conserved | location=TcYC6_Chr32:59976-65270(-) | protein_length=1764 | sequence_SO=chromosome | SO=protein_coding | is_pseudo=false	0	False		223.579	27	41	47	29	41	1764	200.1	5.82	149.76	27	47	41	0	0.746	0.781	1.048	-0.42	-0.36	0.07	0.0344128	0.0541713	0.747487	6017.8	8066.8	7700.4	5.36	7.14	5.59	6250.5	5793.7	8485.1	7669.2	7402	8010.8	High	High	High
-6.0025e+18	False	High	IsMasterProtein	1792	TcYC6_0099210-RA-p1	TcYC6_0099210	pitrilysin-like metalloprotease, putative	transcript=TcYC6_0099210-RA | gene=TcYC6_0099210 | organism=Trypanosoma_cruzi_Y_C6 | gene_product=pitrilysin-like metalloprotease, putative | transcript_product=pitrilysin-like metalloprotease, putative | location=TcYC6_Chr28:67931-71005(+) | protein_length=1024 | sequence_SO=chromosome | SO=protein_coding | is_pseudo=false	0	False		33.983	5	5	7	4	4	1024	114.1	6.47	21	5	7	5	0	0.561	0.782	1.394	-0.83	-0.35	0.48	0.0345469	0.249161	0.135477	106	188.8	135.4	18.37	5.14	8.06	93	120.8	195.8	182	143.4	127.9	High	High	High
-8.41643e+18	False	High	IsMasterProtein	480	TcYC6_0115300-RA-p1	TcYC6_0115300	hypothetical protein, conserved	transcript=TcYC6_0115300-RA | gene=TcYC6_0115300 | organism=Trypanosoma_cruzi_Y_C6 | gene_product=hypothetical protein, conserved | transcript_product=hypothetical protein, conserved | location=TcYC6_Chr9:698509-700713(-) | protein_length=734 | sequence_SO=chromosome | SO=protein_coding | is_pseudo=false	0	False		65.367	12	7	12	7	7	734	82.7	6.14	41.92	12	12	7	0	0.693	0.82	1.184	-0.53	-0.29	0.24	0.0345489	0.155459	0.214664	1814.6	2618.9	2212	12.2	3.38	3.7	1978.5	1664.2	2557	2682.3	2270.6	2154.9	High	High	High
3.67728e+18	False	High	IsMasterProtein	6147	TcYC6_0103160-RA-p1	TcYC6_0103160	phospholipid-transporting ATPase 1-like protein, putative	transcript=TcYC6_0103160-RA | gene=TcYC6_0103160 | organism=Trypanosoma_cruzi_Y_C6 | gene_product=phospholipid-transporting ATPase 1-like protein, putative | transcript_product=phospholipid-transporting ATPase 1-like protein, putative | location=TcYC6_Chr24:622397-625696(+) | protein_length=1099 | sequence_SO=chromosome | SO=protein_coding | is_pseudo=false	0	False		49.533	10	9	10	9	9	1099	125.3	6.68	33.57	10	10	9	0	0.553	0.988	1.785	-0.85	-0.02	0.84	0.0346282	0.994691	0.0365968	1907.5	3446.4	1930.8	18.93	6.97	6.6	1667.2	2182.5	3620.6	3280.6	1842.6	2023.1	High	High	High
-1.81525e+18	False	High	IsMasterProtein	3736	TcYC6_0085910-RA-p1	TcYC6_0085910	hypothetical protein, conserved	transcript=TcYC6_0085910-RA | gene=TcYC6_0085910 | organism=Trypanosoma_cruzi_Y_C6 | gene_product=hypothetical protein, conserved | transcript_product=hypothetical protein, conserved | location=TcYC6_Chr14:623965-627234(+) | protein_length=1089 | sequence_SO=chromosome | SO=protein_coding | is_pseudo=false	0	False		106.362	20	18	24	18	18	1089	122.1	6.27	78.87	20	24	18	0	0.708	0.663	0.937	-0.5	-0.59	-0.09	0.0348258	0.021776	0.675804	4561.1	6446.6	6880.4	2.66	3.06	11.8	4647.7	4476.2	6308.8	6587.5	7480.6	6328.4	High	High	High
8.86329e+18	False	High	IsMasterProtein	8200	TcYC6_0030920-RA-p1	TcYC6_0030920	Na/H antiporter-like protein, putative	transcript=TcYC6_0030920-RA | gene=TcYC6_0030920 | organism=Trypanosoma_cruzi_Y_C6 | gene_product=Na/H antiporter-like protein, putative | transcript_product=Na/H antiporter-like protein, putative | location=TcYC6_Chr17:262611-266237(+) | protein_length=1208 | sequence_SO=chromosome | SO=protein_coding | is_pseudo=false	0	False		29.329	5	7	7	7	7	1208	135.8	6.64	22.03	5	7	7	0	0.627	0.817	1.303	-0.67	-0.29	0.38	0.0349001	0.242498	0.140888	782.8	1248.9	958.3	14.83	2.23	7.67	704.6	869.7	1229.4	1268.7	907.7	1011.7	High	High	High
3.73865e+18	False	High	IsMasterProtein	6177	TcYC6_0117510-RA-p1	TcYC6_0117510	Complex 1 protein (LYR family), putative	transcript=TcYC6_0117510-RA | gene=TcYC6_0117510 | organism=Trypanosoma_cruzi_Y_C6 | gene_product=Complex 1 protein (LYR family), putative | transcript_product=Complex 1 protein (LYR family), putative | location=TcYC6_Chr3:75576-76049(+) | protein_length=157 | sequence_SO=chromosome | SO=protein_coding | is_pseudo=false	0	False		38.137	46	6	10	6	6	157	18.2	9.88	32.12	46	10	6	0	0.781	0.917	1.175	-0.36	-0.12	0.23	0.0351759	0.348973	0.103889	1586	2032	1729.3	3.98	7.71	2.31	1541.9	1631.3	1924.1	2145.9	1701.3	1757.8	High	High	High
-5.88072e+18	False	High	IsMasterProtein	1854	TcYC6_0088810-RA-p1	TcYC6_0088810	Protein of unknown function (DUF3808), putative	transcript=TcYC6_0088810-RA | gene=TcYC6_0088810 | organism=Trypanosoma_cruzi_Y_C6 | gene_product=Protein of unknown function (DUF3808), putative | transcript_product=Protein of unknown function (DUF3808), putative | location=TcYC6_Chr7:367874-369907(-) | protein_length=677 | sequence_SO=chromosome | SO=protein_coding | is_pseudo=false	0	False		108.94	27	18	40	18	18	677	75.9	7.68	104.62	27	40	18	0	0.743	0.693	0.933	-0.43	-0.53	-0.1	0.035189	0.0198029	0.567336	8203.5	11042.3	11839	8.88	4.99	3.51	8735.6	7703.9	10659.6	11438.8	12136.6	11548.7	High	High	High
-1.03402e+18	False	High	IsMasterProtein	4103	TcYC6_0078760-RA-p1	TcYC6_0078760	hypothetical protein, conserved	transcript=TcYC6_0078760-RA | gene=TcYC6_0078760 | organism=Trypanosoma_cruzi_Y_C6 | gene_product=hypothetical protein, conserved | transcript_product=hypothetical protein, conserved | location=TcYC6_Chr23:318990-319607(-) | protein_length=205 | sequence_SO=chromosome | SO=protein_coding | is_pseudo=false	0	False		48.251	34	4	7	4	4	205	23	9.17	29.05	34	7	4	0	0.734	0.729	0.994	-0.45	-0.46	-0.01	0.0352029	0.0333308	0.994695	1529.4	2083.7	2097	5.89	9.27	2.22	1594.5	1467	1951.3	2225	2130.2	2064.2	High	High	High
1.48203e+18	False	High	IsMasterProtein	5219	TcYC6_0103820-RA-p1	TcYC6_0103820	chaperone DNAJ protein, putative	transcript=TcYC6_0103820-RA | gene=TcYC6_0103820 | organism=Trypanosoma_cruzi_Y_C6 | gene_product=chaperone DNAJ protein, putative | transcript_product=chaperone DNAJ protein, putative | location=TcYC6_Chr10:39155-39784(+) | protein_length=209 | sequence_SO=chromosome | SO=protein_coding | is_pseudo=false	0	False		27.061	28	5	8	5	5	209	23.7	9.17	21.48	28	8	5	0	0.691	0.86	1.244	-0.53	-0.22	0.32	0.0352176	0.269996	0.129596	1467.1	2124.2	1706.9	9.46	2.9	9.06	1372.1	1568.7	2168.2	2081.1	1600.9	1820	High	High	High
-2.1533e+18	False	High	IsMasterProtein	3569	TcYC6_0068810-RA-p1	TcYC6_0068810	hypothetical protein	transcript=TcYC6_0068810-RA | gene=TcYC6_0068810 | organism=Trypanosoma_cruzi_Y_C6 | gene_product=hypothetical protein | transcript_product=hypothetical protein | location=TcYC6_Chr2:332271-332915(-) | protein_length=214 | sequence_SO=chromosome | SO=protein_coding | is_pseudo=false	0	False		5.959	7	1	1	1	1	214	24.4	9.41	3.31	7	1	1	0	0.63	0.722	1.145	-0.67	-0.47	0.2	0.0352691	0.0858056	0.443348	36.8	58.4	51	10.41	5.43	11.93	34.2	39.6	60.7	56.2	46.9	55.5	High	High	High
-2.0607e+18	False	High	IsMasterProtein	3618	TcYC6_0034630-RA-p1	TcYC6_0034630	hypothetical protein, conserved	transcript=TcYC6_0034630-RA | gene=TcYC6_0034630 | organism=Trypanosoma_cruzi_Y_C6 | gene_product=hypothetical protein, conserved | transcript_product=hypothetical protein, conserved | location=TcYC6_Chr33:393916-394518(-) | protein_length=200 | sequence_SO=chromosome | SO=protein_coding | is_pseudo=false	0.004	False		2.504	6	1	1	1	1	200	20.8	5.36	3.65	6	1	1	0	0.715	0.913	1.276	-0.48	-0.13	0.35	0.0353385	0.487542	0.0797226	189.8	265.3	207.9	5.3	8.91	6.36	182.8	197	282.6	249.1	217.4	198.7	High	High	High
1.8508e+18	False	High	IsMasterProtein	5374	TcYC6_0069700-RA-p1	TcYC6_0069700	hypothetical protein, conserved	transcript=TcYC6_0069700-RA | gene=TcYC6_0069700 | organism=Trypanosoma_cruzi_Y_C6 | gene_product=hypothetical protein, conserved | transcript_product=hypothetical protein, conserved | location=TcYC6_Chr2:528963-530516(-) | protein_length=517 | sequence_SO=chromosome | SO=protein_coding | is_pseudo=false	0	False		8.873	3	1	1	1	1	517	56.9	5.74	3.38	3	1	1	0	0.673	1.05	1.561	-0.57	0.07	0.64	0.0354703	0.834524	0.0258465	144.5	214.7	137.5	3.43	1.69	13.86	148	141	212.2	217.3	124.6	151.7	High	High	High
-1.02169e+18	False	High	IsMasterProtein	4110	TcYC6_0006560-RA-p1	TcYC6_0006560	Protein of unknown function (DUF2009), putative	transcript=TcYC6_0006560-RA | gene=TcYC6_0006560 | organism=Trypanosoma_cruzi_Y_C6 | gene_product=Protein of unknown function (DUF2009), putative | transcript_product=Protein of unknown function (DUF2009), putative | location=TcYC6_Chr5:602657-604015(-) | protein_length=452 | sequence_SO=chromosome | SO=protein_coding | is_pseudo=false	0	False		25.746	10	3	3	3	3	452	52.2	6.65	13.15	10	3	3	0	0.836	0.908	1.085	-0.26	-0.14	0.12	0.0357165	0.158271	0.221791	202.3	241.9	222.9	2.91	3.12	4.92	206.5	198.2	236.6	247.3	215.2	230.7	High	High	High
-7.67669e+18	False	High	IsMasterProtein	896	TcYC6_0099620-RA-p1	TcYC6_0099620	hypothetical protein, conserved	transcript=TcYC6_0099620-RA | gene=TcYC6_0099620 | organism=Trypanosoma_cruzi_Y_C6 | gene_product=hypothetical protein, conserved | transcript_product=hypothetical protein, conserved | location=TcYC6_Chr28:192883-195540(-) | protein_length=885 | sequence_SO=chromosome | SO=protein_coding | is_pseudo=false	0	False		109.056	24	15	21	15	15	885	98.8	6.43	71.92	24	21	15	0	0.67	0.72	1.075	-0.58	-0.47	0.1	0.0359714	0.0602198	0.703123	4033.9	6024.1	5606	4.97	6.42	12.18	4178.4	3894.5	6304.3	5756.4	6111.5	5142.4	High	High	High
1.80638e+18	False	High	IsMasterProtein	5359	TcYC6_0093610-RA-p1	TcYC6_0093610	hypothetical protein, conserved	transcript=TcYC6_0093610-RA | gene=TcYC6_0093610 | organism=Trypanosoma_cruzi_Y_C6 | gene_product=hypothetical protein, conserved | transcript_product=hypothetical protein, conserved | location=TcYC6_Chr34:289495-291756(+) | protein_length=753 | sequence_SO=chromosome | SO=protein_coding | is_pseudo=false	0	False		21.833	8	3	3	3	3	753	82.3	6.1	13.86	8	3	3	0	0.726	0.94	1.294	-0.46	-0.09	0.37	0.0364051	0.67078	0.0636286	1349.7	1858.7	1435.9	9.91	2.45	5.79	1258.2	1447.9	1891.2	1826.8	1378.2	1496	High	High	High
-7.9305e+18	False	High	IsMasterProtein	740	TcYC6_0025730-RA-p1	TcYC6_0025730	chloride channel protein, putative	transcript=TcYC6_0025730-RA | gene=TcYC6_0025730 | organism=Trypanosoma_cruzi_Y_C6 | gene_product=chloride channel protein, putative | transcript_product=chloride channel protein, putative | location=TcYC6_Chr20:574410-577313(-) | protein_length=967 | sequence_SO=chromosome | SO=protein_coding | is_pseudo=false	0	False		44.02	12	10	12	10	10	967	107.2	7.36	35.42	12	12	10	0	0.742	0.789	1.064	-0.43	-0.34	0.09	0.0365169	0.0667866	0.636431	1783.9	2405.7	2260.6	10.5	2.8	1.57	1656	1921.6	2453.8	2358.5	2235.7	2285.9	High	High	High
-6.54607e+18	False	High	IsMasterProtein	1505	TcYC6_0116640-RA-p1	TcYC6_0116640	hypothetical protein, conserved	transcript=TcYC6_0116640-RA | gene=TcYC6_0116640 | organism=Trypanosoma_cruzi_Y_C6 | gene_product=hypothetical protein, conserved | transcript_product=hypothetical protein, conserved | location=TcYC6_Chr9:1051431-1054451(+) | protein_length=1006 | sequence_SO=chromosome | SO=protein_coding | is_pseudo=false	0	False		306.907	36	25	63	25	25	1006	111	6.71	215.39	36	63	25	0	0.61	0.794	1.303	-0.71	-0.33	0.38	0.0369076	0.220318	0.167109	10612.1	17402.2	13359	2.7	15.28	9.53	10816.3	10411.7	15613.5	19395.8	12487.4	14291.5	High	High	High
-3.01162e+18	False	High	IsMasterProtein	3192	TcYC6_0030380-RA-p1	TcYC6_0030380	vesicle transport v-SNARE 11	transcript=TcYC6_0030380-RA | gene=TcYC6_0030380 | organism=Trypanosoma_cruzi_Y_C6 | gene_product=vesicle transport v-SNARE 11 | transcript_product=vesicle transport v-SNARE 11 | location=TcYC6_Chr17:68813-69649(-) | protein_length=278 | sequence_SO=chromosome | SO=protein_coding | is_pseudo=false	0	False		44.711	21	5	13	5	5	278	30.8	7.03	32.92	21	13	5	0	0.599	0.836	1.396	-0.74	-0.26	0.48	0.0370668	0.359138	0.108788	1119.5	1870.1	1339.3	18.06	4.17	3.59	984.6	1272.9	1815.7	1926	1305.7	1373.8	High	High	High
8.20588e+18	False	High	IsMasterProtein	7945	TcYC6_0025720-RA-p1	TcYC6_0025720	Protein of unknown function (DUF974), putative	transcript=TcYC6_0025720-RA | gene=TcYC6_0025720 | organism=Trypanosoma_cruzi_Y_C6 | gene_product=Protein of unknown function (DUF974), putative | transcript_product=Protein of unknown function (DUF974), putative | location=TcYC6_Chr20:527534-529183(-) | protein_length=549 | sequence_SO=chromosome | SO=protein_coding | is_pseudo=false	0	False		12.93	5	1	1	1	1	549	60.3	7.85	6.21	5	1	1	0	1.363	1.023	0.751	0.45	0.03	-0.41	0.0370699	0.93679	0.0454531	90	66.1	88	5.34	9.14	4.33	93.5	86.7	61.9	70.5	90.7	85.3	High	High	High
-9.73836e+17	False	High	IsMasterProtein	4134	TcYC6_0040550-RA-p1	TcYC6_0040550	ubiquinone biosynthesis protein-like protein, putative	transcript=TcYC6_0040550-RA | gene=TcYC6_0040550 | organism=Trypanosoma_cruzi_Y_C6 | gene_product=ubiquinone biosynthesis protein-like protein, putative | transcript_product=ubiquinone biosynthesis protein-like protein, putative | location=TcYC6_Chr1:2279386-2280144(-) | protein_length=252 | sequence_SO=chromosome | SO=protein_coding | is_pseudo=false	0	False		34.464	31	5	7	5	5	252	28.3	7.18	19.69	31	7	5	0	0.87	0.829	0.953	-0.2	-0.27	-0.07	0.0377636	0.016687	0.36533	719.1	826.8	867.9	0.18	0.22	5.19	720	718.2	825.5	828.1	900.3	836.6	High	High	High
-8.15538e+18	False	High	IsMasterProtein	626	TcYC6_0060420-RA-p1	TcYC6_0060420	hypothetical protein, conserved	transcript=TcYC6_0060420-RA | gene=TcYC6_0060420 | organism=Trypanosoma_cruzi_Y_C6 | gene_product=hypothetical protein, conserved | transcript_product=hypothetical protein, conserved | location=TcYC6_Chr35:208565-210205(-) | protein_length=546 | sequence_SO=chromosome | SO=protein_coding | is_pseudo=false	0	False		67.861	25	11	16	11	11	546	59.5	5.67	53.86	25	16	11	0	0.754	0.902	1.196	-0.41	-0.15	0.26	0.0378572	0.338989	0.117516	2250.6	2985.6	2495.8	4.31	1.55	9.47	2183	2320.3	2953.1	3018.5	2333.9	2668.9	High	High	High
-5.43821e+18	False	High	IsMasterProtein	2087	TcYC6_0007890-RA-p1	TcYC6_0007890	hypothetical protein, conserved	transcript=TcYC6_0007890-RA | gene=TcYC6_0007890 | organism=Trypanosoma_cruzi_Y_C6 | gene_product=hypothetical protein, conserved | transcript_product=hypothetical protein, conserved | location=TcYC6_Chr5:570177-570743(-) | protein_length=188 | sequence_SO=chromosome | SO=protein_coding | is_pseudo=false	0	False		31.121	35	6	7	6	6	188	22.1	9.28	19.91	35	7	6	0	0.715	0.654	0.914	-0.48	-0.61	-0.13	0.0379688	0.0198741	0.508994	1193.7	1668.6	1825.6	3.14	5.99	10.5	1220.5	1167.5	1599.4	1740.8	1966.6	1694.8	High	High	High
2.8975e+18	False	High	IsMasterProtein	5811	TcYC6_0115220-RA-p1	TcYC6_0115220	hypothetical protein, conserved	transcript=TcYC6_0115220-RA | gene=TcYC6_0115220 | organism=Trypanosoma_cruzi_Y_C6 | gene_product=hypothetical protein, conserved | transcript_product=hypothetical protein, conserved | location=TcYC6_Chr9:677272-677751(-) | protein_length=159 | sequence_SO=chromosome | SO=protein_coding | is_pseudo=false	0	False		28.358	28	5	10	5	5	159	19	10.83	22.31	28	10	5	0	0.687	0.704	1.025	-0.54	-0.51	0.04	0.0379756	0.0454152	0.951041	2213.6	3224.4	3145.8	5.11	7.47	10.7	2135	2295.2	3399.5	3058.3	3393.6	2916.1	High	High	High
-5.75668e+18	False	High	IsMasterProtein	1916	TcYC6_0115530-RA-p1	TcYC6_0115530	hypothetical protein, conserved	transcript=TcYC6_0115530-RA | gene=TcYC6_0115530 | organism=Trypanosoma_cruzi_Y_C6 | gene_product=hypothetical protein, conserved | transcript_product=hypothetical protein, conserved | location=TcYC6_Chr9:747338-750541(-) | protein_length=1067 | sequence_SO=chromosome | SO=protein_coding | is_pseudo=false	0	False		128.735	22	19	30	19	19	1067	120.8	5.21	96.35	22	30	19	0	0.733	0.765	1.044	-0.45	-0.39	0.06	0.0380546	0.0560432	0.810901	3900.9	5320.5	5097.7	6.41	8.53	4.5	4081.8	3728	5008.6	5651.9	4937.8	5262.7	High	High	High
-6.27884e+18	False	High	IsMasterProtein	1649	TcYC6_0103740-RA-p1	TcYC6_0103740	hypothetical protein, conserved	transcript=TcYC6_0103740-RA | gene=TcYC6_0103740 | organism=Trypanosoma_cruzi_Y_C6 | gene_product=hypothetical protein, conserved | transcript_product=hypothetical protein, conserved | location=TcYC6_Chr10:18291-22670(+) | protein_length=1459 | sequence_SO=chromosome | SO=protein_coding | is_pseudo=false	0	False		282.351	34	38	47	38	38	1459	166.3	5.5	173.16	34	47	38	0	0.666	0.671	1.008	-0.59	-0.57	0.01	0.038141	0.0403125	0.994966	10425.4	15657.3	15526.2	5.99	13.52	3.36	10877	9992.5	17233	14225.6	15161.1	15900.1	High	High	High
7.83321e+18	False	High	IsMasterProtein	7797	TcYC6_0114970-RA-p1	TcYC6_0114970	mitochondrial carrier protein, putative	transcript=TcYC6_0114970-RA | gene=TcYC6_0114970 | organism=Trypanosoma_cruzi_Y_C6 | gene_product=mitochondrial carrier protein, putative | transcript_product=mitochondrial carrier protein, putative | location=TcYC6_Chr9:621821-622714(+) | protein_length=297 | sequence_SO=chromosome | SO=protein_coding | is_pseudo=false	0	False		35.272	27	6	6	6	6	297	32.4	9.5	22.08	27	6	6	0	0.583	0.921	1.579	-0.78	-0.12	0.66	0.0381468	0.776206	0.0587442	236.7	405.7	257	8.9	4.22	17.48	222.2	252	393.7	417.9	226.9	291	High	High	High
-5.80514e+17	False	High	IsMasterProtein	4309	TcYC6_0108020-RA-p1	TcYC6_0108020	hypothetical protein, conserved	transcript=TcYC6_0108020-RA | gene=TcYC6_0108020 | organism=Trypanosoma_cruzi_Y_C6 | gene_product=hypothetical protein, conserved | transcript_product=hypothetical protein, conserved | location=TcYC6_Chr8:79889-81304(-) | protein_length=471 | sequence_SO=chromosome | SO=protein_coding | is_pseudo=false	0	False		13.014	6	2	2	2	2	471	52.8	8.94	7.38	6	2	2	0	0.815	0.945	1.16	-0.3	-0.08	0.21	0.0382859	0.493406	0.0872915	62.7	77	66.4	3.72	5.02	4.46	64.4	61.1	79.8	74.3	68.5	64.3	High	High	High
-1.03458e+18	False	High	IsMasterProtein	4102	TcYC6_0089910-RA-p1	TcYC6_0089910	hypothetical protein, conserved	transcript=TcYC6_0089910-RA | gene=TcYC6_0089910 | organism=Trypanosoma_cruzi_Y_C6 | gene_product=hypothetical protein, conserved | transcript_product=hypothetical protein, conserved | location=TcYC6_Chr7:652296-652964(+) | protein_length=222 | sequence_SO=chromosome | SO=protein_coding | is_pseudo=false	0	False		33.297	30	6	8	6	6	222	26	5.63	23.62	30	8	6	0	0.73	0.903	1.237	-0.45	-0.15	0.31	0.0383665	0.40526	0.102929	1186.8	1626	1314.7	3.23	5.37	9.98	1160	1214.2	1565.3	1688.9	1410.9	1225	High	High	High
6.53082e+18	False	High	IsMasterProtein	7289	TcYC6_0075680-RA-p1	TcYC6_0075680	dynein heavy chain, putative	transcript=TcYC6_0075680-RA | gene=TcYC6_0075680 | organism=Trypanosoma_cruzi_Y_C6 | gene_product=dynein heavy chain, putative | transcript_product=dynein heavy chain, putative | location=TcYC6_Chr15:85458-98186(-) | protein_length=4242 | sequence_SO=chromosome | SO=protein_coding | is_pseudo=false	0	False		1360.65	50	175	305	171	172	4242	485	5.77	1025.19	50	305	175	0	0.628	0.768	1.222	-0.67	-0.38	0.29	0.0385082	0.151917	0.260424	47558.9	75681.7	61926.6	6.64	11.53	11.21	45377.4	49845.2	82127.1	69742.2	57198.4	67045.6	High	High	High
-8.77007e+18	False	High	IsMasterProtein	266	TcYC6_0070290-RA-p1	TcYC6_0070290	Regulatory subunit of type II PKA R-subunit, putative	transcript=TcYC6_0070290-RA | gene=TcYC6_0070290 | organism=Trypanosoma_cruzi_Y_C6 | gene_product=Regulatory subunit of type II PKA R-subunit, putative | transcript_product=Regulatory subunit of type II PKA R-subunit, putative | location=TcYC6_Chr2:648821-649606(+) | protein_length=261 | sequence_SO=chromosome | SO=protein_coding | is_pseudo=false	0	False		74.132	36	6	10	6	6	261	30	4.61	44.57	36	10	6	0	0.584	0.673	1.151	-0.78	-0.57	0.2	0.0387407	0.0838811	0.527239	4855.9	8310.9	7220.5	4.28	19.48	2.39	5005.2	4711	9546.6	7235.1	7099.5	7343.7	High	High	High
1.79255e+18	False	High	IsMasterProtein	5351	TcYC6_0037080-RA-p1	TcYC6_0037080	hypothetical protein, conserved	transcript=TcYC6_0037080-RA | gene=TcYC6_0037080 | organism=Trypanosoma_cruzi_Y_C6 | gene_product=hypothetical protein, conserved | transcript_product=hypothetical protein, conserved | location=TcYC6_Chr1:629125-630471(-) | protein_length=448 | sequence_SO=chromosome | SO=protein_coding | is_pseudo=false	0	False		7.573	4	2	2	2	2	448	49.9	6.8	5.96	4	2	2	0	0.753	0.714	0.947	-0.41	-0.49	-0.08	0.0389328	0.0242217	0.685872	576.5	765.2	808	9.76	4.26	0.36	617.8	538.1	742.5	788.6	810	805.9	High	High	High
-1.82172e+18	False	High	IsMasterProtein	3734	TcYC6_0175580-RA-p1	TcYC6_0175580	SSU ribosomal protein, mitochondrial, putative	transcript=TcYC6_0175580-RA | gene=TcYC6_0175580 | organism=Trypanosoma_cruzi_Y_C6 | gene_product=SSU ribosomal protein, mitochondrial, putative | transcript_product=SSU ribosomal protein, mitochondrial, putative | location=TcYC6_Contig264:31296-32177(+) | protein_length=293 | sequence_SO=contig | SO=protein_coding | is_pseudo=false	0	False		25.286	22	6	8	6	6	293	34.3	9.94	23.93	22	8	6	0	0.789	1.02	1.292	-0.34	0.03	0.37	0.0390073	0.925336	0.0315318	1178.1	1492.5	1155.2	7.69	2.65	3.65	1115.7	1243.9	1464.8	1520.8	1125.8	1185.5	High	High	High
-1.35433e+18	False	High	IsMasterProtein	3954	TcYC6_0044380-RA-p1	TcYC6_0044380	seryl-tRNA synthetase	transcript=TcYC6_0044380-RA | gene=TcYC6_0044380 | organism=Trypanosoma_cruzi_Y_C6 | gene_product=seryl-tRNA synthetase | transcript_product=seryl-tRNA synthetase | location=TcYC6_Chr16:371538-372971(-) | protein_length=477 | sequence_SO=chromosome | SO=protein_coding | is_pseudo=false	0	False		237.196	56	26	69	25	25	477	53.3	5.73	210.54	56	69	26	0	0.698	0.73	1.046	-0.52	-0.45	0.06	0.0390119	0.0551819	0.843643	14656.9	20995	20076.6	1.12	13.3	2.08	14773.3	14541.5	19104.7	23072.4	20373.9	19783.7	High	High	High
3.87549e+17	False	High	IsMasterProtein	4740	TcYC6_0116260-RA-p1	TcYC6_0116260	putative 5-oxoprolinase	transcript=TcYC6_0116260-RA | gene=TcYC6_0116260 | organism=Trypanosoma_cruzi_Y_C6 | gene_product=putative 5-oxoprolinase | transcript_product=putative 5-oxoprolinase | location=TcYC6_Chr9:933974-937969(+) | protein_length=1331 | sequence_SO=chromosome | SO=protein_coding | is_pseudo=false	0	False		90.025	15	15	17	15	15	1331	145.8	6.7	56.9	15	17	15	0	0.764	0.804	1.053	-0.39	-0.32	0.07	0.0390472	0.067237	0.691387	2611.4	3419.7	3249	5.63	8.19	2.14	2717.5	2509.5	3227.2	3623.8	3298.6	3200.2	High	High	High
-1.62629e+18	False	High	IsMasterProtein	3836	TcYC6_0111830-RA-p1	TcYC6_0111830	Ankyrin repeats (3 copies), putative	transcript=TcYC6_0111830-RA | gene=TcYC6_0111830 | organism=Trypanosoma_cruzi_Y_C6 | gene_product=Ankyrin repeats (3 copies), putative | transcript_product=Ankyrin repeats (3 copies), putative | location=TcYC6_Chr8:948955-951360(-) | protein_length=801 | sequence_SO=chromosome | SO=protein_coding | is_pseudo=false	0	False		54.951	16	11	14	11	11	801	91	7.87	43.77	16	14	11	0	0.693	0.913	1.317	-0.53	-0.13	0.4	0.0391439	0.556701	0.0812104	2400.8	3465.4	2630.4	10.75	5.37	6.86	2224.7	2590.8	3336.1	3599.6	2505.8	2761.2	High	High	High
3.97091e+18	False	High	IsMasterProtein	6281	TcYC6_0116630-RA-p1	TcYC6_0116630	acetyltransferase, putative	transcript=TcYC6_0116630-RA | gene=TcYC6_0116630 | organism=Trypanosoma_cruzi_Y_C6 | gene_product=acetyltransferase, putative | transcript_product=acetyltransferase, putative | location=TcYC6_Chr9:1049775-1050932(+) | protein_length=385 | sequence_SO=chromosome | SO=protein_coding | is_pseudo=false	0	False		15.885	11	3	3	3	3	385	42.8	5.26	9.23	11	3	3	0	0.777	0.822	1.059	-0.36	-0.28	0.08	0.0392348	0.0755064	0.609097	460.2	592.3	559.5	8.44	4.41	0.31	488.5	433.5	574.1	611.1	560.8	558.3	High	High	High
3.63037e+17	False	High	IsMasterProtein	4728	TcYC6_0113360-RA-p1	TcYC6_0113360	actin-related protein 2, putative	transcript=TcYC6_0113360-RA | gene=TcYC6_0113360 | organism=Trypanosoma_cruzi_Y_C6 | gene_product=actin-related protein 2, putative | transcript_product=actin-related protein 2, putative | location=TcYC6_Chr9:180323-181348(-) | protein_length=341 | sequence_SO=chromosome | SO=protein_coding | is_pseudo=false	0	False		28.224	14	5	5	5	5	341	38.7	5.97	17.61	14	5	5	0	0.748	0.933	1.246	-0.42	-0.1	0.32	0.0393367	0.575197	0.0794952	1927.6	2575.3	2066.9	4.37	9.97	1.13	1869	1988.1	2399.8	2763.8	2050.5	2083.5	High	High	High
8.84429e+18	False	High	IsMasterProtein	8189	TcYC6_0024930-RA-p1	TcYC6_0024930	ADP-ribosylation factor, putative	transcript=TcYC6_0024930-RA | gene=TcYC6_0024930 | organism=Trypanosoma_cruzi_Y_C6 | gene_product=ADP-ribosylation factor, putative | transcript_product=ADP-ribosylation factor, putative | location=TcYC6_Chr20:448959-449528(-) | protein_length=189 | sequence_SO=chromosome | SO=protein_coding | is_pseudo=false	0	False		56.534	47	6	10	6	6	189	21.2	6.52	36.47	47	10	6	0	0.681	0.727	1.067	-0.55	-0.46	0.09	0.0393802	0.0636509	0.741615	2456.4	3604.7	3378	2.5	10.21	9.97	2413.4	2500.2	3353.2	3875	3625.2	3147.6	High	High	High
7.45916e+17	False	High	IsMasterProtein	4877	TcYC6_0055700-RA-p1	TcYC6_0055700	69 kDa paraflagellar rod protein, putative	transcript=TcYC6_0055700-RA | gene=TcYC6_0055700 | organism=Trypanosoma_cruzi_Y_C6 | gene_product=69 kDa paraflagellar rod protein, putative | transcript_product=69 kDa paraflagellar rod protein, putative | location=TcYC6_Chr22:499176-500978(-) | protein_length=600 | sequence_SO=chromosome | SO=protein_coding | is_pseudo=false	0	False		318.769	65	30	64	20	30	600	69.5	6.18	226.68	65	64	30	0	0.677	0.554	0.817	-0.56	-0.85	-0.29	0.0400291	0.0126986	0.189832	12142.2	17926.4	21933.9	13.18	6.33	2.28	13332	11058.5	18747	17141.7	22289.7	21583.9	High	High	High
3.82556e+18	False	High	IsMasterProtein	6215	TcYC6_0072170-RA-p1	TcYC6_0072170	hypothetical protein, conserved	transcript=TcYC6_0072170-RA | gene=TcYC6_0072170 | organism=Trypanosoma_cruzi_Y_C6 | gene_product=hypothetical protein, conserved | transcript_product=hypothetical protein, conserved | location=TcYC6_Chr2:1091325-1093316(+) | protein_length=663 | sequence_SO=chromosome | SO=protein_coding | is_pseudo=false	0	False		37.575	12	8	10	8	8	663	74.4	6.1	28.51	12	10	8	0	0.748	0.743	0.994	-0.42	-0.43	-0.01	0.0403931	0.0381302	0.994548	1465.2	1958.4	1970.9	10.67	2.89	0.37	1358.5	1580.3	1998.9	1918.8	1976.1	1965.8	High	High	High
1.07879e+18	False	High	IsMasterProtein	5050	TcYC6_0000810-RA-p1	TcYC6_0000810	hypothetical protein, conserved	transcript=TcYC6_0000810-RA | gene=TcYC6_0000810 | organism=Trypanosoma_cruzi_Y_C6 | gene_product=hypothetical protein, conserved | transcript_product=hypothetical protein, conserved | location=TcYC6_Chr29:3901-4863(-) | protein_length=320 | sequence_SO=chromosome | SO=protein_coding | is_pseudo=false	0	False		30.915	18	3	4	3	3	320	34.7	6.2	18.2	18	4	3	0	0.725	0.794	1.095	-0.46	-0.33	0.13	0.0404737	0.0931023	0.496501	309.4	426.6	389.8	8.72	7.21	4.73	290.9	329.1	449	405.4	377	403	High	High	High
-1.99895e+18	False	High	IsMasterProtein	3656	TcYC6_0068430-RA-p1	TcYC6_0068430	metallo-peptidase, Clan MG, Family M24, putative	transcript=TcYC6_0068430-RA | gene=TcYC6_0068430 | organism=Trypanosoma_cruzi_Y_C6 | gene_product=metallo-peptidase, Clan MG, Family M24, putative | transcript_product=metallo-peptidase, Clan MG, Family M24, putative | location=TcYC6_Chr2:245156-246685(+) | protein_length=509 | sequence_SO=chromosome | SO=protein_coding | is_pseudo=false	0	False		15.132	9	5	5	5	5	509	56.9	6.46	11.94	9	5	5	0	0.632	0.657	1.04	-0.66	-0.61	0.06	0.04061	0.0511664	0.924374	385.5	610.2	586.9	0.28	0.51	17.48	384.7	386.2	608	612.4	664.6	518.3	High	High	High
6.9893e+18	False	High	IsMasterProtein	7471	TcYC6_0000430-RA-p1	TcYC6_0000430	hypothetical protein, conserved	transcript=TcYC6_0000430-RA | gene=TcYC6_0000430 | organism=Trypanosoma_cruzi_Y_C6 | gene_product=hypothetical protein, conserved | transcript_product=hypothetical protein, conserved | location=TcYC6_Chr29:208894-209634(-) | protein_length=246 | sequence_SO=chromosome | SO=protein_coding | is_pseudo=false	0	False		10.603	5	1	2	1	1	246	27.9	8.06	5.21	5	2	1	0	0.645	0.805	1.248	-0.63	-0.31	0.32	0.0408735	0.211048	0.202415	112.6	174.6	139.9	3.45	13.75	8.99	109.9	115.4	158.4	192.5	131.3	149.1	High	High	High
-1.46326e+18	False	High	IsMasterProtein	3914	TcYC6_0100550-RA-p1	TcYC6_0100550	radial spoke protein RSP9, putative	transcript=TcYC6_0100550-RA | gene=TcYC6_0100550 | organism=Trypanosoma_cruzi_Y_C6 | gene_product=radial spoke protein RSP9, putative | transcript_product=radial spoke protein RSP9, putative | location=TcYC6_Chr28:481462-482469(+) | protein_length=335 | sequence_SO=chromosome | SO=protein_coding | is_pseudo=false	0	False		68.914	40	10	12	10	10	335	37.7	4.64	39.34	40	12	10	0	0.614	0.647	1.054	-0.7	-0.63	0.08	0.0409012	0.0550196	0.882789	1419.5	2313.7	2195.2	7.02	6	16.24	1350.7	1491.9	2414.1	2217.5	2463.6	1956	High	High	High
-6.05703e+18	False	High	IsMasterProtein	1762	TcYC6_0124640-RA-p1	TcYC6_0124640	hypothetical protein, conserved	transcript=TcYC6_0124640-RA | gene=TcYC6_0124640 | organism=Trypanosoma_cruzi_Y_C6 | gene_product=hypothetical protein, conserved | transcript_product=hypothetical protein, conserved | location=TcYC6_Chr4:953084-957724(-) | protein_length=1546 | sequence_SO=chromosome | SO=protein_coding | is_pseudo=false	0	False		187.128	26	34	50	7	7	1546	168.1	5.9	153.54	26	50	34	0	0.847	0.971	1.146	-0.24	-0.04	0.2	0.0411273	0.723895	0.0684507	1579.1	1864.4	1626.9	1.75	5.73	2.21	1559.6	1598.8	1790.4	1941.6	1601.7	1652.5	High	High	High
-2.12603e+18	False	High	IsMasterProtein	3579	TcYC6_0025510-RA-p1	TcYC6_0025510	fructose-1,6-bisphosphatase, cytosolic, putative	transcript=TcYC6_0025510-RA | gene=TcYC6_0025510 | organism=Trypanosoma_cruzi_Y_C6 | gene_product=fructose-1,6-bisphosphatase, cytosolic, putative | transcript_product=fructose-1,6-bisphosphatase, cytosolic, putative | location=TcYC6_Chr20:602408-603442(-) | protein_length=344 | sequence_SO=chromosome | SO=protein_coding | is_pseudo=false	0	False		55.852	26	7	10	7	7	344	37.9	7.88	31.31	26	10	7	0	0.648	0.82	1.267	-0.63	-0.29	0.34	0.0415612	0.248584	0.176887	2882	4449.9	3513.5	15.46	2.58	5.81	2582.4	3216.3	4531.9	4369.4	3372	3661	High	High	High
7.43638e+18	False	High	IsMasterProtein	7650	TcYC6_0074000-RA-p1	TcYC6_0074000	guide RNA-binding protein of 21 kDa	transcript=TcYC6_0074000-RA | gene=TcYC6_0074000 | organism=Trypanosoma_cruzi_Y_C6 | gene_product=guide RNA-binding protein of 21 kDa | transcript_product=guide RNA-binding protein of 21 kDa | location=TcYC6_Chr2:1493173-1493796(+) | protein_length=207 | sequence_SO=chromosome | SO=protein_coding | is_pseudo=false	0	False		78.008	51	10	16	10	10	207	23.1	9.42	63.76	51	16	10	0	0.591	0.84	1.422	-0.76	-0.25	0.51	0.0415967	0.412968	0.112559	2356.7	3987.8	2804	8.57	15.16	10.36	2217.9	2504.2	4440.8	3581	2605.6	3017.5	High	High	High
1.05892e+18	False	High	IsMasterProtein	5038	TcYC6_0052960-RA-p1	TcYC6_0052960	cleavage and polyadenylation specificity factor, putative	transcript=TcYC6_0052960-RA | gene=TcYC6_0052960 | organism=Trypanosoma_cruzi_Y_C6 | gene_product=cleavage and polyadenylation specificity factor, putative | transcript_product=cleavage and polyadenylation specificity factor, putative | location=TcYC6_Chr11:932020-936330(-) | protein_length=1436 | sequence_SO=chromosome | SO=protein_coding | is_pseudo=false	0	False		22.137	4	7	8	6	6	1436	159.1	6.6	21.37	4	8	7	0	0.799	0.788	0.986	-0.32	-0.34	-0.02	0.0416143	0.0355535	0.96007	864.4	1081.6	1096.5	6.56	5.09	2.44	905.5	825.2	1043.3	1121.3	1115.6	1077.8	High	High	High
3.16581e+18	False	High	IsMasterProtein	5942	TcYC6_0095920-RA-p1	TcYC6_0095920	Gamma-tubulin complex component 4	transcript=TcYC6_0095920-RA | gene=TcYC6_0095920 | organism=Trypanosoma_cruzi_Y_C6 | gene_product=Gamma-tubulin complex component 4 | transcript_product=Gamma-tubulin complex component 4 | location=TcYC6_Chr13:421125-423176(+) | protein_length=683 | sequence_SO=chromosome | SO=protein_coding | is_pseudo=false	0	False		23.789	7	3	3	3	3	683	74.6	8.24	13.98	7	3	3	0	0.883	0.882	0.999	-0.18	-0.18	0	0.0416683	0.0407542	0.999212	600.1	679.5	680.2	0.8	4.71	0.51	603.5	596.7	657.3	702.6	677.8	682.7	High	High	High
-3.97293e+18	False	High	IsMasterProtein	2774	TcYC6_0016590-RA-p1	TcYC6_0016590	hypothetical protein, conserved	transcript=TcYC6_0016590-RA | gene=TcYC6_0016590 | organism=Trypanosoma_cruzi_Y_C6 | gene_product=hypothetical protein, conserved | transcript_product=hypothetical protein, conserved | location=TcYC6_Chr18:492195-493061(+) | protein_length=288 | sequence_SO=chromosome | SO=protein_coding | is_pseudo=false	0	False		24.39	14	3	4	3	3	288	31.7	6.7	15.21	14	4	3	0	0.679	0.749	1.102	-0.56	-0.42	0.14	0.0417611	0.0867428	0.565435	909.4	1338.6	1214.8	4.45	13.85	3.28	938.5	881.2	1476.8	1213.3	1187	1243.3	High	High	High
-1.68538e+18	False	High	IsMasterProtein	3806	TcYC6_0100110-RA-p1	TcYC6_0100110	electron transfer flavoprotein-ubiquinone oxidoreductase, putative	transcript=TcYC6_0100110-RA | gene=TcYC6_0100110 | organism=Trypanosoma_cruzi_Y_C6 | gene_product=electron transfer flavoprotein-ubiquinone oxidoreductase, putative | transcript_product=electron transfer flavoprotein-ubiquinone oxidoreductase, putative | location=TcYC6_Chr28:329103-330797(+) | protein_length=564 | sequence_SO=chromosome | SO=protein_coding | is_pseudo=false	0	False		157.095	45	19	30	19	19	564	62.4	7.68	102.56	45	30	19	0	0.612	0.706	1.153	-0.71	-0.5	0.21	0.0422829	0.0999382	0.487169	6060.9	9897.7	8581.9	6.46	15.15	9.5	5790.2	6344.2	11021.2	8888.7	8023.6	9179.1	High	High	High
5.44637e+18	False	High	IsMasterProtein	6855	TcYC6_0006450-RA-p1	TcYC6_0006450	2-oxoglutarate dehydrogenase E1 component, putative	transcript=TcYC6_0006450-RA | gene=TcYC6_0006450 | organism=Trypanosoma_cruzi_Y_C6 | gene_product=2-oxoglutarate dehydrogenase E1 component, putative | transcript_product=2-oxoglutarate dehydrogenase E1 component, putative | location=TcYC6_Chr5:572036-575056(-) | protein_length=1006 | sequence_SO=chromosome | SO=protein_coding | is_pseudo=false	0	False		262.183	39	30	52	30	30	1006	112.3	6.54	183.85	39	52	30	0	0.656	0.684	1.042	-0.61	-0.55	0.06	0.0423079	0.0554024	0.902428	8966.1	13665.6	13109.5	5.73	11.19	10.47	9336.9	8610.1	12624.1	14793	14118.5	12172.6	High	High	High
1.00198e+18	False	High	IsMasterProtein	5009	TcYC6_0101280-RA-p1	TcYC6_0101280	Protein of unknown function, DUF607, putative	transcript=TcYC6_0101280-RA | gene=TcYC6_0101280 | organism=Trypanosoma_cruzi_Y_C6 | gene_product=Protein of unknown function, DUF607, putative | transcript_product=Protein of unknown function, DUF607, putative | location=TcYC6_Chr24:106709-107416(-) | protein_length=235 | sequence_SO=chromosome | SO=protein_coding | is_pseudo=false	0	False		24.879	21	5	6	5	5	235	26.7	9.35	16.85	21	6	5	0	0.588	0.778	1.324	-0.77	-0.36	0.4	0.0428709	0.238403	0.192504	264.1	449.2	339.4	13.5	15.37	3.05	240	290.6	501	402.8	332.1	346.8	High	High	High
2.02239e+18	False	High	IsMasterProtein	5446	TcYC6_0124570-RA-p1	TcYC6_0124570	hypothetical protein, conserved	transcript=TcYC6_0124570-RA | gene=TcYC6_0124570 | organism=Trypanosoma_cruzi_Y_C6 | gene_product=hypothetical protein, conserved | transcript_product=hypothetical protein, conserved | location=TcYC6_Chr4:937394-938962(-) | protein_length=522 | sequence_SO=chromosome | SO=protein_coding | is_pseudo=false	0	False		17.065	5	2	2	2	2	522	56.9	6.27	9.7	5	2	2	0	0.768	0.931	1.212	-0.38	-0.1	0.28	0.0430398	0.527242	0.0955467	561.1	730.9	603	0.16	9.19	4.72	560.5	561.8	780	684.9	583.2	623.5	High	High	High
-4.86316e+18	False	High	IsMasterProtein	2353	TcYC6_0126090-RA-p1	TcYC6_0126090	hypothetical protein, conserved	transcript=TcYC6_0126090-RA | gene=TcYC6_0126090 | organism=Trypanosoma_cruzi_Y_C6 | gene_product=hypothetical protein, conserved | transcript_product=hypothetical protein, conserved | location=TcYC6_Chr4:1340434-1341618(-) | protein_length=394 | sequence_SO=chromosome | SO=protein_coding | is_pseudo=false	0	False		13.643	8	2	2	2	2	394	43	11	7.65	8	2	2	0	0.79	0.951	1.204	-0.34	-0.07	0.27	0.0432625	0.655523	0.0795417	208.8	264.4	219.6	1.89	8.63	2.73	211.6	206	281	248.7	215.4	223.8	High	High	High
8.42127e+18	False	High	IsMasterProtein	8033	TcYC6_0108010-RA-p1	TcYC6_0108010	Putative intraflagellar transport protein B2	transcript=TcYC6_0108010-RA | gene=TcYC6_0108010 | organism=Trypanosoma_cruzi_Y_C6 | gene_product=Putative intraflagellar transport protein B2 | transcript_product=Putative intraflagellar transport protein B2 | location=TcYC6_Chr8:77019-79100(-) | protein_length=693 | sequence_SO=chromosome | SO=protein_coding | is_pseudo=false	0	False		69.831	20	13	17	13	13	693	79.5	5.5	51.17	20	17	13	0	0.743	0.822	1.105	-0.43	-0.28	0.14	0.0435986	0.120205	0.41079	1485.2	1998.1	1807.6	8.71	7.16	2.93	1396.3	1579.7	2102	1899.4	1770.5	1845.5	High	High	High
-8.80498e+18	False	High	IsMasterProtein	255	TcYC6_0079500-RA-p1	TcYC6_0079500	fructose-bisphosphate aldolase, glycosomal, putative	transcript=TcYC6_0079500-RA | gene=TcYC6_0079500 | organism=Trypanosoma_cruzi_Y_C6 | gene_product=fructose-bisphosphate aldolase, glycosomal, putative | transcript_product=fructose-bisphosphate aldolase, glycosomal, putative | location=TcYC6_Chr23:480628-481746(-) | protein_length=372 | sequence_SO=chromosome | SO=protein_coding | is_pseudo=false	0	False		296.991	72	21	95	21	21	372	40.8	8.6	369.58	72	95	21	0	0.692	0.813	1.174	-0.53	-0.3	0.23	0.0436664	0.171256	0.277102	15794.8	22816.3	19428.5	11.99	2.37	7.71	14508.4	17195.2	22436.8	23202.3	18397.1	20517.8	High	High	High
5.71832e+18	False	High	IsMasterProtein	6969	TcYC6_0076280-RA-p1	TcYC6_0076280	mitochondrial carrier protein , putative	transcript=TcYC6_0076280-RA | gene=TcYC6_0076280 | organism=Trypanosoma_cruzi_Y_C6 | gene_product=mitochondrial carrier protein , putative | transcript_product=mitochondrial carrier protein , putative | location=TcYC6_Chr15:312853-313914(+) | protein_length=353 | sequence_SO=chromosome | SO=protein_coding | is_pseudo=false	0	False		8.832	4	1	1	1	1	353	40.3	10.05	5.07	4	1	1	0	0.593	0.792	1.337	-0.75	-0.34	0.42	0.0436767	0.268508	0.176451	271.7	458.3	342.9	14.96	10.24	9.62	244.3	302.1	492.8	426.3	320.3	367.1	High	High	High
-7.77293e+18	False	High	IsMasterProtein	844	TcYC6_0009200-RA-p1	TcYC6_0009200	Lupus La protein-like, putative	transcript=TcYC6_0009200-RA | gene=TcYC6_0009200 | organism=Trypanosoma_cruzi_Y_C6 | gene_product=Lupus La protein-like, putative | transcript_product=Lupus La protein-like, putative | location=TcYC6_Chr37:151616-152617(-) | protein_length=333 | sequence_SO=chromosome | SO=protein_coding | is_pseudo=false	0	False		5.779	6	1	1	1	1	333	37.5	8.95	1.86	6	1	1	0	0.616	0.896	1.456	-0.7	-0.16	0.54	0.0442765	0.632101	0.0844692	570.7	926.8	636.6	15.97	7.81	7.04	509.5	639.2	979.5	876.9	605.7	669.2	High	High	High
-7.85223e+18	False	High	IsMasterProtein	803	TcYC6_0119620-RA-p1	TcYC6_0119620	urocanate hydratase, putative	transcript=TcYC6_0119620-RA | gene=TcYC6_0119620 | organism=Trypanosoma_cruzi_Y_C6 | gene_product=urocanate hydratase, putative | transcript_product=urocanate hydratase, putative | location=TcYC6_Chr3:1257688-1259715(-) | protein_length=675 | sequence_SO=chromosome | SO=protein_coding | is_pseudo=false	0	False		42.905	15	9	10	9	9	675	74.6	6.95	31.9	15	10	9	0	0.87	0.888	1.021	-0.2	-0.17	0.03	0.0446077	0.0672951	0.806906	1638.1	1882.9	1844.5	4.85	2.65	0.02	1695.2	1582.9	1847.9	1918.6	1844.3	1844.7	High	High	High
6.74985e+18	False	High	IsMasterProtein	7373	TcYC6_0032750-RA-p1	TcYC6_0032750	hypothetical protein, conserved	transcript=TcYC6_0032750-RA | gene=TcYC6_0032750 | organism=Trypanosoma_cruzi_Y_C6 | gene_product=hypothetical protein, conserved | transcript_product=hypothetical protein, conserved | location=TcYC6_Chr17:542739-543401(-) | protein_length=220 | sequence_SO=chromosome | SO=protein_coding | is_pseudo=false	0	False		40.166	43	10	11	10	10	220	25.3	9.09	33.7	43	11	10	0	0.729	0.789	1.082	-0.46	-0.34	0.11	0.0447771	0.0918116	0.584073	2289.9	3139.9	2902.8	3.22	11.03	4.97	2238.4	2342.6	3395.3	2903.8	2802.5	3006.6	High	High	High
-1.0189e+18	False	High	IsMasterProtein	4111	TcYC6_0066090-RA-p1	TcYC6_0066090	ABC1 family, putative	transcript=TcYC6_0066090-RA | gene=TcYC6_0066090 | organism=Trypanosoma_cruzi_Y_C6 | gene_product=ABC1 family, putative | transcript_product=ABC1 family, putative | location=TcYC6_Chr21:436441-438021(-) | protein_length=526 | sequence_SO=chromosome | SO=protein_coding | is_pseudo=false	0	False		20.962	12	5	5	5	5	526	59	8.18	18.54	12	5	5	0	0.73	0.782	1.071	-0.45	-0.36	0.1	0.0448363	0.0835041	0.650924	1695.5	2323.2	2168.9	0.43	3.09	12.1	1700.6	1690.3	2374.5	2273.1	1990.7	2363.1	High	High	High
-8.58085e+18	False	High	IsMasterProtein	365	TcYC6_0091280-RA-p1	TcYC6_0091280	50S ribosomal protein L7Ae, putative	transcript=TcYC6_0091280-RA | gene=TcYC6_0091280 | organism=Trypanosoma_cruzi_Y_C6 | gene_product=50S ribosomal protein L7Ae, putative | transcript_product=50S ribosomal protein L7Ae, putative | location=TcYC6_Chr7:937185-937631(+) | protein_length=148 | sequence_SO=chromosome | SO=protein_coding | is_pseudo=false	0	False		16.864	16	3	4	3	3	148	16.8	8.85	13.88	16	4	3	0	0.347	0.646	1.862	-1.53	-0.63	0.9	0.0450997	0.31161	0.160686	106.1	305.6	164.1	40.56	1.09	5.76	79	142.5	303.3	308	157.6	171	High	High	High
-8.58099e+18	False	High	IsMasterProtein	364	TcYC6_0000760-RA-p1	TcYC6_0000760	serine/threonine-protein kinase NAK, putative	transcript=TcYC6_0000760-RA | gene=TcYC6_0000760 | organism=Trypanosoma_cruzi_Y_C6 | gene_product=serine/threonine-protein kinase NAK, putative | transcript_product=serine/threonine-protein kinase NAK, putative | location=TcYC6_Chr29:511491-512513(+) | protein_length=340 | sequence_SO=chromosome | SO=protein_coding | is_pseudo=false	0	False		69.148	28	9	19	9	9	340	39.1	7.25	63.9	28	19	9	0	0.79	0.91	1.152	-0.34	-0.14	0.2	0.0453373	0.327831	0.154533	3673.3	4652.3	4037.6	1.83	1.93	9.04	3721.1	3626.1	4589.2	4716.2	3787.4	4304.4	High	High	High
-7.71686e+18	False	High	IsMasterProtein	869	TcYC6_0043520-RA-p1	TcYC6_0043520	hypothetical protein	transcript=TcYC6_0043520-RA | gene=TcYC6_0043520 | organism=Trypanosoma_cruzi_Y_C6 | gene_product=hypothetical protein | transcript_product=hypothetical protein | location=TcYC6_Chr16:158673-159128(-) | protein_length=151 | sequence_SO=chromosome | SO=protein_coding | is_pseudo=false	0	False		23.074	24	3	5	3	3	151	17.2	8.54	16.33	24	5	3	0	0.639	0.867	1.357	-0.65	-0.21	0.44	0.0455253	0.452651	0.116883	1278.5	2000.5	1474.3	15.22	9.29	0.65	1147.6	1424.3	2136.6	1873.1	1467.6	1481.1	High	High	High
-6.50301e+18	False	High	IsMasterProtein	1528	TcYC6_0096740-RA-p1	TcYC6_0096740	Intraflagellar transport complex B protein 46 C terminal, putative	transcript=TcYC6_0096740-RA | gene=TcYC6_0096740 | organism=Trypanosoma_cruzi_Y_C6 | gene_product=Intraflagellar transport complex B protein 46 C terminal, putative | transcript_product=Intraflagellar transport complex B protein 46 C terminal, putative | location=TcYC6_Chr13:591480-592859(+) | protein_length=459 | sequence_SO=chromosome | SO=protein_coding | is_pseudo=false	0	False		8.668	8	2	2	2	2	459	51	4.67	5.65	8	2	2	0	0.723	0.765	1.059	-0.47	-0.39	0.08	0.0455261	0.0745245	0.747925	269.4	372.8	352	1.44	5.61	11.59	272.2	266.7	358.3	387.8	324.3	382.2	High	High	High
2.03658e+18	False	High	IsMasterProtein	5451	TcYC6_0104090-RA-p1	TcYC6_0104090	KH domain/Domain of unknown function (DUF1771)/Smr domain containing protein, putative	transcript=TcYC6_0104090-RA | gene=TcYC6_0104090 | organism=Trypanosoma_cruzi_Y_C6 | gene_product=KH domain/Domain of unknown function (DUF1771)/Smr domain containing protein, putative | transcript_product=KH domain/Domain of unknown function (DUF1771)/Smr domain containing protein, putative | location=TcYC6_Chr10:96414-97268(+) | protein_length=284 | sequence_SO=chromosome | SO=protein_coding | …	0	False		37.811	31	8	11	8	8	284	30	8.5	30.52	31	11	8	0	0.53	0.787	1.485	-0.91	-0.34	0.57	0.0455518	0.360556	0.142778	1567.4	2955.4	1990.4	5.25	2.95	24.39	1510.2	1626.8	3017.7	2894.3	1672.2	2369.2	High	High	High
1.78331e+18	False	High	IsMasterProtein	5345	TcYC6_0059270-RA-p1	TcYC6_0059270	mitochondrial RNA binding complex 1 subunit, putative	transcript=TcYC6_0059270-RA | gene=TcYC6_0059270 | organism=Trypanosoma_cruzi_Y_C6 | gene_product=mitochondrial RNA binding complex 1 subunit, putative | transcript_product=mitochondrial RNA binding complex 1 subunit, putative | location=TcYC6_Chr6:1021329-1022945(+) | protein_length=538 | sequence_SO=chromosome | SO=protein_coding | is_pseudo=false	0	False		11.351	6	4	4	4	4	538	60.1	7.69	10.82	6	4	4	0	0.887	0.782	0.882	-0.17	-0.35	-0.18	0.0455812	0.00614358	0.0396403	194.6	219.2	248.7	1.79	0.84	4.35	192.1	197	220.5	217.9	241.1	256.5	High	High	High
5.40292e+18	False	High	IsMasterProtein	6831	TcYC6_0068730-RA-p1	TcYC6_0068730	Heat shock factor binding 1 domain-containing protein	transcript=TcYC6_0068730-RA | gene=TcYC6_0068730 | organism=Trypanosoma_cruzi_Y_C6 | gene_product=Heat shock factor binding 1 domain-containing protein | transcript_product=Heat shock factor binding 1 domain-containing protein | location=TcYC6_Chr2:315610-315897(-) | protein_length=95 | sequence_SO=chromosome | SO=protein_coding | is_pseudo=false	0	False		30.77	45	2	3	2	2	95	10.4	4.72	16.51	45	3	2	0	0.732	0.879	1.2	-0.45	-0.19	0.26	0.0457193	0.311835	0.163613	594.2	811.5	676.1	12.39	0.74	0.87	648.8	544.2	807.3	815.7	680.3	672	High	High	High
-7.79876e+18	False	High	IsMasterProtein	828	TcYC6_0055750-RA-p1	TcYC6_0055750	hypothetical protein, conserved	transcript=TcYC6_0055750-RA | gene=TcYC6_0055750 | organism=Trypanosoma_cruzi_Y_C6 | gene_product=hypothetical protein, conserved | transcript_product=hypothetical protein, conserved | location=TcYC6_Chr22:518555-520267(-) | protein_length=570 | sequence_SO=chromosome | SO=protein_coding | is_pseudo=false	0	False		18.666	5	3	5	3	3	570	63.4	7.9	12.58	5	5	3	0	0.617	0.699	1.133	-0.7	-0.52	0.18	0.0457288	0.0964058	0.568787	1179.1	1910.5	1686.7	1.85	10.68	15.92	1163.8	1194.6	1771.3	2060.7	1888.7	1506.4	High	High	High
3.68958e+18	False	High	IsMasterProtein	6154	TcYC6_0067920-RA-p1	TcYC6_0067920	hypothetical protein, conserved	transcript=TcYC6_0067920-RA | gene=TcYC6_0067920 | organism=Trypanosoma_cruzi_Y_C6 | gene_product=hypothetical protein, conserved | transcript_product=hypothetical protein, conserved | location=TcYC6_Chr2:149729-151369(+) | protein_length=546 | sequence_SO=chromosome | SO=protein_coding | is_pseudo=false	0	False		46.847	16	9	17	9	9	546	61.9	7.02	48.94	16	17	9	0	0.709	0.917	1.294	-0.5	-0.12	0.37	0.0458006	0.584781	0.0942626	1759	2480.8	1917.3	11.22	7.05	3.68	1624.5	1904.6	2607.7	2360.1	1868	1967.9	High	High	High
-3.09063e+18	False	High	IsMasterProtein	3161	TcYC6_0094250-RA-p1	TcYC6_0094250	conserved protein	transcript=TcYC6_0094250-RA | gene=TcYC6_0094250 | organism=Trypanosoma_cruzi_Y_C6 | gene_product=conserved protein | transcript_product=conserved protein | location=TcYC6_Chr34:466669-467031(+) | protein_length=120 | sequence_SO=chromosome | SO=protein_coding | is_pseudo=false	0	False		26.999	36	3	4	3	3	120	13.9	5.24	16.65	36	4	3	0	0.612	0.822	1.344	-0.71	-0.28	0.43	0.0460115	0.333935	0.155045	799.5	1306.9	972.1	4.37	2.52	18.96	824.6	775.1	1283.8	1330.4	849.5	1112.5	High	High	High
4.28105e+18	False	High	IsMasterProtein	6401	TcYC6_0013160-RA-p1	TcYC6_0013160	hypothetical protein, conserved	transcript=TcYC6_0013160-RA | gene=TcYC6_0013160 | organism=Trypanosoma_cruzi_Y_C6 | gene_product=hypothetical protein, conserved | transcript_product=hypothetical protein, conserved | location=TcYC6_Chr12:824725-825276(-) | protein_length=183 | sequence_SO=chromosome | SO=protein_coding | is_pseudo=false	0	False		8.294	14	2	2	2	2	183	20.5	9.99	5.87	14	2	2	0	0.711	0.91	1.281	-0.49	-0.14	0.36	0.0463214	0.53514	0.103308	389.9	548.8	428.5	5.92	10.98	5.75	406.6	373.9	593.1	507.7	446.3	411.4	High	High	High
-1.73396e+18	False	High	IsMasterProtein	3783	TcYC6_0121770-RA-p1	TcYC6_0121770	protein transport protein SEC23	transcript=TcYC6_0121770-RA | gene=TcYC6_0121770 | organism=Trypanosoma_cruzi_Y_C6 | gene_product=protein transport protein SEC23 | transcript_product=protein transport protein SEC23 | location=TcYC6_Chr4:194422-196662(+) | protein_length=746 | sequence_SO=chromosome | SO=protein_coding | is_pseudo=false	0	False		72.855	17	11	16	11	11	746	83.5	5.71	53.12	17	16	11	0	0.723	0.657	0.91	-0.47	-0.61	-0.14	0.0465108	0.0234274	0.507196	2084.3	2884.8	3170.8	5.61	3.88	11.16	2168.8	2003.2	2806.6	2965.1	3431.7	2929.8	High	High	High
6.89488e+17	False	High	IsMasterProtein	4856	TcYC6_0102220-RA-p1	TcYC6_0102220	hypothetical protein, conserved	transcript=TcYC6_0102220-RA | gene=TcYC6_0102220 | organism=Trypanosoma_cruzi_Y_C6 | gene_product=hypothetical protein, conserved | transcript_product=hypothetical protein, conserved | location=TcYC6_Chr24:362709-364190(-) | protein_length=493 | sequence_SO=chromosome | SO=protein_coding | is_pseudo=false	0	False		47.071	20	9	13	9	9	493	53.8	8.98	37.81	20	13	9	0	0.697	0.672	0.963	-0.52	-0.57	-0.05	0.0465271	0.0358726	0.900215	1506.1	2160.2	2242.3	12.18	6.26	4.8	1642	1381.5	2257.9	2066.6	2319.7	2167.5	High	High	High
-4.06307e+18	False	High	IsMasterProtein	2722	TcYC6_0017360-RA-p1	TcYC6_0017360	putative developmentally regulated phosphoprotein	transcript=TcYC6_0017360-RA | gene=TcYC6_0017360 | organism=Trypanosoma_cruzi_Y_C6 | gene_product=putative developmentally regulated phosphoprotein | transcript_product=putative developmentally regulated phosphoprotein | location=TcYC6_Chr18:388158-389429(+) | protein_length=423 | sequence_SO=chromosome | SO=protein_coding | is_pseudo=false	0	False		29.685	14	5	6	5	5	423	48	6.62	16.42	14	6	5	0	0.632	0.765	1.209	-0.66	-0.39	0.27	0.0465461	0.165958	0.315353	370.9	586.4	485	0.9	16.32	8.47	368.5	373.2	522.2	658.5	456.8	515	High	High	High
7.49045e+18	False	High	IsMasterProtein	7669	TcYC6_0077250-RA-p1	TcYC6_0077250	guide RNA associated protein 1, putative	transcript=TcYC6_0077250-RA | gene=TcYC6_0077250 | organism=Trypanosoma_cruzi_Y_C6 | gene_product=guide RNA associated protein 1, putative | transcript_product=guide RNA associated protein 1, putative | location=TcYC6_Chr15:554702-556156(+) | protein_length=484 | sequence_SO=chromosome | SO=protein_coding | is_pseudo=false	0	False		73.346	22	9	11	9	9	484	55	6.05	46.3	22	11	9	0	0.667	0.793	1.189	-0.58	-0.33	0.25	0.0466084	0.174285	0.299706	1952.6	2926.8	2461.6	13.23	1.4	9.4	1777.7	2144.7	2898.1	2955.8	2631	2303.1	High	High	High
-2.09564e+18	False	High	IsMasterProtein	3600	TcYC6_0125270-RA-p1	TcYC6_0125270	Protein prenyltransferase alpha subunit repeat, putative	transcript=TcYC6_0125270-RA | gene=TcYC6_0125270 | organism=Trypanosoma_cruzi_Y_C6 | gene_product=Protein prenyltransferase alpha subunit repeat, putative | transcript_product=Protein prenyltransferase alpha subunit repeat, putative | location=TcYC6_Chr4:1117094-1118644(+) | protein_length=516 | sequence_SO=chromosome | SO=protein_coding | is_pseudo=false	0	False		10.161	4	2	2	2	2	516	59.1	5.39	7.11	4	2	2	0	1.16	1.035	0.893	0.21	0.05	-0.16	0.0466256	0.622656	0.0910699	507.6	437.7	490.3	5.86	1.1	0.47	487	529.1	441.1	434.3	488.6	491.9	High	High	High
7.73877e+18	False	High	IsMasterProtein	7758	TcYC6_0087290-RA-p1	TcYC6_0087290	Iron/manganese superoxide dismutase, C-terminal domain containing protein, putative	transcript=TcYC6_0087290-RA | gene=TcYC6_0087290 | organism=Trypanosoma_cruzi_Y_C6 | gene_product=Iron/manganese superoxide dismutase, C-terminal domain containing protein, putative | transcript_product=Iron/manganese superoxide dismutase, C-terminal domain containing protein, putative | location=TcYC6_Chr7:82106-83455(+) | protein_length=449 | sequence_SO=chromosome | SO=protein_coding | is_pseu…	0	False		6.649	2	1	1	1	1	449	48.9	6.9	3.65	2	1	1	0	0.636	0.625	0.983	-0.65	-0.68	-0.02	0.0466283	0.0422645	0.98536	90.5	142.3	144.8	13.32	12.03	3.01	99.5	82.4	130.7	155	141.7	147.9	High	High	High
8.29216e+17	False	High	IsMasterProtein	4916	TcYC6_0084720-RA-p1	TcYC6_0084720	rotamase, putative	transcript=TcYC6_0084720-RA | gene=TcYC6_0084720 | organism=Trypanosoma_cruzi_Y_C6 | gene_product=rotamase, putative | transcript_product=rotamase, putative | location=TcYC6_Chr14:170074-171000(+) | protein_length=308 | sequence_SO=chromosome | SO=protein_coding | is_pseudo=false	0	False		53.963	29	7	9	7	7	308	35.1	5.96	35.57	29	9	7	0	0.653	0.627	0.96	-0.62	-0.67	-0.06	0.0472505	0.0372251	0.916137	1301.2	1993.2	2075.3	13.71	4.55	9.43	1434.1	1180.6	2058.4	1930	2218.6	1941.3	High	High	High
4.36265e+18	False	High	IsMasterProtein	6434	TcYC6_0069050-RA-p1	TcYC6_0069050	chaperone DNAJ protein, putative	transcript=TcYC6_0069050-RA | gene=TcYC6_0069050 | organism=Trypanosoma_cruzi_Y_C6 | gene_product=chaperone DNAJ protein, putative | transcript_product=chaperone DNAJ protein, putative | location=TcYC6_Chr2:384786-386132(-) | protein_length=448 | sequence_SO=chromosome | SO=protein_coding | is_pseudo=false	0	False		35.521	17	6	8	6	6	448	49	8.72	20.38	17	8	6	0	0.694	0.755	1.087	-0.53	-0.41	0.12	0.0472835	0.0906341	0.637586	713.7	1027.7	945.4	3.91	11.89	7.84	733.7	694.2	1118	944.7	894.4	999.4	High	High	High
-2.4444e+18	False	High	IsMasterProtein	3432	TcYC6_0084760-RA-p1	TcYC6_0084760	CLC-type chloride channel, putative	transcript=TcYC6_0084760-RA | gene=TcYC6_0084760 | organism=Trypanosoma_cruzi_Y_C6 | gene_product=CLC-type chloride channel, putative | transcript_product=CLC-type chloride channel, putative | location=TcYC6_Chr14:176261-178447(+) | protein_length=728 | sequence_SO=chromosome | SO=protein_coding | is_pseudo=false	0	False		24.385	8	6	6	6	6	728	80.1	7.75	17.63	8	6	6	0	0.633	0.732	1.155	-0.66	-0.45	0.21	0.0475258	0.120397	0.465945	64.6	102	88.3	14.19	4.4	11.06	58.4	71.4	98.9	105.2	81.6	95.5	High	High	High
-9.10241e+18	False	High	IsMasterProtein	72	TcYC6_0119730-RA-p1	TcYC6_0119730	metallo-peptidase, Clan MG, Family M24, putative	transcript=TcYC6_0119730-RA | gene=TcYC6_0119730 | organism=Trypanosoma_cruzi_Y_C6 | gene_product=metallo-peptidase, Clan MG, Family M24, putative | transcript_product=metallo-peptidase, Clan MG, Family M24, putative | location=TcYC6_Chr3:1287106-1288896(-) | protein_length=596 | sequence_SO=chromosome | SO=protein_coding | is_pseudo=false	0	False		34.85	13	8	9	8	8	596	66.3	6.2	27.16	13	9	8	0	0.642	0.757	1.18	-0.64	-0.4	0.24	0.0476489	0.146013	0.376007	930.3	1449.5	1228.8	2.57	1.52	17.7	913.6	947.4	1433.9	1465.2	1083.6	1393.6	High	High	High
-3.95802e+17	False	High	IsMasterProtein	4384	TcYC6_0048360-RA-p1	TcYC6_0048360	hypothetical protein, conserved	transcript=TcYC6_0048360-RA | gene=TcYC6_0048360 | organism=Trypanosoma_cruzi_Y_C6 | gene_product=hypothetical protein, conserved | transcript_product=hypothetical protein, conserved | location=TcYC6_Chr26:228881-230752(-) | protein_length=623 | sequence_SO=chromosome | SO=protein_coding | is_pseudo=false	0.002	False		3.72	2	1	1	1	1	623	69.2	7.23	2.72	2	1	1	0	0.613	0.779	1.271	-0.71	-0.36	0.35	0.048251	0.224515	0.242173	76.9	125.4	98.7	15.4	9.17	8.74	85.8	68.9	117.6	133.9	92.8	105	High	High	High
8.36013e+18	False	High	IsMasterProtein	8003	TcYC6_0076420-RA-p1	TcYC6_0076420	Eukaryotic protein of unknown function (DUF846), putative	transcript=TcYC6_0076420-RA | gene=TcYC6_0076420 | organism=Trypanosoma_cruzi_Y_C6 | gene_product=Eukaryotic protein of unknown function (DUF846), putative | transcript_product=Eukaryotic protein of unknown function (DUF846), putative | location=TcYC6_Chr15:345441-346163(+) | protein_length=240 | sequence_SO=chromosome | SO=protein_coding | is_pseudo=false	0	False		35.058	23	4	11	4	4	240	26.6	8.66	28.9	23	11	4	0	0.671	0.877	1.307	-0.57	-0.19	0.39	0.0482928	0.447378	0.127354	1126.7	1678.4	1284.4	11.18	11.12	3.98	1040.9	1219.7	1816	1551.2	1321.1	1248.8	High	High	High
3.08017e+18	False	High	IsMasterProtein	5899	TcYC6_0092280-RA-p1	TcYC6_0092280	putative zinc finger containing protein	transcript=TcYC6_0092280-RA | gene=TcYC6_0092280 | organism=Trypanosoma_cruzi_Y_C6 | gene_product=putative zinc finger containing protein | transcript_product=putative zinc finger containing protein | location=TcYC6_Chr34:40700-42001(-) | protein_length=433 | sequence_SO=chromosome | SO=protein_coding | is_pseudo=false	0	False		43.717	19	6	8	6	6	433	48.7	8.62	28.27	19	8	6	0	0.744	0.988	1.328	-0.43	-0.02	0.41	0.0483623	0.983829	0.0538504	1127.7	1515.8	1141.4	8.39	7.36	4.66	1196.7	1062.7	1438.9	1596.9	1104.4	1179.6	High	High	High
5.91074e+18	False	High	IsMasterProtein	7049	TcYC6_0022660-RA-p1	TcYC6_0022660	hypothetical protein, conserved	transcript=TcYC6_0022660-RA | gene=TcYC6_0022660 | organism=Trypanosoma_cruzi_Y_C6 | gene_product=hypothetical protein, conserved | transcript_product=hypothetical protein, conserved | location=TcYC6_Chr27:517850-518725(-) | protein_length=291 | sequence_SO=chromosome | SO=protein_coding | is_pseudo=false	0	False		12.758	10	2	2	2	2	291	32.5	8.59	7.25	10	2	2	0	0.569	1.155	2.03	-0.81	0.21	1.02	0.0485673	0.586263	0.0264577	18.7	32.9	16.2	12.65	13.19	14.03	20.5	17.1	30	36.2	17.9	14.7	High	High	High
3.95246e+18	False	High	IsMasterProtein	6271	TcYC6_0074580:pseudogenic_transcript-p1	TcYC6_0074580	calpain cysteine peptidase, pseudogene	transcript=TcYC6_0074580:pseudogenic_transcript | gene=TcYC6_0074580 | organism=Trypanosoma_cruzi_Y_C6 | gene_product=calpain cysteine peptidase, pseudogene | transcript_product=calpain cysteine peptidase, pseudogene | location=TcYC6_Chr2:1697336-1704005(-) | protein_length=2223 | sequence_SO=chromosome | SO=protein_coding | is_pseudo=true	0	False		33.828	3	6	8	1	6	2223	253.2	5.1	21.14	3	8	6	0	0.766	1.001	1.306	-0.38	0	0.39	0.0485678	0.999937	0.04825	502	655.4	501.7	8.56	6.7	0.96	472.5	533.4	687.3	625.1	498.3	505.1	High	High	High
2.15622e+18	False	High	IsMasterProtein	5507	TcYC6_0006080-RA-p1	TcYC6_0006080	ubiquinone biosynthesis methyltransferase, putative	transcript=TcYC6_0006080-RA | gene=TcYC6_0006080 | organism=Trypanosoma_cruzi_Y_C6 | gene_product=ubiquinone biosynthesis methyltransferase, putative | transcript_product=ubiquinone biosynthesis methyltransferase, putative | location=TcYC6_Chr5:404222-405079(-) | protein_length=285 | sequence_SO=chromosome | SO=protein_coding | is_pseudo=false	0	False		69.27	40	10	19	10	10	285	32.1	5.47	63.75	40	19	10	0	0.753	0.721	0.957	-0.41	-0.47	-0.06	0.0486437	0.0333389	0.806139	3471.3	4609.6	4814.8	7.94	0.1	8.48	3671.9	3281.7	4612.8	4606.3	4534.1	5112.9	High	High	High
-3.35467e+18	False	High	IsMasterProtein	3038	TcYC6_0043390-RA-p1	TcYC6_0043390	hypothetical protein, conserved	transcript=TcYC6_0043390-RA | gene=TcYC6_0043390 | organism=Trypanosoma_cruzi_Y_C6 | gene_product=hypothetical protein, conserved | transcript_product=hypothetical protein, conserved | location=TcYC6_Chr16:117595-120204(-) | protein_length=869 | sequence_SO=chromosome | SO=protein_coding | is_pseudo=false	0	False		94.784	21	13	14	13	13	869	96.2	5.45	52.57	21	14	13	0	0.694	0.727	1.048	-0.53	-0.46	0.07	0.0493148	0.0699745	0.858406	2075.6	2990.4	2853.3	9.11	2.61	11.66	2214	1945.9	2935.7	3046.1	2627	3099	High	High	High
-3.12652e+18	False	High	IsMasterProtein	3147	TcYC6_0088080-RA-p1	TcYC6_0088080	dihydroxyacetone phosphate acyltransferase, putative	transcript=TcYC6_0088080-RA | gene=TcYC6_0088080 | organism=Trypanosoma_cruzi_Y_C6 | gene_product=dihydroxyacetone phosphate acyltransferase, putative | transcript_product=dihydroxyacetone phosphate acyltransferase, putative | location=TcYC6_Chr7:207446-211087(-) | protein_length=1213 | sequence_SO=chromosome | SO=protein_coding | is_pseudo=false	0	False		195.914	28	27	33	27	27	1213	135.6	8.63	119.67	28	33	27	0	0.741	0.846	1.143	-0.43	-0.24	0.19	0.0495798	0.194008	0.292819	6690	9033	7905.2	0.01	7.91	9.53	6689.6	6690.4	8540.9	9553.4	7389.2	8457.3	High	High	High
3.8804e+18	False	High	IsMasterProtein	6238	TcYC6_0113660-RA-p1	TcYC6_0113660	hypothetical protein, conserved	transcript=TcYC6_0113660-RA | gene=TcYC6_0113660 | organism=Trypanosoma_cruzi_Y_C6 | gene_product=hypothetical protein, conserved | transcript_product=hypothetical protein, conserved | location=TcYC6_Chr9:274725-275483(-) | protein_length=252 | sequence_SO=chromosome | SO=protein_coding | is_pseudo=false	0.001	False		4.786	5	1	1	1	1	252	29.7	9.54	3.72	5	1	1	0	0.722	0.941	1.303	-0.47	-0.09	0.38	0.0503273	0.738247	0.0847142	260.9	361.2	277.3	2.33	11.92	5.88	265.2	256.6	331.9	393	266	289.1	High	High	High
7.02776e+18	False	High	IsMasterProtein	7486	TcYC6_0113320-RA-p1	TcYC6_0113320	hypothetical protein, conserved	transcript=TcYC6_0113320-RA | gene=TcYC6_0113320 | organism=Trypanosoma_cruzi_Y_C6 | gene_product=hypothetical protein, conserved | transcript_product=hypothetical protein, conserved | location=TcYC6_Chr9:172675-173412(-) | protein_length=245 | sequence_SO=chromosome | SO=protein_coding | is_pseudo=false	0	False		42.324	42	9	11	9	9	245	27.9	10.23	32.66	42	11	9	0	0.734	0.846	1.153	-0.45	-0.24	0.21	0.0503449	0.207536	0.279032	676	921.1	799	8.39	9.01	3.65	637	717.3	981.8	864.1	778.6	819.9	High	High	High
6.25052e+18	False	High	IsMasterProtein	7175	TcYC6_0074600-RA-p1	TcYC6_0074600	ABC transporter	transcript=TcYC6_0074600-RA | gene=TcYC6_0074600 | organism=Trypanosoma_cruzi_Y_C6 | gene_product=ABC transporter | transcript_product=ABC transporter | location=TcYC6_Chr2:1707722-1709716(-) | protein_length=664 | sequence_SO=chromosome | SO=protein_coding | is_pseudo=false	0	False		260.59	51	25	52	25	25	664	74.2	7.83	182.24	51	52	25	0	0.744	0.807	1.084	-0.43	-0.31	0.12	0.0503762	0.109896	0.560758	15693.5	21081.4	19455.3	0.45	0.59	12.22	15644.1	15743.1	21168.9	20994.2	17841.5	21215.2	High	High	High
-3.08822e+17	False	High	IsMasterProtein	4423	TcYC6_0102710-RA-p1	TcYC6_0102710	Thiamin pyrophosphokinase, vitamin B1 binding domain containing protein, putative	transcript=TcYC6_0102710-RA | gene=TcYC6_0102710 | organism=Trypanosoma_cruzi_Y_C6 | gene_product=Thiamin pyrophosphokinase, vitamin B1 binding domain containing protein, putative | transcript_product=Thiamin pyrophosphokinase, vitamin B1 binding domain containing protein, putative | location=TcYC6_Chr24:481874-483220(-) | protein_length=448 | sequence_SO=chromosome | SO=protein_coding | is_pseud…	0	False		12.696	5	2	2	2	2	448	50.1	6.19	6.33	5	2	2	0	0.519	0.719	1.383	-0.94	-0.48	0.47	0.0507528	0.237587	0.245889	540.2	1040	751.9	3.86	24.34	11.21	555.2	525.7	874	1237.5	814	694.4	High	High	High
-2.45815e+18	False	High	IsMasterProtein	3426	TcYC6_0021970-RA-p1	TcYC6_0021970	mitochondrial RNA binding complex 1 subunit, putative	transcript=TcYC6_0021970-RA | gene=TcYC6_0021970 | organism=Trypanosoma_cruzi_Y_C6 | gene_product=mitochondrial RNA binding complex 1 subunit, putative | transcript_product=mitochondrial RNA binding complex 1 subunit, putative | location=TcYC6_Chr27:268398-269426(-) | protein_length=342 | sequence_SO=chromosome | SO=protein_coding | is_pseudo=false	0	False		23.877	16	5	7	5	5	342	40	9.7	16.26	16	7	5	0	0.809	0.752	0.93	-0.31	-0.41	-0.1	0.0507939	0.0230599	0.434334	662.8	819.3	881.1	4.58	2.52	7.12	684.6	641.7	804.8	834	926.7	837.8	High	High	High
-2.24866e+18	False	High	IsMasterProtein	3525	TcYC6_0046930-RA-p1	TcYC6_0046930	Endonuclease/Exonuclease/phosphatase family, putative	transcript=TcYC6_0046930-RA | gene=TcYC6_0046930 | organism=Trypanosoma_cruzi_Y_C6 | gene_product=Endonuclease/Exonuclease/phosphatase family, putative | transcript_product=Endonuclease/Exonuclease/phosphatase family, putative | location=TcYC6_Chr30:196915-198444(+) | protein_length=509 | sequence_SO=chromosome | SO=protein_coding | is_pseudo=false	0	False		107.5	33	14	25	13	13	509	58.5	7.71	87.6	33	25	14	0	0.768	0.881	1.147	-0.38	-0.18	0.2	0.0510713	0.26184	0.225245	5266.4	6854	5975.5	7.14	7.66	3.36	5006.8	5539.4	7236	6492.1	5835	6119.3	High	High	High
6.91282e+18	False	High	IsMasterProtein	7442	TcYC6_0028010-RA-p1	TcYC6_0028010	PTP1-interacting protein, 39 kDa, putative	transcript=TcYC6_0028010-RA | gene=TcYC6_0028010 | organism=Trypanosoma_cruzi_Y_C6 | gene_product=PTP1-interacting protein, 39 kDa, putative | transcript_product=PTP1-interacting protein, 39 kDa, putative | location=TcYC6_Chr38:107451-108479(-) | protein_length=342 | sequence_SO=chromosome | SO=protein_coding | is_pseudo=false	0	False		23.381	15	6	7	6	6	342	39.7	6.96	20.49	15	7	6	0	0.662	0.683	1.032	-0.6	-0.55	0.05	0.0511809	0.0626352	0.947762	1158.6	1750.2	1696.2	4.49	5.5	15.66	1196	1122.4	1683.5	1819.6	1895.7	1517.7	High	High	High
-8.74519e+18	False	High	IsMasterProtein	282	TcYC6_0121550-RA-p1	TcYC6_0121550	2,3-bisphosphoglycerate-independent phosphoglycerate mutase, putative	transcript=TcYC6_0121550-RA | gene=TcYC6_0121550 | organism=Trypanosoma_cruzi_Y_C6 | gene_product=2,3-bisphosphoglycerate-independent phosphoglycerate mutase, putative | transcript_product=2,3-bisphosphoglycerate-independent phosphoglycerate mutase, putative | location=TcYC6_Chr4:158239-159903(+) | protein_length=554 | sequence_SO=chromosome | SO=protein_coding | is_pseudo=false	0	False		110.749	38	14	19	14	14	554	60.3	5.83	71.26	38	19	14	0	0.63	0.845	1.342	-0.67	-0.24	0.42	0.0512074	0.40289	0.150857	4837.9	7682.7	5726	12.03	3.37	14.7	4442.5	5268.4	7501.6	7868.2	5158.9	6355.5	High	High	High
-3.55775e+18	False	High	IsMasterProtein	2947	TcYC6_0079450-RA-p1	TcYC6_0079450	hypothetical protein, conserved	transcript=TcYC6_0079450-RA | gene=TcYC6_0079450 | organism=Trypanosoma_cruzi_Y_C6 | gene_product=hypothetical protein, conserved | transcript_product=hypothetical protein, conserved | location=TcYC6_Chr23:473654-474631(-) | protein_length=325 | sequence_SO=chromosome | SO=protein_coding | is_pseudo=false	0	False		37.764	25	8	9	8	8	325	36.7	9	28.94	25	9	8	0	0.65	0.869	1.337	-0.62	-0.2	0.42	0.0512991	0.466834	0.132457	551.2	847.6	633.9	15.85	1.1	8.37	492.5	616.8	854.3	841	597.4	672.6	High	High	High
-7.75231e+18	False	High	IsMasterProtein	850	TcYC6_0046080-RA-p1	TcYC6_0046080	Putative Phosphatase/Protein of unknown function DUF89, putative	transcript=TcYC6_0046080-RA | gene=TcYC6_0046080 | organism=Trypanosoma_cruzi_Y_C6 | gene_product=Putative Phosphatase/Protein of unknown function DUF89, putative | transcript_product=Putative Phosphatase/Protein of unknown function DUF89, putative | location=TcYC6_Chr16:867492-870254(-) | protein_length=920 | sequence_SO=chromosome | SO=protein_coding | is_pseudo=false	0	False		92.274	17	12	14	12	12	920	103.4	6.16	56.61	17	14	12	0	0.7	0.828	1.183	-0.51	-0.27	0.24	0.0513198	0.219718	0.270442	1627.7	2325.8	1965.6	8.59	11.88	2.77	1729.7	1531.7	2138.1	2530.1	1927.4	2004.5	High	High	High
6.00642e+18	False	High	IsMasterProtein	7089	TcYC6_0016520-RA-p1	TcYC6_0016520	SSU ribosomal protein, mitochondrial, putative	transcript=TcYC6_0016520-RA | gene=TcYC6_0016520 | organism=Trypanosoma_cruzi_Y_C6 | gene_product=SSU ribosomal protein, mitochondrial, putative | transcript_product=SSU ribosomal protein, mitochondrial, putative | location=TcYC6_Chr18:472962-474251(+) | protein_length=429 | sequence_SO=chromosome | SO=protein_coding | is_pseudo=false	0	False		91.104	40	14	19	14	14	429	50	10.02	57.53	40	19	14	0	0.642	0.862	1.342	-0.64	-0.21	0.42	0.0513984	0.448103	0.137746	3650.4	5686	4237.1	16.94	2.64	6.92	3236.5	4117.3	5580.8	5793.2	4034.5	4449.8	High	High	High
6.99392e+18	False	High	IsMasterProtein	7473	TcYC6_0095360-RA-p1	TcYC6_0095360	LMBR1-like membrane protein, putative	transcript=TcYC6_0095360-RA | gene=TcYC6_0095360 | organism=Trypanosoma_cruzi_Y_C6 | gene_product=LMBR1-like membrane protein, putative | transcript_product=LMBR1-like membrane protein, putative | location=TcYC6_Chr13:318385-320139(-) | protein_length=584 | sequence_SO=chromosome | SO=protein_coding | is_pseudo=false	0	False		43.358	18	7	9	7	7	584	65.8	8.79	29.84	18	9	7	0	0.591	0.875	1.48	-0.76	-0.19	0.57	0.0514511	0.601722	0.105754	2594.4	4387.3	2964.3	21.07	4.26	4.01	2232.8	3014.6	4521.3	4257.2	2881.5	3049.5	High	High	High
-7.72083e+18	False	High	IsMasterProtein	866	TcYC6_0099740-RA-p1	TcYC6_0099740	acyl-CoA dehydrogenase, mitochondrial precursor, putative	transcript=TcYC6_0099740-RA | gene=TcYC6_0099740 | organism=Trypanosoma_cruzi_Y_C6 | gene_product=acyl-CoA dehydrogenase, mitochondrial precursor, putative | transcript_product=acyl-CoA dehydrogenase, mitochondrial precursor, putative | location=TcYC6_Chr28:222981-224552(-) | protein_length=523 | sequence_SO=chromosome | SO=protein_coding | is_pseudo=false	0	False		19.662	13	6	8	6	6	523	57.3	5.12	12.52	13	8	6	0	0.721	0.71	0.985	-0.47	-0.49	-0.02	0.0515445	0.0456991	0.979223	777.7	1078.2	1095	11.12	0.8	7.92	841.5	718.8	1072.1	1084.3	1158.2	1035.4	High	High	High
3.95242e+18	False	High	IsMasterProtein	6270	TcYC6_0050140-RA-p1	TcYC6_0050140	hypothetical protein	transcript=TcYC6_0050140-RA | gene=TcYC6_0050140 | organism=Trypanosoma_cruzi_Y_C6 | gene_product=hypothetical protein | transcript_product=hypothetical protein | location=TcYC6_Chr11:224357-225307(-) | protein_length=316 | sequence_SO=chromosome | SO=protein_coding | is_pseudo=false	0	False		10.976	7	2	3	2	2	316	34.6	8.28	10.15	7	3	2	0	0.869	0.946	1.089	-0.2	-0.08	0.12	0.0522868	0.36623	0.169166	166.5	191.6	176	2.75	1.62	4.98	163.3	169.8	193.8	189.4	169.9	182.3	High	High	High
6.26739e+18	False	High	IsMasterProtein	7185	TcYC6_0070060-RA-p1	TcYC6_0070060	30S Ribosomal protein S17, putative	transcript=TcYC6_0070060-RA | gene=TcYC6_0070060 | organism=Trypanosoma_cruzi_Y_C6 | gene_product=30S Ribosomal protein S17, putative | transcript_product=30S Ribosomal protein S17, putative | location=TcYC6_Chr2:595066-595995(-) | protein_length=309 | sequence_SO=chromosome | SO=protein_coding | is_pseudo=false	0	False		41.948	28	7	8	7	7	309	35.8	9.72	27.1	28	8	7	0	0.747	0.81	1.085	-0.42	-0.3	0.12	0.0524559	0.11652	0.555258	1303	1744.4	1608	4.05	4	10.9	1266.2	1341	1695.8	1794.5	1488.5	1737.1	High	High	High
-7.65973e+18	False	High	IsMasterProtein	902	TcYC6_0017840-RA-p1	TcYC6_0017840	hypothetical protein, conserved	transcript=TcYC6_0017840-RA | gene=TcYC6_0017840 | organism=Trypanosoma_cruzi_Y_C6 | gene_product=hypothetical protein, conserved | transcript_product=hypothetical protein, conserved | location=TcYC6_Chr18:715747-716256(+) | protein_length=169 | sequence_SO=chromosome | SO=protein_coding | is_pseudo=false	0.003	False		2.729	5	1	1	1	1	169	18.7	8.06	2.81	5	1	1	0	0.718	0.919	1.28	-0.48	-0.12	0.36	0.0524914	0.600585	0.10853	395.7	551.2	430.7	1.49	8.64	10.9	391.5	399.8	586	518.5	398.7	465.3	High	High	High
-3.07636e+18	False	High	IsMasterProtein	3167	TcYC6_0108260-RA-p1	TcYC6_0108260	hypothetical protein, conserved	transcript=TcYC6_0108260-RA | gene=TcYC6_0108260 | organism=Trypanosoma_cruzi_Y_C6 | gene_product=hypothetical protein, conserved | transcript_product=hypothetical protein, conserved | location=TcYC6_Chr8:133577-134818(-) | protein_length=413 | sequence_SO=chromosome | SO=protein_coding | is_pseudo=false	0	False		60.507	23	8	14	8	8	413	45.5	7.87	45.4	23	14	8	0	0.849	0.962	1.132	-0.24	-0.06	0.18	0.0525417	0.636032	0.102999	1431.6	1685.6	1488.6	1.96	6.5	1.23	1411.9	1451.6	1764.9	1609.9	1501.6	1475.7	High	High	High
6.55461e+18	False	High	IsMasterProtein	7298	TcYC6_0064510-RA-p1	TcYC6_0064510	hypothetical protein, conserved	transcript=TcYC6_0064510-RA | gene=TcYC6_0064510 | organism=Trypanosoma_cruzi_Y_C6 | gene_product=hypothetical protein, conserved | transcript_product=hypothetical protein, conserved | location=TcYC6_Chr25:644031-644558(-) | protein_length=175 | sequence_SO=chromosome | SO=protein_coding | is_pseudo=false	0	False		11.062	17	4	22	4	4	175	19.1	8.87	42.96	17	22	4	0	0.69	0.79	1.144	-0.53	-0.34	0.19	0.0525614	0.153206	0.411234	3127.6	4530.5	3960.9	13.58	5.62	5.31	2840.5	3443.7	4714.2	4353.9	3815	4112.5	High	High	High
3.61702e+18	False	High	IsMasterProtein	6117	TcYC6_0007310-RA-p1	TcYC6_0007310	oxidoreductase, putative	transcript=TcYC6_0007310-RA | gene=TcYC6_0007310 | organism=Trypanosoma_cruzi_Y_C6 | gene_product=oxidoreductase, putative | transcript_product=oxidoreductase, putative | location=TcYC6_Chr5:1304167-1305780(+) | protein_length=537 | sequence_SO=chromosome | SO=protein_coding | is_pseudo=false	0	False		65.938	26	12	20	12	12	537	58.1	8.63	46.54	26	20	12	0	0.789	0.782	0.991	-0.34	-0.35	-0.01	0.0526481	0.0478154	0.986867	2547.4	3227.2	3256.3	6.47	4.88	5.86	2666.7	2433.4	3117.8	3340.5	3394	3124.1	High	High	High
-1.29737e+18	False	High	IsMasterProtein	3977	TcYC6_0028150-RA-p1	TcYC6_0028150	general transcription factor IIB	transcript=TcYC6_0028150-RA | gene=TcYC6_0028150 | organism=Trypanosoma_cruzi_Y_C6 | gene_product=general transcription factor IIB | transcript_product=general transcription factor IIB | location=TcYC6_Chr38:139671-140744(-) | protein_length=357 | sequence_SO=chromosome | SO=protein_coding | is_pseudo=false	0	False		15.745	9	3	4	3	3	357	39.3	6.55	12.77	9	4	3	0	0.745	0.795	1.066	-0.42	-0.33	0.09	0.0526797	0.0966366	0.682078	289.2	388	364	9.11	8.13	2.2	308.5	271.1	366.3	410.9	358.3	369.7	High	High	High
-2.74222e+18	False	High	IsMasterProtein	3312	TcYC6_0141330:pseudogenic_transcript-p1	TcYC6_0141330	trans-sialidase (pseudogene), putative	transcript=TcYC6_0141330:pseudogenic_transcript | gene=TcYC6_0141330 | organism=Trypanosoma_cruzi_Y_C6 | gene_product=trans-sialidase (pseudogene), putative | transcript_product=trans-sialidase (pseudogene), putative | location=TcYC6_Chr5:139614-141710(-) | protein_length=698 | sequence_SO=chromosome | SO=protein_coding | is_pseudo=true	0	False		72.461	19	10	15	1	1	698	76.8	5.92	53.24	19	15	10	0	1.263	1.161	0.919	0.34	0.22	-0.12	0.0529353	0.152805	0.416626	231.2	183	199.1	7.7	5.14	3.46	218.9	244.1	189.8	176.5	194.3	204	High	High	High
-6.06496e+16	False	High	IsMasterProtein	4532	TcYC6_0108000-RA-p1	TcYC6_0108000	DNA-directed RNA polymerase II subunit 3, putative	transcript=TcYC6_0108000-RA | gene=TcYC6_0108000 | organism=Trypanosoma_cruzi_Y_C6 | gene_product=DNA-directed RNA polymerase II subunit 3, putative | transcript_product=DNA-directed RNA polymerase II subunit 3, putative | location=TcYC6_Chr8:75602-76615(-) | protein_length=337 | sequence_SO=chromosome | SO=protein_coding | is_pseudo=false	0	False		56.988	29	7	13	7	7	337	38	6.3	39.53	29	13	7	0	0.581	0.714	1.227	-0.78	-0.49	0.3	0.0531193	0.162601	0.391137	1813.2	3118.3	2540.9	5.6	19.74	10.13	1742.8	1886.5	3588.7	2709.5	2365	2729.9	High	High	High
5.34449e+18	False	High	IsMasterProtein	6814	TcYC6_0114020-RA-p1	TcYC6_0114020	hypothetical protein, conserved	transcript=TcYC6_0114020-RA | gene=TcYC6_0114020 | organism=Trypanosoma_cruzi_Y_C6 | gene_product=hypothetical protein, conserved | transcript_product=hypothetical protein, conserved | location=TcYC6_Chr9:377062-377634(-) | protein_length=190 | sequence_SO=chromosome | SO=protein_coding | is_pseudo=false	0	False		30.974	22	5	11	5	5	190	21.6	10.14	31.48	22	11	5	0	0.656	0.82	1.249	-0.61	-0.29	0.32	0.0531205	0.276265	0.225767	1224.1	1865.4	1493.4	5.86	13.5	10.07	1174.4	1275.9	1695	2052.9	1603.8	1390.7	High	High	High
6.65068e+18	False	High	IsMasterProtein	7339	TcYC6_0025880-RA-p1	TcYC6_0025880	hypothetical protein, conserved	transcript=TcYC6_0025880-RA | gene=TcYC6_0025880 | organism=Trypanosoma_cruzi_Y_C6 | gene_product=hypothetical protein, conserved | transcript_product=hypothetical protein, conserved | location=TcYC6_Chr20:423516-433775(-) | protein_length=3419 | sequence_SO=chromosome | SO=protein_coding | is_pseudo=false	0	False		138.364	9	27	28	27	27	3419	374.2	6.02	91.98	9	28	27	0	0.625	0.956	1.53	-0.68	-0.06	0.61	0.0532419	0.922257	0.0686158	2947.5	4714.9	3082.4	13.94	11.3	8.6	2669.9	3254	4352.3	5107.9	2900.3	3276	High	High	High
-3.98322e+18	False	High	IsMasterProtein	2770	TcYC6_0045800-RA-p1	TcYC6_0045800	Present in the outer mitochondrial membrane proteome 36	transcript=TcYC6_0045800-RA | gene=TcYC6_0045800 | organism=Trypanosoma_cruzi_Y_C6 | gene_product=Present in the outer mitochondrial membrane proteome 36 | transcript_product=Present in the outer mitochondrial membrane proteome 36 | location=TcYC6_Chr16:775394-777697(-) | protein_length=767 | sequence_SO=chromosome | SO=protein_coding | is_pseudo=false	0	False		130.097	28	18	34	18	18	767	86.5	8.19	98.77	28	34	18	0	0.697	0.827	1.186	-0.52	-0.27	0.25	0.0534647	0.227394	0.276767	3231.6	4633.7	3907.8	9.14	12.14	1.79	3447.7	3029	5050	4251.8	3957.7	3858.7	High	High	High
2.09042e+18	False	High	IsMasterProtein	5478	TcYC6_0051590-RA-p1	TcYC6_0051590	LSU ribosomal protein, mitochondrial, putative	transcript=TcYC6_0051590-RA | gene=TcYC6_0051590 | organism=Trypanosoma_cruzi_Y_C6 | gene_product=LSU ribosomal protein, mitochondrial, putative | transcript_product=LSU ribosomal protein, mitochondrial, putative | location=TcYC6_Chr11:587598-588455(+) | protein_length=285 | sequence_SO=chromosome | SO=protein_coding | is_pseudo=false	0	False		8.187	12	3	3	3	3	285	33.6	9.83	7.56	12	3	3	0	0.67	0.881	1.316	-0.58	-0.18	0.4	0.0535432	0.493374	0.133036	333.6	498.1	378.5	16.6	3.35	1.26	296.5	375.4	510.1	486.5	375.2	381.9	High	High	High
8.15238e+18	False	High	IsMasterProtein	7929	TcYC6_0127360-RA-p1	TcYC6_0127360	dihydrolipoamide acetyltransferase precursor, putative	transcript=TcYC6_0127360-RA | gene=TcYC6_0127360 | organism=Trypanosoma_cruzi_Y_C6 | gene_product=dihydrolipoamide acetyltransferase precursor, putative | transcript_product=dihydrolipoamide acetyltransferase precursor, putative | location=TcYC6_Chr39:72141-73556(+) | protein_length=471 | sequence_SO=chromosome | SO=protein_coding | is_pseudo=false	0	False		328.221	61	20	133	8	20	471	49.7	6.71	458.22	61	133	20	0	0.548	0.913	1.666	-0.87	-0.13	0.74	0.0536682	0.82344	0.0808671	25339	46235.7	27747	17.45	13.34	13	22384.3	28683.8	42061.3	50824.4	25303.8	30426	High	High	High
-7.51292e+18	False	High	IsMasterProtein	981	TcYC6_0022120-RA-p1	TcYC6_0022120	ATP synthase F1 subunit gamma protein, putative	transcript=TcYC6_0022120-RA | gene=TcYC6_0022120 | organism=Trypanosoma_cruzi_Y_C6 | gene_product=ATP synthase F1 subunit gamma protein, putative | transcript_product=ATP synthase F1 subunit gamma protein, putative | location=TcYC6_Chr27:300074-300994(-) | protein_length=306 | sequence_SO=chromosome | SO=protein_coding | is_pseudo=false	0	False		179.257	75	20	68	20	20	306	34.6	9.36	215.09	75	68	20	0	0.671	0.701	1.045	-0.58	-0.51	0.06	0.0538659	0.0722224	0.899915	12871.6	19177.8	18357.2	5.36	6.24	14.83	12392.4	13369.3	20043.1	18349.9	16522.9	20395	High	High	High
8.82542e+18	False	High	IsMasterProtein	8181	TcYC6_0068960-RA-p1	TcYC6_0068960	dynein light chain, putative	transcript=TcYC6_0068960-RA | gene=TcYC6_0068960 | organism=Trypanosoma_cruzi_Y_C6 | gene_product=dynein light chain, putative | transcript_product=dynein light chain, putative | location=TcYC6_Chr2:362236-362610(-) | protein_length=124 | sequence_SO=chromosome | SO=protein_coding | is_pseudo=false	0	False		20.538	41	5	5	5	5	124	14.8	5.2	16.11	41	5	5	0	0.654	0.621	0.95	-0.61	-0.69	-0.07	0.053975	0.0400593	0.880414	630.4	964.5	1015.4	9.78	9.43	11.99	675.6	588.2	1031.1	902.2	1105.5	932.7	High	High	High
-6.73462e+18	False	High	IsMasterProtein	1410	TcYC6_0059690-RA-p1	TcYC6_0059690	chaperone DNAJ protein, putative	transcript=TcYC6_0059690-RA | gene=TcYC6_0059690 | organism=Trypanosoma_cruzi_Y_C6 | gene_product=chaperone DNAJ protein, putative | transcript_product=chaperone DNAJ protein, putative | location=TcYC6_Chr6:950080-952419(-) | protein_length=779 | sequence_SO=chromosome | SO=protein_coding | is_pseudo=false	0	False		131.884	28	21	38	21	21	779	88.1	9.11	109.18	28	38	21	0	0.74	0.951	1.286	-0.43	-0.07	0.36	0.054014	0.794991	0.084834	6163.1	8330.6	6478.2	7.47	4.28	9.55	5845.9	6497.5	8586.6	8082.3	6054.5	6931.5	High	High	High
2.33501e+18	False	High	IsMasterProtein	5582	TcYC6_0113820-RA-p1	TcYC6_0113820	DNA-directed RNA polymerases I and III subunit RPAC1, putative	transcript=TcYC6_0113820-RA | gene=TcYC6_0113820 | organism=Trypanosoma_cruzi_Y_C6 | gene_product=DNA-directed RNA polymerases I and III subunit RPAC1, putative | transcript_product=DNA-directed RNA polymerases I and III subunit RPAC1, putative | location=TcYC6_Chr9:314389-315570(-) | protein_length=393 | sequence_SO=chromosome | SO=protein_coding | is_pseudo=false	0	False		15.321	10	2	2	2	2	393	43.1	6.47	8.03	10	2	2	0	0.729	0.724	0.993	-0.46	-0.47	-0.01	0.0540314	0.051185	0.995928	20.2	27.7	27.9	11.79	5.25	3.81	18.6	22	26.7	28.8	28.7	27.2	High	High	High
-5.97067e+18	False	High	IsMasterProtein	1807	TcYC6_0019440-RA-p1	TcYC6_0019440	Bifunctional NAD(P)H-hydrate repair enzyme	transcript=TcYC6_0019440-RA | gene=TcYC6_0019440 | organism=Trypanosoma_cruzi_Y_C6 | gene_product=Bifunctional NAD(P)H-hydrate repair enzyme | transcript_product=Bifunctional NAD(P)H-hydrate repair enzyme | location=TcYC6_Chr32:117671-119446(-) | protein_length=591 | sequence_SO=chromosome | SO=protein_coding | is_pseudo=false	0	False		91.714	36	16	21	15	16	591	63.5	6.79	75.96	36	21	16	0	0.616	0.651	1.056	-0.7	-0.62	0.08	0.0545214	0.0737641	0.895077	4542.3	7368.3	6976	10.1	17.53	4.13	4879	4228.8	6504.9	8346.3	7182.6	6775.4	High	High	High
-4.99041e+18	False	High	IsMasterProtein	2304	TcYC6_0059100-RA-p1	TcYC6_0059100	Polycystin cation channel, putative	transcript=TcYC6_0059100-RA | gene=TcYC6_0059100 | organism=Trypanosoma_cruzi_Y_C6 | gene_product=Polycystin cation channel, putative | transcript_product=Polycystin cation channel, putative | location=TcYC6_Chr6:967699-969183(-) | protein_length=494 | sequence_SO=chromosome | SO=protein_coding | is_pseudo=false	0	False		25.624	8	3	4	3	3	494	55.6	5.83	16	8	4	3	0	0.695	0.915	1.316	-0.52	-0.13	0.4	0.0551548	0.633885	0.109488	1426.3	2051.6	1559	9.65	11.88	3.16	1332.1	1527.1	2231.8	1886	1524.5	1594.2	High	High	High
-7.66245e+18	False	High	IsMasterProtein	901	TcYC6_0093790-RA-p1	TcYC6_0093790	hypothetical protein	transcript=TcYC6_0093790-RA | gene=TcYC6_0093790 | organism=Trypanosoma_cruzi_Y_C6 | gene_product=hypothetical protein | transcript_product=hypothetical protein | location=TcYC6_Chr34:346049-349942(-) | protein_length=1297 | sequence_SO=chromosome | SO=protein_coding | is_pseudo=false	0	False		71.498	12	12	15	12	12	1297	145.6	7.44	48.9	12	15	12	0	0.753	0.898	1.193	-0.41	-0.15	0.25	0.0553699	0.399831	0.168244	2726.1	3619.8	3034.3	1.82	3.27	11.62	2761.4	2691.2	3537.1	3704.5	2794.5	3294.6	High	High	High
4.69452e+18	False	High	IsMasterProtein	6567	TcYC6_0042090-RA-p1	TcYC6_0042090	hypothetical protein, conserved	transcript=TcYC6_0042090-RA | gene=TcYC6_0042090 | organism=Trypanosoma_cruzi_Y_C6 | gene_product=hypothetical protein, conserved | transcript_product=hypothetical protein, conserved | location=TcYC6_Chr31:176968-177957(+) | protein_length=329 | sequence_SO=chromosome | SO=protein_coding | is_pseudo=false	0	False		15.406	12	3	5	3	3	329	35.2	8.25	14.66	12	5	3	0	0.805	0.915	1.136	-0.31	-0.13	0.18	0.0554876	0.356411	0.187764	983.8	1221.7	1075.1	3.97	8.37	1.15	1011.8	956.5	1296.3	1151.4	1083.9	1066.3	High	High	High
4.64087e+18	False	High	IsMasterProtein	6544	TcYC6_0111640-RA-p1	TcYC6_0111640	putative ATP-dependent DEAD/H RNA helicase	transcript=TcYC6_0111640-RA | gene=TcYC6_0111640 | organism=Trypanosoma_cruzi_Y_C6 | gene_product=putative ATP-dependent DEAD/H RNA helicase | transcript_product=putative ATP-dependent DEAD/H RNA helicase | location=TcYC6_Chr8:894862-901386(+) | protein_length=2174 | sequence_SO=chromosome | SO=protein_coding | is_pseudo=false	0	False		324.959	29	54	73	54	54	2174	246.4	6.35	244.71	29	73	54	0	0.709	0.709	1.001	-0.5	-0.5	0	0.055602	0.0558823	0.999966	16816.5	23727.3	23711.2	11.45	1.57	9.32	18237.3	15506.4	23992.9	23464.6	25328.5	22197.2	High	High	High
-4.68796e+18	False	High	IsMasterProtein	2434	TcYC6_0122970-RA-p1	TcYC6_0122970	PRA1 family protein, putative	transcript=TcYC6_0122970-RA | gene=TcYC6_0122970 | organism=Trypanosoma_cruzi_Y_C6 | gene_product=PRA1 family protein, putative | transcript_product=PRA1 family protein, putative | location=TcYC6_Chr4:476870-478255(+) | protein_length=461 | sequence_SO=chromosome | SO=protein_coding | is_pseudo=false	0	False		21.387	10	4	4	4	4	461	51.5	6.13	14.15	10	4	4	0	0.612	0.913	1.491	-0.71	-0.13	0.58	0.0556952	0.759262	0.0923962	214.7	350.5	235	11.97	2.14	17.25	197.2	233.7	345.3	355.9	207.9	265.7	High	High	High
4.03805e+18	False	High	IsMasterProtein	6313	TcYC6_0055510-RA-p1	TcYC6_0055510	diacylglycerol kinase, putative	transcript=TcYC6_0055510-RA | gene=TcYC6_0055510 | organism=Trypanosoma_cruzi_Y_C6 | gene_product=diacylglycerol kinase, putative | transcript_product=diacylglycerol kinase, putative | location=TcYC6_Chr22:439597-441579(-) | protein_length=660 | sequence_SO=chromosome | SO=protein_coding | is_pseudo=false	0	False		30.723	12	6	6	6	6	660	73	6.58	18.96	12	6	6	0	1.528	0.982	0.643	0.61	-0.03	-0.64	0.0561779	0.984685	0.050536	521.7	341.3	531.1	16.27	0.18	8.44	585.6	464.8	340.9	341.8	563.8	500.3	High	High	High
-8.25914e+18	False	High	IsMasterProtein	569	TcYC6_0100490-RA-p1	TcYC6_0100490	hypothetical protein, conserved	transcript=TcYC6_0100490-RA | gene=TcYC6_0100490 | organism=Trypanosoma_cruzi_Y_C6 | gene_product=hypothetical protein, conserved | transcript_product=hypothetical protein, conserved | location=TcYC6_Chr28:464585-467122(+) | protein_length=845 | sequence_SO=chromosome | SO=protein_coding | is_pseudo=false	0	False		40.682	14	8	8	8	8	845	95.9	6.57	24.91	14	8	8	0	0.764	0.918	1.201	-0.39	-0.12	0.26	0.0563205	0.495959	0.141089	746.2	976.4	813.2	1.63	6.62	9.46	754.9	737.7	1023.2	931.7	760.5	869.5	High	High	High
6.2469e+18	False	High	IsMasterProtein	7170	TcYC6_0121430-RA-p1	TcYC6_0121430	Mitochondrial ATP synthase subunit 5	transcript=TcYC6_0121430-RA | gene=TcYC6_0121430 | organism=Trypanosoma_cruzi_Y_C6 | gene_product=Mitochondrial ATP synthase subunit 5 | transcript_product=Mitochondrial ATP synthase subunit 5 | location=TcYC6_Chr4:136532-137299(+) | protein_length=255 | sequence_SO=chromosome | SO=protein_coding | is_pseudo=false	0	False		45.314	36	7	7	7	7	255	28.5	5.41	27.44	36	7	7	0	0.719	0.668	0.929	-0.48	-0.58	-0.11	0.0566275	0.0333698	0.682635	1080.1	1502.4	1617.3	8.68	6.05	9.67	1148.6	1015.7	1439.4	1568.1	1731.9	1510.2	High	High	High
-9.42843e+17	False	High	IsMasterProtein	4154	TcYC6_0101190-RA-p1	TcYC6_0101190	lectin, putative	transcript=TcYC6_0101190-RA | gene=TcYC6_0101190 | organism=Trypanosoma_cruzi_Y_C6 | gene_product=lectin, putative | transcript_product=lectin, putative | location=TcYC6_Chr24:84600-86249(-) | protein_length=549 | sequence_SO=chromosome | SO=protein_coding | is_pseudo=false	0	False		25.754	8	4	5	4	4	549	64.3	5.3	16.62	8	5	4	0	0.406	0.748	1.843	-1.3	-0.42	0.88	0.0570539	0.494442	0.143804	408.8	1007.9	546.8	10.87	1.03	36.95	378.5	441.5	1015.3	1000.6	418.5	714.4	High	High	High
7.0939e+18	False	High	IsMasterProtein	7523	TcYC6_0030720-RA-p1	TcYC6_0030720	hypothetical protein, conserved	transcript=TcYC6_0030720-RA | gene=TcYC6_0030720 | organism=Trypanosoma_cruzi_Y_C6 | gene_product=hypothetical protein, conserved | transcript_product=hypothetical protein, conserved | location=TcYC6_Chr17:188945-190831(-) | protein_length=628 | sequence_SO=chromosome | SO=protein_coding | is_pseudo=false	0	False		43.801	16	8	10	8	8	628	67.7	9.89	34.72	16	10	8	0	0.767	0.79	1.031	-0.38	-0.34	0.04	0.0572397	0.0773791	0.898033	1822.3	2376.2	2305.7	3.84	7.52	7.93	1773.5	1872.5	2506	2253	2438.8	2179.8	High	High	High
-8.46788e+18	False	High	IsMasterProtein	445	TcYC6_0126130-RA-p1	TcYC6_0126130	60S ribosomal protein L37a, putative	transcript=TcYC6_0126130-RA | gene=TcYC6_0126130 | organism=Trypanosoma_cruzi_Y_C6 | gene_product=60S ribosomal protein L37a, putative | transcript_product=60S ribosomal protein L37a, putative | location=TcYC6_Chr4:1347880-1348152(-) | protein_length=90 | sequence_SO=chromosome | SO=protein_coding | is_pseudo=false	0	False		53.12	46	5	18	5	5	90	10.2	11.37	70.91	46	18	5	0	0.725	0.681	0.94	-0.46	-0.55	-0.09	0.057457	0.0363007	0.749064	1699.4	2344.3	2493.9	8.99	3.78	10.12	1594.6	1811.2	2407.9	2282.4	2679.1	2321.4	High	High	High
2.27232e+18	False	High	IsMasterProtein	5558	TcYC6_0123310-RA-p1	TcYC6_0123310	NADH dehydrogenase, putative	transcript=TcYC6_0123310-RA | gene=TcYC6_0123310 | organism=Trypanosoma_cruzi_Y_C6 | gene_product=NADH dehydrogenase, putative | transcript_product=NADH dehydrogenase, putative | location=TcYC6_Chr4:569960-571498(+) | protein_length=512 | sequence_SO=chromosome | SO=protein_coding | is_pseudo=false	0	False		393.996	74	32	140	31	32	512	56.4	9.17	507.74	74	140	32	0	0.564	0.862	1.529	-0.83	-0.21	0.61	0.0575196	0.613808	0.118722	22645.7	40149.3	26263.6	7.16	14.71	18.84	21527.1	23822.3	36169.9	44566.5	22970.2	30029.1	High	High	High
8.92109e+18	False	High	IsMasterProtein	8217	TcYC6_0018810-RA-p1	TcYC6_0018810	ion transport protein, putative	transcript=TcYC6_0018810-RA | gene=TcYC6_0018810 | organism=Trypanosoma_cruzi_Y_C6 | gene_product=ion transport protein, putative | transcript_product=ion transport protein, putative | location=TcYC6_Chr32:283324-284868(+) | protein_length=514 | sequence_SO=chromosome | SO=protein_coding | is_pseudo=false	0	False		16.798	7	3	3	3	3	514	58.9	9.61	10.91	7	3	3	0	0.76	1.06	1.394	-0.4	0.08	0.48	0.0577105	0.708868	0.0348868	358.6	471.8	338.4	9.25	4.06	6.49	335.9	382.9	458.5	485.5	323.2	354.3	High	High	High
7.69124e+18	False	High	IsMasterProtein	7739	TcYC6_0080430-RA-p1	TcYC6_0080430	hypothetical protein, conserved	transcript=TcYC6_0080430-RA | gene=TcYC6_0080430 | organism=Trypanosoma_cruzi_Y_C6 | gene_product=hypothetical protein, conserved | transcript_product=hypothetical protein, conserved | location=TcYC6_Chr23:684244-685605(+) | protein_length=453 | sequence_SO=chromosome | SO=protein_coding | is_pseudo=false	0	False		39.932	16	6	10	6	6	453	50.8	8.91	30.37	16	10	6	0	0.812	0.815	1.004	-0.3	-0.3	0.01	0.0585703	0.0613362	0.997243	751.6	925.9	922.4	6.29	4.37	5.08	785.8	718.9	897.7	955	889.9	956.2	High	High	High
3.55625e+18	False	High	IsMasterProtein	6089	TcYC6_0046040-RA-p1	TcYC6_0046040	lanosterol synthase, putative	transcript=TcYC6_0046040-RA | gene=TcYC6_0046040 | organism=Trypanosoma_cruzi_Y_C6 | gene_product=lanosterol synthase, putative | transcript_product=lanosterol synthase, putative | location=TcYC6_Chr16:853601-856309(-) | protein_length=902 | sequence_SO=chromosome | SO=protein_coding | is_pseudo=false	0	False		225.185	36	28	77	27	28	902	102.6	7.78	214.08	36	77	28	0	0.708	0.922	1.302	-0.5	-0.12	0.38	0.0585864	0.663725	0.112486	14540.5	20527.1	15771.2	2.27	3.95	14.45	14309.4	14775.3	21109.2	19961.2	14234	17474.3	High	High	High
-3.92459e+18	False	High	IsMasterProtein	2797	TcYC6_0074350-RA-p1	TcYC6_0074350	Stress responsive A/B Barrel Domain, putative	transcript=TcYC6_0074350-RA | gene=TcYC6_0074350 | organism=Trypanosoma_cruzi_Y_C6 | gene_product=Stress responsive A/B Barrel Domain, putative | transcript_product=Stress responsive A/B Barrel Domain, putative | location=TcYC6_Chr2:1595920-1596264(-) | protein_length=114 | sequence_SO=chromosome | SO=protein_coding | is_pseudo=false	0	False		25.045	48	5	10	5	5	114	12.7	7.09	28	48	10	5	0	0.64	0.975	1.523	-0.64	-0.04	0.61	0.058643	0.974061	0.067787	1199.6	1873.4	1229.8	3.01	18.98	3.57	1225.4	1174.3	1636.7	2144.2	1199.1	1261.2	High	High	High
4.65277e+18	False	High	IsMasterProtein	6554	TcYC6_0081690-RA-p1	TcYC6_0081690	malic enzyme	transcript=TcYC6_0081690-RA | gene=TcYC6_0081690 | organism=Trypanosoma_cruzi_Y_C6 | gene_product=malic enzyme | transcript_product=malic enzyme | location=TcYC6_Chr19:221436-223157(+) | protein_length=573 | sequence_SO=chromosome | SO=protein_coding | is_pseudo=false	0	False		61.456	25	13	17	12	12	573	63.6	6.74	52.19	25	17	13	0	0.642	0.866	1.35	-0.64	-0.21	0.43	0.0587757	0.498701	0.148091	2480	3864.6	2862.7	15.01	9.69	7.88	2229.3	2758.8	3608.3	4139.2	2707.4	3026.9	High	High	High
-8.15713e+18	False	High	IsMasterProtein	625	TcYC6_0098080-RA-p1	TcYC6_0098080	hypothetical protein, conserved	transcript=TcYC6_0098080-RA | gene=TcYC6_0098080 | organism=Trypanosoma_cruzi_Y_C6 | gene_product=hypothetical protein, conserved | transcript_product=hypothetical protein, conserved | location=TcYC6_Chr13:881094-881444(-) | protein_length=116 | sequence_SO=chromosome | SO=protein_coding | is_pseudo=false	0	False		60.992	52	5	16	5	5	116	13	6.77	52.08	52	16	5	0	0.601	0.627	1.043	-0.73	-0.67	0.06	0.0588538	0.0730306	0.945048	1475.8	2455.9	2355	10.53	3.58	19.42	1590.1	1369.7	2394.6	2518.9	2703.9	2051	High	High	High
-7.36531e+18	False	High	IsMasterProtein	1069	TcYC6_0102650-RA-p1	TcYC6_0102650	adenylosuccinate synthetase, putative	transcript=TcYC6_0102650-RA | gene=TcYC6_0102650 | organism=Trypanosoma_cruzi_Y_C6 | gene_product=adenylosuccinate synthetase, putative | transcript_product=adenylosuccinate synthetase, putative | location=TcYC6_Chr24:469675-471525(-) | protein_length=616 | sequence_SO=chromosome | SO=protein_coding | is_pseudo=false	0	False		280.566	61	30	57	30	30	616	68.4	8.31	196.79	61	57	30	0	0.54	0.802	1.487	-0.89	-0.32	0.57	0.0588611	0.444481	0.165087	10915.5	20225.5	13602.9	3.44	24.49	10.86	10652.8	11184.8	16980	24091.2	12595.6	14690.7	High	High	High
-9.15927e+18	False	High	IsMasterProtein	39	TcYC6_0018690-RA-p1	TcYC6_0018690	ribosomal protein L21, putative	transcript=TcYC6_0018690-RA | gene=TcYC6_0018690 | organism=Trypanosoma_cruzi_Y_C6 | gene_product=ribosomal protein L21, putative | transcript_product=ribosomal protein L21, putative | location=TcYC6_Chr32:246876-247424(+) | protein_length=182 | sequence_SO=chromosome | SO=protein_coding | is_pseudo=false	0	False		30.876	35	5	5	5	5	182	20.3	9.45	14.31	35	5	5	0	0.665	0.899	1.351	-0.59	-0.15	0.43	0.0592018	0.61341	0.122984	184.9	278.1	205.8	10.22	14.39	3.59	172	198.8	308	251.1	200.6	211.1	High	High	High
-1.77437e+17	False	High	IsMasterProtein	4484	TcYC6_0114820-RA-p1	TcYC6_0114820	Serine/threonine-protein kinase NEK16, putative	transcript=TcYC6_0114820-RA | gene=TcYC6_0114820 | organism=Trypanosoma_cruzi_Y_C6 | gene_product=Serine/threonine-protein kinase NEK16, putative | transcript_product=Serine/threonine-protein kinase NEK16, putative | location=TcYC6_Chr9:569207-574006(+) | protein_length=1599 | sequence_SO=chromosome | SO=protein_coding | is_pseudo=false	0	False		27.98	5	6	8	5	5	1599	175.9	8.02	25.38	5	8	6	0	1.203	1.125	0.935	0.27	0.17	-0.1	0.0600404	0.17066	0.440772	271.1	225.4	241	1.12	8.13	0.33	269	273.3	238.8	212.8	241.6	240.4	High	High	High
8.90868e+18	False	High	IsMasterProtein	8211	TcYC6_0087320-RA-p1	TcYC6_0087320	hypothetical protein, conserved	transcript=TcYC6_0087320-RA | gene=TcYC6_0087320 | organism=Trypanosoma_cruzi_Y_C6 | gene_product=hypothetical protein, conserved | transcript_product=hypothetical protein, conserved | location=TcYC6_Chr7:86656-88113(+) | protein_length=485 | sequence_SO=chromosome | SO=protein_coding | is_pseudo=false	0	False		31.784	14	4	5	4	4	485	55.6	6.54	22.68	14	5	4	0	0.58	0.853	1.47	-0.79	-0.23	0.56	0.0600705	0.560206	0.136466	665.7	1147.2	780.2	12.48	18.98	8.13	609.3	727.2	1002.3	1313	736.5	826.3	High	High	High
-4.12329e+18	False	High	IsMasterProtein	2703	TcYC6_0052360-RA-p1	TcYC6_0052360	rab11B GTPase, putative	transcript=TcYC6_0052360-RA | gene=TcYC6_0052360 | organism=Trypanosoma_cruzi_Y_C6 | gene_product=rab11B GTPase, putative | transcript_product=rab11B GTPase, putative | location=TcYC6_Chr11:794467-795123(+) | protein_length=218 | sequence_SO=chromosome | SO=protein_coding | is_pseudo=false	0	False		24.739	19	4	6	4	4	218	24.7	6.8	18.3	19	6	4	0	0.603	0.796	1.318	-0.73	-0.33	0.4	0.0605951	0.322258	0.232572	920.7	1525.7	1157.4	2.8	11.41	19.13	902.7	939.1	1407.2	1654.2	1326.1	1010.1	High	High	High
-3.61477e+18	False	High	IsMasterProtein	2923	TcYC6_0111240-RA-p1	TcYC6_0111240	inosine-adenosine-guanosine-nucleosidehydrolase, putative	transcript=TcYC6_0111240-RA | gene=TcYC6_0111240 | organism=Trypanosoma_cruzi_Y_C6 | gene_product=inosine-adenosine-guanosine-nucleosidehydrolase, putative | transcript_product=inosine-adenosine-guanosine-nucleosidehydrolase, putative | location=TcYC6_Chr8:796346-797326(+) | protein_length=326 | sequence_SO=chromosome | SO=protein_coding | is_pseudo=false	0	False		17.589	12	3	3	3	3	326	36.3	5.16	11.1	12	3	3	0	0.61	0.711	1.165	-0.71	-0.49	0.22	0.0606026	0.145226	0.530474	99.8	163.4	140.3	1.8	21.8	0.48	98.5	101	139.9	190.9	140.8	139.8	High	High	High
7.85904e+18	False	High	IsMasterProtein	7806	TcYC6_0055760-RA-p1	TcYC6_0055760	hypothetical protein, conserved	transcript=TcYC6_0055760-RA | gene=TcYC6_0055760 | organism=Trypanosoma_cruzi_Y_C6 | gene_product=hypothetical protein, conserved | transcript_product=hypothetical protein, conserved | location=TcYC6_Chr22:520719-521561(-) | protein_length=280 | sequence_SO=chromosome | SO=protein_coding | is_pseudo=false	0	False		16.655	13	4	4	4	4	280	31.5	5.72	12.37	13	4	4	0	0.584	0.72	1.233	-0.78	-0.47	0.3	0.0607151	0.188296	0.403052	504.3	863.9	700.6	4.88	17.05	16.11	487.2	522.1	765.4	975.2	785.5	624.8	High	High	High
-1.85178e+18	False	High	IsMasterProtein	3723	TcYC6_0067640-RA-p1	TcYC6_0067640	hypothetical protein, conserved	transcript=TcYC6_0067640-RA | gene=TcYC6_0067640 | organism=Trypanosoma_cruzi_Y_C6 | gene_product=hypothetical protein, conserved | transcript_product=hypothetical protein, conserved | location=TcYC6_Chr2:89520-90401(-) | protein_length=293 | sequence_SO=chromosome | SO=protein_coding | is_pseudo=false	0	False		11.059	10	3	3	3	3	293	34.2	8.19	6.06	10	3	3	0	0.749	0.719	0.96	-0.42	-0.48	-0.06	0.0612344	0.0435558	0.856188	214.6	286.6	298.6	2.51	4.93	11.71	218.5	210.9	296.8	276.8	324.4	274.8	High	High	High
-1.56457e+18	False	High	IsMasterProtein	3865	TcYC6_0122810-RA-p1	TcYC6_0122810	Mechanosensitive ion channel MscS, putative	transcript=TcYC6_0122810-RA | gene=TcYC6_0122810 | organism=Trypanosoma_cruzi_Y_C6 | gene_product=Mechanosensitive ion channel MscS, putative | transcript_product=Mechanosensitive ion channel MscS, putative | location=TcYC6_Chr4:444954-445451(+) | protein_length=165 | sequence_SO=chromosome | SO=protein_coding | is_pseudo=false	0	False		48.882	36	5	7	5	5	165	17.8	8.84	26.03	36	7	5	0	0.646	1.013	1.568	-0.63	0.02	0.65	0.0618834	0.993426	0.0576253	766.9	1187.5	757.4	4.58	15.31	11.41	742.5	792.2	1065.2	1323.9	698.6	821.2	High	High	High
3.43047e+18	False	High	IsMasterProtein	6038	TcYC6_0081760-RA-p1	TcYC6_0081760	triosephosphate isomerase	transcript=TcYC6_0081760-RA | gene=TcYC6_0081760 | organism=Trypanosoma_cruzi_Y_C6 | gene_product=triosephosphate isomerase | transcript_product=triosephosphate isomerase | location=TcYC6_Chr19:237194-237949(+) | protein_length=251 | sequence_SO=chromosome | SO=protein_coding | is_pseudo=false	0	False		95.277	51	9	24	9	9	251	27.3	8.16	83.82	51	24	9	0	0.627	0.807	1.286	-0.67	-0.31	0.36	0.062192	0.319269	0.243027	3982.4	6347.6	4935.5	16.6	11.04	6.51	3539.5	4480.8	6863.9	5870.1	5168.1	4713.3	High	High	High
4.01984e+18	False	High	IsMasterProtein	6301	TcYC6_0079020-RA-p1	TcYC6_0079020	iron-sulfur cluster assembly protein, putative	transcript=TcYC6_0079020-RA | gene=TcYC6_0079020 | organism=Trypanosoma_cruzi_Y_C6 | gene_product=iron-sulfur cluster assembly protein, putative | transcript_product=iron-sulfur cluster assembly protein, putative | location=TcYC6_Chr23:370807-371148(-) | protein_length=113 | sequence_SO=chromosome | SO=protein_coding | is_pseudo=false	0	False		13.704	39	5	8	5	5	113	13.1	10.74	20.98	39	8	5	0	0.657	0.697	1.061	-0.61	-0.52	0.09	0.0622758	0.0904631	0.858553	979.8	1492.1	1406.3	11.85	13.41	6.21	900.9	1065.7	1356.7	1641	1469.5	1345.9	High	High	High
5.49375e+18	False	High	IsMasterProtein	6875	TcYC6_0122780-RA-p1	TcYC6_0122780	hypothetical protein, conserved	transcript=TcYC6_0122780-RA | gene=TcYC6_0122780 | organism=Trypanosoma_cruzi_Y_C6 | gene_product=hypothetical protein, conserved | transcript_product=hypothetical protein, conserved | location=TcYC6_Chr4:436644-441398(+) | protein_length=1584 | sequence_SO=chromosome | SO=protein_coding | is_pseudo=false	0	False		8.511	2	3	4	3	3	1584	176.8	6.28	10.13	2	4	3	0	0.737	0.721	0.978	-0.44	-0.47	-0.03	0.0624917	0.0521671	0.958055	693	940.3	961.5	11.3	3.08	7.25	750.8	639.7	961	920	1012.2	913.4	High	High	High
-7.75984e+17	False	High	IsMasterProtein	4222	TcYC6_0063770-RA-p1	TcYC6_0063770	hypothetical protein, conserved	transcript=TcYC6_0063770-RA | gene=TcYC6_0063770 | organism=Trypanosoma_cruzi_Y_C6 | gene_product=hypothetical protein, conserved | transcript_product=hypothetical protein, conserved | location=TcYC6_Chr25:376974-395984(+) | protein_length=6336 | sequence_SO=chromosome | SO=protein_coding | is_pseudo=false	0	False		453.93	15	71	92	71	71	6336	682.6	5.34	314.39	15	92	71	0	0.622	0.905	1.455	-0.69	-0.14	0.54	0.062889	0.72712	0.11128	14177.7	22801.9	15667.3	15.25	8.48	12.52	12722.7	15799.1	24212	21473.9	14336.4	17121.7	High	High	High
7.31349e+18	False	High	IsMasterProtein	7604	TcYC6_0125260-RA-p1	TcYC6_0125260	calcium-transporting ATPase, putative	transcript=TcYC6_0125260-RA | gene=TcYC6_0125260 | organism=Trypanosoma_cruzi_Y_C6 | gene_product=calcium-transporting ATPase, putative | transcript_product=calcium-transporting ATPase, putative | location=TcYC6_Chr4:1112578-1115760(+) | protein_length=1060 | sequence_SO=chromosome | SO=protein_coding | is_pseudo=false	0	False		152.641	23	21	34	21	21	1060	116.6	6.81	111.51	23	34	21	0	0.688	0.978	1.422	-0.54	-0.03	0.51	0.0630925	0.972966	0.0733803	8727.4	12681.1	8920.9	10.15	3.54	13.07	8121.7	9378.2	13003	12367.2	8131.5	9787	High	High	High
-4.30396e+18	False	High	IsMasterProtein	2611	TcYC6_0007880-RA-p1	TcYC6_0007880	hypothetical protein, conserved	transcript=TcYC6_0007880-RA | gene=TcYC6_0007880 | organism=Trypanosoma_cruzi_Y_C6 | gene_product=hypothetical protein, conserved | transcript_product=hypothetical protein, conserved | location=TcYC6_Chr5:544706-552250(-) | protein_length=2514 | sequence_SO=chromosome | SO=protein_coding | is_pseudo=false	0	False		181.434	11	23	34	23	23	2514	280.6	7.93	110.08	11	34	23	0	0.671	0.897	1.336	-0.58	-0.16	0.42	0.064244	0.608271	0.1368	4239.5	6318.9	4728.1	16.39	6.06	5.01	3773.6	4763	6595.5	6053.8	4563.4	4898.9	High	High	High
8.41116e+18	False	High	IsMasterProtein	8025	TcYC6_0093750-RA-p1	TcYC6_0093750	Mitochondrial SSU ribosomal protein, putative	transcript=TcYC6_0093750-RA | gene=TcYC6_0093750 | organism=Trypanosoma_cruzi_Y_C6 | gene_product=Mitochondrial SSU ribosomal protein, putative | transcript_product=Mitochondrial SSU ribosomal protein, putative | location=TcYC6_Chr34:336196-336687(+) | protein_length=163 | sequence_SO=chromosome | SO=protein_coding | is_pseudo=false	0	False		13.945	26	4	4	4	4	163	19.4	10.49	11.23	26	4	4	0	0.807	0.854	1.058	-0.31	-0.23	0.08	0.0644197	0.133584	0.625232	1910.2	2367.9	2237.1	9.31	0.95	2.99	1788.4	2040.3	2384	2352	2190.3	2284.8	High	High	High
5.36806e+18	False	High	IsMasterProtein	6817	TcYC6_0094190-RA-p1	TcYC6_0094190	hypothetical protein, conserved	transcript=TcYC6_0094190-RA | gene=TcYC6_0094190 | organism=Trypanosoma_cruzi_Y_C6 | gene_product=hypothetical protein, conserved | transcript_product=hypothetical protein, conserved | location=TcYC6_Chr34:457394-459022(+) | protein_length=542 | sequence_SO=chromosome | SO=protein_coding | is_pseudo=false	0.001	False		4.947	4	2	2	2	2	542	61.6	8.03	2.28	4	2	2	0	1.805	1.519	0.842	0.85	0.6	-0.25	0.0645964	0.145257	0.575805	863.6	478.5	568.4	8.96	13.66	21.37	810.5	920.2	527.2	434.3	488.1	661.8	High	High	High
2.59813e+18	False	High	IsMasterProtein	5675	TcYC6_0101430-RA-p1	TcYC6_0101430	hypothetical protein, conserved	transcript=TcYC6_0101430-RA | gene=TcYC6_0101430 | organism=Trypanosoma_cruzi_Y_C6 | gene_product=hypothetical protein, conserved | transcript_product=hypothetical protein, conserved | location=TcYC6_Chr24:141112-142914(-) | protein_length=600 | sequence_SO=chromosome | SO=protein_coding | is_pseudo=false	0	False		19.381	6	3	7	3	3	600	67	6.52	18.47	6	7	3	0	0.611	0.712	1.165	-0.71	-0.49	0.22	0.0646258	0.153636	0.543511	799	1308.1	1123	14.53	6.05	16.09	720.7	885.8	1365.3	1253.3	1001.7	1258.9	High	High	High
-3.13751e+18	False	High	IsMasterProtein	3143	TcYC6_0121570-RA-p1	TcYC6_0121570	hypothetical protein, conserved	transcript=TcYC6_0121570-RA | gene=TcYC6_0121570 | organism=Trypanosoma_cruzi_Y_C6 | gene_product=hypothetical protein, conserved | transcript_product=hypothetical protein, conserved | location=TcYC6_Chr4:161285-161890(+) | protein_length=201 | sequence_SO=chromosome | SO=protein_coding | is_pseudo=false	0	False		50.283	36	7	14	7	7	201	22.9	5.91	43.38	36	14	7	0	0.645	0.837	1.296	-0.63	-0.26	0.37	0.0647288	0.392325	0.209948	2974.6	4610	3555.7	11.37	16.06	3.72	2744.4	3224.2	5166.8	4113.2	3463.5	3650.4	High	High	High
7.70412e+17	False	High	IsMasterProtein	4891	TcYC6_0023180-RA-p1	TcYC6_0023180	proteasome alpha 2 subunit, putative	transcript=TcYC6_0023180-RA | gene=TcYC6_0023180 | organism=Trypanosoma_cruzi_Y_C6 | gene_product=proteasome alpha 2 subunit, putative | transcript_product=proteasome alpha 2 subunit, putative | location=TcYC6_Chr27:288398-289093(-) | protein_length=231 | sequence_SO=chromosome | SO=protein_coding | is_pseudo=false	0	False		185.372	60	13	57	13	13	231	25	5.9	201.21	60	57	13	0	0.53	0.895	1.688	-0.92	-0.16	0.76	0.0651713	0.800949	0.103924	9230.6	17413.4	10315	17.19	10.29	20.99	8168.9	10430.3	16189.4	18729.9	8882.5	11978.4	High	High	High
-3.16199e+18	False	High	IsMasterProtein	3134	TcYC6_0072780-RA-p1	TcYC6_0072780	aminopeptidase, putative,metallo-peptidase, Clan MF, Family M17, putative	transcript=TcYC6_0072780-RA | gene=TcYC6_0072780 | organism=Trypanosoma_cruzi_Y_C6 | gene_product=aminopeptidase, putative,metallo-peptidase, Clan MF, Family M17, putative | transcript_product=aminopeptidase, putative,metallo-peptidase, Clan MF, Family M17, putative | location=TcYC6_Chr2:1239265-1240938(+) | protein_length=557 | sequence_SO=chromosome | SO=protein_coding | is_pseudo=false	0	False		166.183	44	17	33	16	17	557	59.8	7.21	107.26	44	33	17	0	0.567	0.811	1.432	-0.82	-0.3	0.52	0.0654163	0.450508	0.186517	5596.8	9875.4	6897.8	10.58	4.66	23.23	5192.5	6032.5	10206.5	9555	5844	8141.6	High	High	High
8.86095e+18	False	High	IsMasterProtein	8197	TcYC6_0074800-RA-p1	TcYC6_0074800	peptidyl-prolyl cis-trans isomerase, putative	transcript=TcYC6_0074800-RA | gene=TcYC6_0074800 | organism=Trypanosoma_cruzi_Y_C6 | gene_product=peptidyl-prolyl cis-trans isomerase, putative | transcript_product=peptidyl-prolyl cis-trans isomerase, putative | location=TcYC6_Chr2:1754227-1754760(-) | protein_length=177 | sequence_SO=chromosome | SO=protein_coding | is_pseudo=false	0	False		39.205	42	8	11	5	5	177	18.8	8.29	29.17	42	11	8	0	0.685	0.787	1.15	-0.55	-0.35	0.2	0.0654452	0.186721	0.450256	2286.6	3339.8	2904.8	9.32	12.3	8.08	2442.6	2140.7	3060.9	3644	3075.8	2743.4	High	High	High
-5.69313e+17	False	High	IsMasterProtein	4314	TcYC6_0065990-RA-p1	TcYC6_0065990	iron superoxide dismutase A, mitochondrial	transcript=TcYC6_0065990-RA | gene=TcYC6_0065990 | organism=Trypanosoma_cruzi_Y_C6 | gene_product=iron superoxide dismutase A, mitochondrial | transcript_product=iron superoxide dismutase A, mitochondrial | location=TcYC6_Chr21:410230-410931(-) | protein_length=233 | sequence_SO=chromosome | SO=protein_coding | is_pseudo=false	0	False		17.824	11	2	3	2	2	233	26.1	8.6	9.45	11	3	2	0	0.627	0.795	1.267	-0.67	-0.33	0.34	0.0654524	0.295567	0.280863	832.8	1327.4	1047.8	4.31	9.59	18.61	858.6	807.9	1240.3	1420.7	917.9	1196	High	High	High
2.94014e+18	False	High	IsMasterProtein	5835	TcYC6_0111030-RA-p1	TcYC6_0111030	poly(A) polymerase	transcript=TcYC6_0111030-RA | gene=TcYC6_0111030 | organism=Trypanosoma_cruzi_Y_C6 | gene_product=poly(A) polymerase | transcript_product=poly(A) polymerase | location=TcYC6_Chr8:753084-754847(+) | protein_length=587 | sequence_SO=chromosome | SO=protein_coding | is_pseudo=false	0	False		6.771	3	2	2	2	2	587	67.1	8.22	6.17	3	2	2	0	0.729	0.739	1.014	-0.46	-0.44	0.02	0.0656639	0.0733324	0.985542	323.9	444.6	438.6	7.99	5.87	10.69	342.8	306.1	426.5	463.5	473.1	406.6	High	High	High
7.85225e+18	False	High	IsMasterProtein	7804	TcYC6_0045820-RA-p1	TcYC6_0045820	lipin, putative	transcript=TcYC6_0045820-RA | gene=TcYC6_0045820 | organism=Trypanosoma_cruzi_Y_C6 | gene_product=lipin, putative | transcript_product=lipin, putative | location=TcYC6_Chr16:779377-781971(-) | protein_length=864 | sequence_SO=chromosome | SO=protein_coding | is_pseudo=false	0	False		11.22	5	4	5	4	4	864	94.8	5.52	14.51	5	5	4	0	0.815	0.717	0.88	-0.3	-0.48	-0.19	0.065855	0.0179966	0.190905	620.5	761.6	865.9	5.33	2.48	7.41	644.3	597.5	748.4	775	912.5	821.6	High	High	High
-7.3723e+18	False	High	IsMasterProtein	1066	TcYC6_0027720-RA-p1	TcYC6_0027720	Mitochondrial SSU ribosomal protein, putative	transcript=TcYC6_0027720-RA | gene=TcYC6_0027720 | organism=Trypanosoma_cruzi_Y_C6 | gene_product=Mitochondrial SSU ribosomal protein, putative | transcript_product=Mitochondrial SSU ribosomal protein, putative | location=TcYC6_Chr38:33594-35630(-) | protein_length=678 | sequence_SO=chromosome | SO=protein_coding | is_pseudo=false	0	False		143.5	39	21	28	21	21	678	76.1	8.9	95.37	39	28	21	0	0.766	0.889	1.161	-0.38	-0.17	0.21	0.0658816	0.354123	0.237171	4499.9	5871.7	5059.3	6.2	4.38	9.65	4306.9	4701.6	5692.4	6056.6	4725.2	5417	High	High	High
3.74515e+17	False	High	IsMasterProtein	4733	TcYC6_0054060-RA-p1	TcYC6_0054060	LEM3 (ligand-effect modulator 3) family / CDC50 family, putative	transcript=TcYC6_0054060-RA | gene=TcYC6_0054060 | organism=Trypanosoma_cruzi_Y_C6 | gene_product=LEM3 (ligand-effect modulator 3) family / CDC50 family, putative | transcript_product=LEM3 (ligand-effect modulator 3) family / CDC50 family, putative | location=TcYC6_Chr11:1148440-1149573(-) | protein_length=377 | sequence_SO=chromosome | SO=protein_coding | is_pseudo=false	0	False		28.873	16	5	5	5	5	377	42.9	8.27	18.08	16	5	5	0	0.586	0.961	1.641	-0.77	-0.06	0.72	0.0661085	0.959193	0.0799405	1302.6	2224.5	1355.2	17.7	2.44	16.94	1148.6	1477.3	2186.4	2263.3	1201.5	1528.6	High	High	High
-7.89321e+18	False	High	IsMasterProtein	767	TcYC6_0093020-RA-p1	TcYC6_0093020	pyrroline-5-carboxylate reductase, putative	transcript=TcYC6_0093020-RA | gene=TcYC6_0093020 | organism=Trypanosoma_cruzi_Y_C6 | gene_product=pyrroline-5-carboxylate reductase, putative | transcript_product=pyrroline-5-carboxylate reductase, putative | location=TcYC6_Chr34:178420-179229(-) | protein_length=269 | sequence_SO=chromosome | SO=protein_coding | is_pseudo=false	0	False		177.559	72	18	62	18	18	269	28.5	7.59	199.03	72	62	18	0	0.626	0.838	1.339	-0.68	-0.25	0.42	0.0665086	0.441762	0.194086	10673.6	17044.1	12729.6	9.21	7.17	18.18	11393	9999.5	16200.8	17931.4	11186.1	14486.2	High	High	High
-8.57172e+18	False	High	IsMasterProtein	378	TcYC6_0099110-RA-p1	TcYC6_0099110	endosomal integral membrane protein, putative	transcript=TcYC6_0099110-RA | gene=TcYC6_0099110 | organism=Trypanosoma_cruzi_Y_C6 | gene_product=endosomal integral membrane protein, putative | transcript_product=endosomal integral membrane protein, putative | location=TcYC6_Chr28:49660-51528(+) | protein_length=622 | sequence_SO=chromosome | SO=protein_coding | is_pseudo=false	0	False		108.461	21	13	31	3	13	622	71.6	8.98	98.35	21	31	13	0	0.574	0.95	1.654	-0.8	-0.07	0.73	0.0666229	0.937381	0.0846628	8132.5	14158.2	8561.6	13.92	4.44	20.98	7367.8	8976.6	14609.8	13720.4	7373	9941.8	High	High	High
-8.98771e+18	False	High	IsMasterProtein	143	TcYC6_0098890-RA-p1	TcYC6_0098890	S-adenosylmethionine synthetase, putative	transcript=TcYC6_0098890-RA | gene=TcYC6_0098890 | organism=Trypanosoma_cruzi_Y_C6 | gene_product=S-adenosylmethionine synthetase, putative | transcript_product=S-adenosylmethionine synthetase, putative | location=TcYC6_Chr13:1033961-1035145(+) | protein_length=394 | sequence_SO=chromosome | SO=protein_coding | is_pseudo=false	0	False		92.023	33	12	27	12	12	394	43.5	6.48	83.89	33	27	12	0	0.747	0.695	0.931	-0.42	-0.53	-0.1	0.0666314	0.037783	0.668778	4927.4	6599.8	7090.3	7.91	8.63	6.81	5211	4659.2	6208.6	7015.7	7440.5	6756.6	High	High	High
1.20584e+18	False	High	IsMasterProtein	5099	TcYC6_0112380-RA-p1	TcYC6_0112380	Voltage-dependent calcium channel subunit, putative	transcript=TcYC6_0112380-RA | gene=TcYC6_0112380 | organism=Trypanosoma_cruzi_Y_C6 | gene_product=Voltage-dependent calcium channel subunit, putative | transcript_product=Voltage-dependent calcium channel subunit, putative | location=TcYC6_Chr8:1090191-1098377(-) | protein_length=2728 | sequence_SO=chromosome | SO=protein_coding | is_pseudo=false	0	False		546.211	25	60	134	60	60	2728	307.3	8.4	433.42	25	134	60	0	0.636	0.836	1.316	-0.65	-0.26	0.4	0.0667573	0.416472	0.206337	19081.2	30023.6	22818.1	14.8	7.47	12.86	17179	21194	31653.6	28477.5	20828.7	24997.5	High	High	High
1.03945e+18	False	High	IsMasterProtein	5028	TcYC6_0050860-RA-p1	TcYC6_0050860	iron superoxide dismutase, putative	transcript=TcYC6_0050860-RA | gene=TcYC6_0050860 | organism=Trypanosoma_cruzi_Y_C6 | gene_product=iron superoxide dismutase, putative | transcript_product=iron superoxide dismutase, putative | location=TcYC6_Chr11:389267-389854(+) | protein_length=195 | sequence_SO=chromosome | SO=protein_coding | is_pseudo=false	0	False		46.231	26	4	7	1	1	195	21.9	7.17	29.02	26	7	4	0	0.53	0.988	1.862	-0.92	-0.02	0.9	0.0669041	0.997012	0.0703214	1371.2	2585.7	1388.5	6.8	8.26	27.12	1306.7	1438.8	2438.8	2741.4	1143.4	1686	High	High	High
3.83828e+18	False	High	IsMasterProtein	6222	TcYC6_0028480-RA-p1	TcYC6_0028480	hypothetical protein, conserved	transcript=TcYC6_0028480-RA | gene=TcYC6_0028480 | organism=Trypanosoma_cruzi_Y_C6 | gene_product=hypothetical protein, conserved | transcript_product=hypothetical protein, conserved | location=TcYC6_Chr38:230421-230840(-) | protein_length=139 | sequence_SO=chromosome | SO=protein_coding | is_pseudo=false	0	False		38.829	28	3	8	3	3	139	15.1	7.84	28.14	28	8	3	0	0.535	0.834	1.559	-0.9	-0.26	0.64	0.0669151	0.586536	0.14891	1229.8	2297.9	1473.9	22.46	12.4	13.24	1047.8	1443.4	2104.5	2509.1	1341.8	1619	High	High	High
-8.12441e+18	False	High	IsMasterProtein	641	TcYC6_0074890-RA-p1	TcYC6_0074890	hypothetical protein, conserved	transcript=TcYC6_0074890-RA | gene=TcYC6_0074890 | organism=Trypanosoma_cruzi_Y_C6 | gene_product=hypothetical protein, conserved | transcript_product=hypothetical protein, conserved | location=TcYC6_Chr2:1775452-1777854(-) | protein_length=800 | sequence_SO=chromosome | SO=protein_coding | is_pseudo=false	0	False		25.033	10	7	7	7	7	800	88.2	8	20.46	10	7	7	0	0.776	0.801	1.032	-0.37	-0.32	0.05	0.0670391	0.0924502	0.894266	288.7	372	360.5	7.5	4.68	7.79	304.4	273.7	384.5	359.9	381	341.2	High	High	High
3.87924e+18	False	High	IsMasterProtein	6237	TcYC6_0115390-RA-p1	TcYC6_0115390	hypothetical protein, conserved	transcript=TcYC6_0115390-RA | gene=TcYC6_0115390 | organism=Trypanosoma_cruzi_Y_C6 | gene_product=hypothetical protein, conserved | transcript_product=hypothetical protein, conserved | location=TcYC6_Chr9:721344-722120(-) | protein_length=258 | sequence_SO=chromosome | SO=protein_coding | is_pseudo=false	0	False		39.623	37	8	9	8	8	258	28.9	7.3	25.44	37	9	8	0	0.717	1.019	1.421	-0.48	0.03	0.51	0.0671426	0.977142	0.0586248	946.2	1319.7	929	4.47	3.15	14.43	916.8	976.6	1290.6	1349.4	838.6	1029.2	High	High	High
-7.44046e+18	False	High	IsMasterProtein	1029	TcYC6_0040280-RA-p1	TcYC6_0040280	hypothetical protein, conserved	transcript=TcYC6_0040280-RA | gene=TcYC6_0040280 | organism=Trypanosoma_cruzi_Y_C6 | gene_product=hypothetical protein, conserved | transcript_product=hypothetical protein, conserved | location=TcYC6_Chr1:2224622-2226301(-) | protein_length=559 | sequence_SO=chromosome | SO=protein_coding | is_pseudo=false	0	False		40.452	15	8	10	8	8	559	61.8	6.95	34.69	15	10	8	0	0.833	0.764	0.917	-0.26	-0.39	-0.12	0.0674607	0.0242977	0.321439	1705	2046.7	2231.6	2.11	7.02	4.33	1679.7	1730.6	2150.9	1947.5	2164.3	2301	High	High	High
-7.05183e+18	False	High	IsMasterProtein	1250	TcYC6_0123530-RA-p1	TcYC6_0123530	hypothetical protein, conserved	transcript=TcYC6_0123530-RA | gene=TcYC6_0123530 | organism=Trypanosoma_cruzi_Y_C6 | gene_product=hypothetical protein, conserved | transcript_product=hypothetical protein, conserved | location=TcYC6_Chr4:630691-636234(+) | protein_length=1847 | sequence_SO=chromosome | SO=protein_coding | is_pseudo=false	0	False		12.285	2	3	3	3	3	1847	207.2	7.75	9.06	2	3	3	0	0.767	0.786	1.024	-0.38	-0.35	0.03	0.0677671	0.0855411	0.941067	214.5	279.6	273	11.91	3.25	0.43	233.4	197.1	286.1	273.3	273.8	272.2	High	High	High
2.20342e+17	False	High	IsMasterProtein	4661	TcYC6_0011660-RA-p1	TcYC6_0011660	cytochrome c oxidase assembly protein	transcript=TcYC6_0011660-RA | gene=TcYC6_0011660 | organism=Trypanosoma_cruzi_Y_C6 | gene_product=cytochrome c oxidase assembly protein | transcript_product=cytochrome c oxidase assembly protein | location=TcYC6_Chr12:312469-313659(-) | protein_length=396 | sequence_SO=chromosome | SO=protein_coding | is_pseudo=false	0	False		22.353	13	6	8	6	6	396	44	10.15	18.7	13	8	6	0	0.576	0.797	1.385	-0.8	-0.33	0.47	0.0677752	0.398155	0.219707	904.5	1570.6	1134.4	24.75	5.11	3.61	757.9	1079.4	1628.3	1514.8	1105.8	1163.7	High	High	High
2.74443e+18	False	High	IsMasterProtein	5751	TcYC6_0081680-RA-p1	TcYC6_0081680	malic enzyme, putative	transcript=TcYC6_0081680-RA | gene=TcYC6_0081680 | organism=Trypanosoma_cruzi_Y_C6 | gene_product=malic enzyme, putative | transcript_product=malic enzyme, putative | location=TcYC6_Chr19:219039-220736(+) | protein_length=565 | sequence_SO=chromosome | SO=protein_coding | is_pseudo=false	0	False		162.661	46	19	38	17	18	565	62.7	7.01	132.12	46	38	19	0	0.606	0.888	1.465	-0.72	-0.17	0.55	0.0677772	0.686597	0.128994	6407	10575	7217.4	4.94	2.29	22.57	6186.9	6634.9	10747.4	10405.4	6144.3	8477.9	High	High	High
1.74193e+18	False	High	IsMasterProtein	5325	TcYC6_0016440-RA-p1	TcYC6_0016440	TFIIH basal transcription factor subunit, putative	transcript=TcYC6_0016440-RA | gene=TcYC6_0016440 | organism=Trypanosoma_cruzi_Y_C6 | gene_product=TFIIH basal transcription factor subunit, putative | transcript_product=TFIIH basal transcription factor subunit, putative | location=TcYC6_Chr18:455101-456537(+) | protein_length=478 | sequence_SO=chromosome | SO=protein_coding | is_pseudo=false	0	False		12.639	6	2	2	2	2	478	53.6	8.12	8.1	6	2	2	0	0.589	0.497	0.843	-0.76	-1.01	-0.25	0.0680692	0.0329051	0.53233	147.7	250.6	297.2	15.5	1.32	19.07	164.9	132.3	253	248.3	340.4	259.5	High	High	High
-9.1705e+18	False	High	IsMasterProtein	35	TcYC6_0022600-RA-p1	TcYC6_0022600	ABC transporter, putative	transcript=TcYC6_0022600-RA | gene=TcYC6_0022600 | organism=Trypanosoma_cruzi_Y_C6 | gene_product=ABC transporter, putative | transcript_product=ABC transporter, putative | location=TcYC6_Chr27:499318-501270(-) | protein_length=650 | sequence_SO=chromosome | SO=protein_coding | is_pseudo=false	0	False		65.164	16	8	13	8	8	650	72.5	8.15	46.42	16	13	8	0	0.768	0.923	1.201	-0.38	-0.12	0.26	0.0681533	0.562972	0.158494	1746.7	2273.3	1892.9	4.97	10.31	4.56	1686.4	1809.1	2445.6	2113.2	1955	1832.8	High	High	High
-2.3964e+18	False	High	IsMasterProtein	3449	TcYC6_0114330-RA-p1	TcYC6_0114330	polyprenyl synthase, putative	transcript=TcYC6_0114330-RA | gene=TcYC6_0114330 | organism=Trypanosoma_cruzi_Y_C6 | gene_product=polyprenyl synthase, putative | transcript_product=polyprenyl synthase, putative | location=TcYC6_Chr9:460394-462637(+) | protein_length=747 | sequence_SO=chromosome | SO=protein_coding | is_pseudo=false	0	False		113.429	30	22	31	22	22	747	84.5	5.27	98.86	30	31	22	0	0.729	0.804	1.104	-0.46	-0.31	0.14	0.0684037	0.162361	0.551749	4985.2	6841.8	6198.5	3.27	13.17	5.92	5101.7	4871.3	6231.6	7511.7	5944.2	6463.7	High	High	High
-2.36646e+18	False	High	IsMasterProtein	3466	TcYC6_0099260-RA-p1	TcYC6_0099260	putative rhomboid-like protein	transcript=TcYC6_0099260-RA | gene=TcYC6_0099260 | organism=Trypanosoma_cruzi_Y_C6 | gene_product=putative rhomboid-like protein | transcript_product=putative rhomboid-like protein | location=TcYC6_Chr28:83165-84094(+) | protein_length=309 | sequence_SO=chromosome | SO=protein_coding | is_pseudo=false	0	False		16.585	17	5	5	5	5	309	33.3	7.36	12.74	17	5	5	0	0.655	0.832	1.269	-0.61	-0.27	0.34	0.0685153	0.368251	0.240346	658.8	1005.4	792	1.09	11.51	16.03	653.7	663.9	926.6	1090.8	706.8	887.4	High	High	High
-2.69984e+18	False	High	IsMasterProtein	3333	TcYC6_0115250-RA-p1	TcYC6_0115250	hypothetical protein, conserved	transcript=TcYC6_0115250-RA | gene=TcYC6_0115250 | organism=Trypanosoma_cruzi_Y_C6 | gene_product=hypothetical protein, conserved | transcript_product=hypothetical protein, conserved | location=TcYC6_Chr9:683690-686164(-) | protein_length=824 | sequence_SO=chromosome | SO=protein_coding | is_pseudo=false	0	False		116.707	25	17	26	17	17	824	93.7	6.68	85.36	25	26	17	0	0.641	0.758	1.184	-0.64	-0.4	0.24	0.0686921	0.200452	0.445847	2354.1	3674.1	3104.4	3.57	13.79	15.2	2295.5	2414.3	4051.8	3331.7	2786.9	3458.1	High	High	High
-1.33454e+18	False	High	IsMasterProtein	3962	TcYC6_0105280-RA-p1	TcYC6_0105280	zinc transporter, putative	transcript=TcYC6_0105280-RA | gene=TcYC6_0105280 | organism=Trypanosoma_cruzi_Y_C6 | gene_product=zinc transporter, putative | transcript_product=zinc transporter, putative | location=TcYC6_Chr10:461718-463112(+) | protein_length=464 | sequence_SO=chromosome | SO=protein_coding | is_pseudo=false	0	False		49.997	16	7	19	7	7	464	49.9	6.46	50.83	16	19	7	0	0.666	0.869	1.305	-0.59	-0.2	0.38	0.0692212	0.498363	0.181823	3114.4	4677.1	3584.1	2.27	15.92	10.29	3064.8	3164.8	4177.1	5236.8	3332.2	3855	High	High	High
-8.48006e+18	False	High	IsMasterProtein	439	TcYC6_0062380-RA-p1	TcYC6_0062380	threonyl-tRNA synthetase, putative	transcript=TcYC6_0062380-RA | gene=TcYC6_0062380 | organism=Trypanosoma_cruzi_Y_C6 | gene_product=threonyl-tRNA synthetase, putative | transcript_product=threonyl-tRNA synthetase, putative | location=TcYC6_Chr36:424929-427382(+) | protein_length=817 | sequence_SO=chromosome | SO=protein_coding | is_pseudo=false	0	False		476.239	67	45	102	44	44	817	92.7	6.77	372.21	67	102	45	0	0.519	0.828	1.597	-0.95	-0.27	0.68	0.069347	0.597918	0.152555	22708.6	43795.4	27428	14.47	21.15	17.06	20493	25163.8	37670.4	50916.4	24296.8	30962.8	High	High	High
3.28029e+17	False	High	IsMasterProtein	4714	TcYC6_0103850-RA-p1	TcYC6_0103850	hypothetical protein, conserved	transcript=TcYC6_0103850-RA | gene=TcYC6_0103850 | organism=Trypanosoma_cruzi_Y_C6 | gene_product=hypothetical protein, conserved | transcript_product=hypothetical protein, conserved | location=TcYC6_Chr10:44754-45341(+) | protein_length=195 | sequence_SO=chromosome | SO=protein_coding | is_pseudo=false	0	False		96.998	48	8	33	8	8	195	21.8	9.03	130.04	48	33	8	0	0.496	0.851	1.717	-1.01	-0.23	0.78	0.0696937	0.707664	0.129055	8741.5	17624.9	10266.2	18.74	8.5	25.59	7650.8	9987.8	16595.7	18717.9	8549.7	12327.3	High	High	High
-5.18522e+18	False	High	IsMasterProtein	2215	TcYC6_0023280-RA-p1	TcYC6_0023280	hypoxanthine-guanine phosphoribosyltransferase, putative	transcript=TcYC6_0023280-RA | gene=TcYC6_0023280 | organism=Trypanosoma_cruzi_Y_C6 | gene_product=hypoxanthine-guanine phosphoribosyltransferase, putative | transcript_product=hypoxanthine-guanine phosphoribosyltransferase, putative | location=TcYC6_Chr27:526739-527404(-) | protein_length=221 | sequence_SO=chromosome | SO=protein_coding | is_pseudo=false	0	False		17.522	21	5	6	5	5	221	25.5	7.49	19.37	21	6	5	0	0.657	0.673	1.024	-0.61	-0.57	0.03	0.0697909	0.0805121	0.976932	1746.7	2657.3	2595.2	2.16	12.68	15.01	1773.6	1720.2	2428.8	2907.4	2886.9	2333	High	High	High
-2.44369e+18	False	High	IsMasterProtein	3433	TcYC6_0123380-RA-p1	TcYC6_0123380	hypothetical protein, conserved	transcript=TcYC6_0123380-RA | gene=TcYC6_0123380 | organism=Trypanosoma_cruzi_Y_C6 | gene_product=hypothetical protein, conserved | transcript_product=hypothetical protein, conserved | location=TcYC6_Chr4:581967-585206(+) | protein_length=1079 | sequence_SO=chromosome | SO=protein_coding | is_pseudo=false	0	False		401.219	53	36	67	36	36	1079	119.5	4.98	261.3	53	67	36	0	0.636	0.715	1.125	-0.65	-0.48	0.17	0.0699095	0.1414	0.650881	14461.1	22742.6	20220.4	8.25	1.37	19.58	15331.1	13640.4	22964.6	22522.7	17590.1	23244	High	High	High
-7.99377e+18	False	High	IsMasterProtein	709	TcYC6_0101210-RA-p1	TcYC6_0101210	palmitoyl acyltransferase 6, putative	transcript=TcYC6_0101210-RA | gene=TcYC6_0101210 | organism=Trypanosoma_cruzi_Y_C6 | gene_product=palmitoyl acyltransferase 6, putative | transcript_product=palmitoyl acyltransferase 6, putative | location=TcYC6_Chr24:90958-92418(-) | protein_length=486 | sequence_SO=chromosome | SO=protein_coding | is_pseudo=false	0	False		40.692	14	5	10	5	5	486	55	7.12	34.84	14	10	5	0	0.671	0.915	1.362	-0.57	-0.13	0.45	0.0700117	0.718631	0.127596	1280.1	1906.3	1399.4	3.27	4.21	17.98	1250.8	1310	1850.4	1963.9	1231.5	1590.3	High	High	High
-4.60697e+18	False	High	IsMasterProtein	2467	TcYC6_0058390-RA-p1	TcYC6_0058390	hypothetical protein, conserved	transcript=TcYC6_0058390-RA | gene=TcYC6_0058390 | organism=Trypanosoma_cruzi_Y_C6 | gene_product=hypothetical protein, conserved | transcript_product=hypothetical protein, conserved | location=TcYC6_Chr6:832303-833061(-) | protein_length=252 | sequence_SO=chromosome | SO=protein_coding | is_pseudo=false	0	False		13.736	11	2	2	2	2	252	28.1	5.27	8.92	11	2	2	0	0.594	0.921	1.551	-0.75	-0.12	0.63	0.0700302	0.839542	0.106142	204.2	343.9	221.8	3.78	0.89	24.13	198.8	209.7	346.1	341.8	186.7	263.5	High	High	High
-7.92824e+18	False	High	IsMasterProtein	743	TcYC6_0021850-RA-p1	TcYC6_0021850	Present in the outer mitochondrial membrane proteome 19	transcript=TcYC6_0021850-RA | gene=TcYC6_0021850 | organism=Trypanosoma_cruzi_Y_C6 | gene_product=Present in the outer mitochondrial membrane proteome 19 | transcript_product=Present in the outer mitochondrial membrane proteome 19 | location=TcYC6_Chr27:239780-240847(-) | protein_length=355 | sequence_SO=chromosome | SO=protein_coding | is_pseudo=false	0	False		107.937	43	13	21	13	13	355	39.1	6.06	79.33	43	21	13	0	0.76	0.798	1.051	-0.4	-0.33	0.07	0.0704542	0.113242	0.802204	3885.5	5114.8	4868.1	5.88	10.09	5.76	3727.1	4050.6	5493.7	4762	4673.5	5070.7	High	High	High
-1.06786e+18	False	High	IsMasterProtein	4087	TcYC6_0073480-RA-p1	TcYC6_0073480	hypothetical protein, conserved	transcript=TcYC6_0073480-RA | gene=TcYC6_0073480 | organism=Trypanosoma_cruzi_Y_C6 | gene_product=hypothetical protein, conserved | transcript_product=hypothetical protein, conserved | location=TcYC6_Chr2:1422065-1423246(-) | protein_length=393 | sequence_SO=chromosome | SO=protein_coding | is_pseudo=false	0	False		70.916	31	9	11	9	9	393	43	4.97	41.86	31	11	9	0	0.767	0.741	0.966	-0.38	-0.43	-0.05	0.0705617	0.0515573	0.884906	2350	3062.2	3170.9	10.99	2.09	5.68	2540.3	2174	3107.7	3017.3	3300.9	3046	High	High	High
-9.14522e+18	False	High	IsMasterProtein	48	TcYC6_0071280-RA-p1	TcYC6_0071280	hypothetical protein, conserved	transcript=TcYC6_0071280-RA | gene=TcYC6_0071280 | organism=Trypanosoma_cruzi_Y_C6 | gene_product=hypothetical protein, conserved | transcript_product=hypothetical protein, conserved | location=TcYC6_Chr2:910046-910501(+) | protein_length=151 | sequence_SO=chromosome | SO=protein_coding | is_pseudo=false	0	False		49.72	42	5	16	5	5	151	16.5	7.53	52.67	42	16	5	0	0.488	0.745	1.528	-1.04	-0.42	0.61	0.0707202	0.408125	0.22659	1547.3	3172.9	2077	32.64	3.14	7.04	1223.2	1957.2	3244.2	3103.2	1976.1	2183.1	High	High	High
3.52379e+18	False	High	IsMasterProtein	6079	TcYC6_0095870-RA-p1	TcYC6_0095870	adenosine kinase, putative	transcript=TcYC6_0095870-RA | gene=TcYC6_0095870 | organism=Trypanosoma_cruzi_Y_C6 | gene_product=adenosine kinase, putative | transcript_product=adenosine kinase, putative | location=TcYC6_Chr13:408816-409856(+) | protein_length=346 | sequence_SO=chromosome | SO=protein_coding | is_pseudo=false	0	False		37.228	23	7	9	7	7	346	37.9	5.14	26.77	23	9	7	0	0.751	0.654	0.871	-0.41	-0.61	-0.2	0.0709425	0.0252285	0.3215	2085.8	2776.8	3188.4	3.14	1.26	13.15	2132.6	2040	2801.6	2752.3	3500	2904.5	High	High	High
-4.24714e+18	False	High	IsMasterProtein	2634	TcYC6_0121450-RA-p1	TcYC6_0121450	prolyl endopeptidase	transcript=TcYC6_0121450-RA | gene=TcYC6_0121450 | organism=Trypanosoma_cruzi_Y_C6 | gene_product=prolyl endopeptidase | transcript_product=prolyl endopeptidase | location=TcYC6_Chr4:140413-142506(+) | protein_length=697 | sequence_SO=chromosome | SO=protein_coding | is_pseudo=false	0	False		42.295	17	10	10	9	9	697	78.2	5.6	29.59	17	10	10	0	0.705	0.812	1.153	-0.5	-0.3	0.2	0.0710031	0.224477	0.414262	1123.2	1593.3	1382.5	1.79	14.59	7.68	1137.5	1109.1	1436.6	1767.2	1459.7	1309.3	High	High	High
7.84359e+18	False	High	IsMasterProtein	7802	TcYC6_0023270-RA-p1	TcYC6_0023270	hypoxanthine-guanine phosphoribosyltransferase, putative	transcript=TcYC6_0023270-RA | gene=TcYC6_0023270 | organism=Trypanosoma_cruzi_Y_C6 | gene_product=hypoxanthine-guanine phosphoribosyltransferase, putative | transcript_product=hypoxanthine-guanine phosphoribosyltransferase, putative | location=TcYC6_Chr27:524988-525662(-) | protein_length=224 | sequence_SO=chromosome | SO=protein_coding | is_pseudo=false	0	False		79.318	60	10	17	10	10	224	25.1	9.28	61.36	60	17	10	0	0.752	0.8	1.063	-0.41	-0.32	0.09	0.0711583	0.126166	0.73845	2051.6	2727.3	2565.5	0.57	8.92	10.17	2059.9	2043.3	2560.4	2905	2757.2	2387.1	High	High	High
-1.59267e+18	False	High	IsMasterProtein	3856	TcYC6_0025480-RA-p1	TcYC6_0025480	cytochrome c oxidase assembly factor, putative	transcript=TcYC6_0025480-RA | gene=TcYC6_0025480 | organism=Trypanosoma_cruzi_Y_C6 | gene_product=cytochrome c oxidase assembly factor, putative | transcript_product=cytochrome c oxidase assembly factor, putative | location=TcYC6_Chr20:598489-599301(-) | protein_length=270 | sequence_SO=chromosome | SO=protein_coding | is_pseudo=false	0	False		65.561	36	8	12	8	8	270	30.7	8.29	43.75	36	12	8	0	0.64	0.817	1.276	-0.64	-0.29	0.35	0.0712579	0.355293	0.261994	1956.9	3055.4	2395	8.21	17.89	7.73	1846.5	2074	3469.8	2690.5	2267.5	2529.7	High	High	High
7.51057e+18	False	High	IsMasterProtein	7674	TcYC6_0056720-RA-p1	TcYC6_0056720	heat shock 70 kDa protein, putative	transcript=TcYC6_0056720-RA | gene=TcYC6_0056720 | organism=Trypanosoma_cruzi_Y_C6 | gene_product=heat shock 70 kDa protein, putative | transcript_product=heat shock 70 kDa protein, putative | location=TcYC6_Chr6:1046484-1048421(+) | protein_length=645 | sequence_SO=chromosome | SO=protein_coding | is_pseudo=false	0	False		408.559	63	26	121	23	23	645	70.7	5.31	441.41	63	121	26	0	0.71	0.659	0.929	-0.49	-0.6	-0.11	0.0715865	0.0433807	0.736538	15117.3	21297.6	22937.5	8.73	6.49	12.18	16081.3	14211.1	20341.3	22298.9	25006.7	21039.5	High	High	High
-3.41943e+18	False	High	IsMasterProtein	3014	TcYC6_0000030-RA-p1	TcYC6_0000030	hypothetical protein, conserved	transcript=TcYC6_0000030-RA | gene=TcYC6_0000030 | organism=Trypanosoma_cruzi_Y_C6 | gene_product=hypothetical protein, conserved | transcript_product=hypothetical protein, conserved | location=TcYC6_Chr29:8797-9159(-) | protein_length=120 | sequence_SO=chromosome | SO=protein_coding | is_pseudo=false	0	False		103.871	70	6	59	6	6	120	13.4	7.81	178.52	70	59	6	0	0.66	0.648	0.981	-0.6	-0.63	-0.03	0.0718478	0.0641217	0.984494	6269.1	9491.7	9677	10.56	11.95	11.72	6756.1	5817.1	8721	10330.6	10515.3	8905.6	High	High	High
5.7337e+18	False	High	IsMasterProtein	6980	TcYC6_0074840-RA-p1	TcYC6_0074840	protein kinase	transcript=TcYC6_0074840-RA | gene=TcYC6_0074840 | organism=Trypanosoma_cruzi_Y_C6 | gene_product=protein kinase | transcript_product=protein kinase | location=TcYC6_Chr2:1761259-1762032(-) | protein_length=257 | sequence_SO=chromosome | SO=protein_coding | is_pseudo=false	0.001	False		4.424	5	1	1	1	1	257	28.8	8.66	3.22	5	1	1	0	0.683	0.745	1.09	-0.55	-0.43	0.12	0.0719098	0.131492	0.719226	411.7	602.7	553	11.95	12.47	5.71	448.1	378.3	551.7	658.5	531.1	575.8	High	High	High
-7.53214e+18	False	High	IsMasterProtein	969	TcYC6_0024860-RA-p1	TcYC6_0024860	adenylosuccinate lyase, putative	transcript=TcYC6_0024860-RA | gene=TcYC6_0024860 | organism=Trypanosoma_cruzi_Y_C6 | gene_product=adenylosuccinate lyase, putative | transcript_product=adenylosuccinate lyase, putative | location=TcYC6_Chr20:438616-440004(-) | protein_length=462 | sequence_SO=chromosome | SO=protein_coding | is_pseudo=false	0	False		140.204	45	18	31	18	18	462	52.4	7.31	109.87	45	31	18	0	0.581	0.605	1.04	-0.78	-0.73	0.06	0.0726086	0.0873975	0.962835	7741.2	13313.5	12795.8	16.9	18.96	5.08	8728.8	6865.3	11633.7	15235.8	13264.2	12344	High	High	High
-7.51402e+18	False	High	IsMasterProtein	980	TcYC6_0046540-RA-p1	TcYC6_0046540	hypothetical protein, conserved	transcript=TcYC6_0046540-RA | gene=TcYC6_0046540 | organism=Trypanosoma_cruzi_Y_C6 | gene_product=hypothetical protein, conserved | transcript_product=hypothetical protein, conserved | location=TcYC6_Chr30:57678-58553(-) | protein_length=291 | sequence_SO=chromosome | SO=protein_coding | is_pseudo=false	0	False		61.567	25	6	16	6	6	291	31.9	10.23	51.92	25	16	6	0	0.732	0.912	1.245	-0.45	-0.13	0.32	0.0731488	0.59241	0.164208	4082.3	5576.3	4478.3	5.4	2.43	13.76	3929.3	4241.4	5481.3	5673	4061.9	4937.5	High	High	High
6.19839e+18	False	High	IsMasterProtein	7150	TcYC6_0005990-RA-p1	TcYC6_0005990	hypothetical protein, conserved	transcript=TcYC6_0005990-RA | gene=TcYC6_0005990 | organism=Trypanosoma_cruzi_Y_C6 | gene_product=hypothetical protein, conserved | transcript_product=hypothetical protein, conserved | location=TcYC6_Chr5:374562-377369(-) | protein_length=935 | sequence_SO=chromosome | SO=protein_coding | is_pseudo=false	0	False		14.276	5	3	3	3	3	935	104.8	6.65	9.46	5	3	3	0	1.337	1.163	0.869	0.42	0.22	-0.2	0.0731669	0.291875	0.329837	925.4	691.9	795.8	6.54	10.02	7.25	969.2	883.5	742.8	644.5	756	837.7	High	High	High
-3.68155e+18	False	High	IsMasterProtein	2891	TcYC6_0067900-RA-p1	TcYC6_0067900	hypothetical protein, conserved	transcript=TcYC6_0067900-RA | gene=TcYC6_0067900 | organism=Trypanosoma_cruzi_Y_C6 | gene_product=hypothetical protein, conserved | transcript_product=hypothetical protein, conserved | location=TcYC6_Chr2:143841-146186(+) | protein_length=781 | sequence_SO=chromosome | SO=protein_coding | is_pseudo=false	0	False		25.34	7	5	7	5	5	781	87.8	9.07	17.65	7	7	5	0	0.755	0.978	1.296	-0.41	-0.03	0.37	0.0733451	0.958827	0.0892478	1440.4	1907.3	1472	3.17	0.43	13.12	1408.4	1473.1	1913.1	1901.5	1341.3	1615.5	High	High	High
5.38459e+18	False	High	IsMasterProtein	6821	TcYC6_0124840-RA-p1	TcYC6_0124840	paraflagellar rod component, putative	transcript=TcYC6_0124840-RA | gene=TcYC6_0124840 | organism=Trypanosoma_cruzi_Y_C6 | gene_product=paraflagellar rod component, putative | transcript_product=paraflagellar rod component, putative | location=TcYC6_Chr4:998052-998432(+) | protein_length=126 | sequence_SO=chromosome | SO=protein_coding | is_pseudo=false	0	False		42.071	41	5	14	5	5	126	14.3	5.03	42.74	41	14	5	0	0.569	0.644	1.133	-0.81	-0.63	0.18	0.0733809	0.131991	0.732063	971.5	1708.5	1508.1	7.7	25.64	3.16	1025.9	919.9	1422.4	2052.2	1542.2	1474.8	High	High	High
7.01211e+18	False	High	IsMasterProtein	7479	TcYC6_0030970-RA-p1	TcYC6_0030970	mitochondrial RNA binding protein, putative	transcript=TcYC6_0030970-RA | gene=TcYC6_0030970 | organism=Trypanosoma_cruzi_Y_C6 | gene_product=mitochondrial RNA binding protein, putative | transcript_product=mitochondrial RNA binding protein, putative | location=TcYC6_Chr17:277779-278795(+) | protein_length=338 | sequence_SO=chromosome | SO=protein_coding | is_pseudo=false	0	False		86.265	40	10	14	10	10	338	38.4	8.98	58	40	14	10	0	0.51	0.827	1.622	-0.97	-0.27	0.7	0.0733972	0.620533	0.157327	4013.2	7866.2	4850.2	29.11	7.35	11.25	3256.8	4945.4	7467.7	8286	5252.7	4478.5	High	High	High
-6.8235e+18	False	High	IsMasterProtein	1361	TcYC6_0071590-RA-p1	TcYC6_0071590	sphingomyelin/ceramide phosphorylethanolamine synthase, bifunctional	transcript=TcYC6_0071590-RA | gene=TcYC6_0071590 | organism=Trypanosoma_cruzi_Y_C6 | gene_product=sphingomyelin/ceramide phosphorylethanolamine synthase, bifunctional | transcript_product=sphingomyelin/ceramide phosphorylethanolamine synthase, bifunctional | location=TcYC6_Chr2:983985-984992(+) | protein_length=335 | sequence_SO=chromosome | SO=protein_coding | is_pseudo=false	0	False		10.292	4	1	1	1	1	335	37.8	6.93	4.91	4	1	1	0	0.552	0.752	1.363	-0.86	-0.41	0.45	0.0746828	0.336011	0.29431	935.3	1694.8	1243.7	21.65	16.87	8.36	801.6	1091.4	1910.6	1503.3	1172.2	1319.6	High	High	High
4.10734e+18	False	High	IsMasterProtein	6342	TcYC6_0059410-RA-p1	TcYC6_0059410	Proline dehydrogenase, mitochondrial	transcript=TcYC6_0059410-RA | gene=TcYC6_0059410 | organism=Trypanosoma_cruzi_Y_C6 | gene_product=Proline dehydrogenase, mitochondrial | transcript_product=Proline dehydrogenase, mitochondrial | location=TcYC6_Chr6:418261-419961(-) | protein_length=566 | sequence_SO=chromosome | SO=protein_coding | is_pseudo=false	0	False		155.95	37	21	48	21	21	566	64.7	8.76	140.06	37	48	21	0	0.614	0.606	0.987	-0.7	-0.72	-0.02	0.0747781	0.0700076	0.994923	11061.1	18009.5	18247.9	18.15	8.81	12.23	12584.6	9722.1	16920.8	19168.2	19901.2	16732	High	High	High
3.74073e+18	False	High	IsMasterProtein	6178	TcYC6_0048080-RA-p1	TcYC6_0048080	hypothetical protein, conserved	transcript=TcYC6_0048080-RA | gene=TcYC6_0048080 | organism=Trypanosoma_cruzi_Y_C6 | gene_product=hypothetical protein, conserved | transcript_product=hypothetical protein, conserved | location=TcYC6_Chr26:143231-144073(-) | protein_length=280 | sequence_SO=chromosome | SO=protein_coding | is_pseudo=false	0	False		18.425	14	5	10	5	5	280	31.4	8.79	18.23	14	10	5	0	0.622	0.842	1.354	-0.68	-0.25	0.44	0.0752827	0.491592	0.204568	1271.9	2043.9	1510	18.86	4	12.55	1112.2	1454.5	2102.5	1986.9	1381.4	1650.5	High	High	High
7.61715e+18	False	High	IsMasterProtein	7710	TcYC6_0021460-RA-p1	TcYC6_0021460	U4/U6 small nuclear ribonuclear protein, putative	transcript=TcYC6_0021460-RA | gene=TcYC6_0021460 | organism=Trypanosoma_cruzi_Y_C6 | gene_product=U4/U6 small nuclear ribonuclear protein, putative | transcript_product=U4/U6 small nuclear ribonuclear protein, putative | location=TcYC6_Chr27:116360-118153(-) | protein_length=597 | sequence_SO=chromosome | SO=protein_coding | is_pseudo=false	0	False		6.737	2	1	1	1	1	597	64.5	5.85	3.83	2	1	1	0	0.706	0.88	1.247	-0.5	-0.18	0.32	0.0754261	0.485227	0.207692	326	461.6	370.3	10.07	10.78	8.3	350.1	303.6	427.6	498.2	392.7	349.1	High	High	High
-2.92652e+18	False	High	IsMasterProtein	3232	TcYC6_0088070-RA-p1	TcYC6_0088070	hypothetical protein, conserved	transcript=TcYC6_0088070-RA | gene=TcYC6_0088070 | organism=Trypanosoma_cruzi_Y_C6 | gene_product=hypothetical protein, conserved | transcript_product=hypothetical protein, conserved | location=TcYC6_Chr7:203857-206490(-) | protein_length=877 | sequence_SO=chromosome | SO=protein_coding | is_pseudo=false	0	False		22.546	8	8	8	8	8	877	99	7.2	20.66	8	8	8	0	0.709	0.891	1.256	-0.5	-0.17	0.33	0.0759975	0.533192	0.191048	473.7	667.6	531.7	4.87	15.93	1.44	457.6	490.3	596.2	747.6	526.3	537.1	High	High	High
8.13803e+18	False	High	IsMasterProtein	7923	TcYC6_0089770-RA-p1	TcYC6_0089770	putative ATP-dependent RNA and DNA helicase, mitochondrial	transcript=TcYC6_0089770-RA | gene=TcYC6_0089770 | organism=Trypanosoma_cruzi_Y_C6 | gene_product=putative ATP-dependent RNA and DNA helicase, mitochondrial | transcript_product=putative ATP-dependent RNA and DNA helicase, mitochondrial | location=TcYC6_Chr7:616748-618619(+) | protein_length=623 | sequence_SO=chromosome | SO=protein_coding | is_pseudo=false	0	False		38.729	18	10	10	10	10	623	71	8.78	27.02	18	10	10	0	0.911	0.946	1.038	-0.13	-0.08	0.05	0.0769205	0.238895	0.431409	990.7	1086.9	1046.7	2.47	1.31	3.6	1008.1	973.5	1076.9	1097	1073.7	1020.4	High	High	High
4.90904e+18	False	High	IsMasterProtein	6656	TcYC6_0112600-RA-p1	TcYC6_0112600	pyridine nucleotide-disulphide oxidoreductase, putative	transcript=TcYC6_0112600-RA | gene=TcYC6_0112600 | organism=Trypanosoma_cruzi_Y_C6 | gene_product=pyridine nucleotide-disulphide oxidoreductase, putative | transcript_product=pyridine nucleotide-disulphide oxidoreductase, putative | location=TcYC6_Chr8:1145733-1147490(-) | protein_length=585 | sequence_SO=chromosome | SO=protein_coding | is_pseudo=false	0	False		88.549	29	15	20	15	15	585	65.2	9.35	67.89	29	20	15	0	0.662	0.99	1.494	-0.59	-0.01	0.58	0.0770077	0.995811	0.0818777	3020.1	4558.9	3051.1	11.65	0.46	16.47	2780.7	3280	4573.8	4544	2714.3	3429.6	High	High	High
-3.56477e+18	False	High	IsMasterProtein	2944	TcYC6_0050630-RA-p1	TcYC6_0050630	hypothetical protein, conserved	transcript=TcYC6_0050630-RA | gene=TcYC6_0050630 | organism=Trypanosoma_cruzi_Y_C6 | gene_product=hypothetical protein, conserved | transcript_product=hypothetical protein, conserved | location=TcYC6_Chr11:333252-335387(+) | protein_length=711 | sequence_SO=chromosome | SO=protein_coding | is_pseudo=false	0	False		213.859	39	24	57	24	24	711	79.4	7.85	177.79	39	57	24	0	0.698	0.903	1.292	-0.52	-0.15	0.37	0.0772202	0.624041	0.166193	5782.7	8280.4	6406.5	9.21	8.59	12.36	5417.6	6172.5	8799.4	7792	5869.2	6993.1	High	High	High
9.03319e+18	False	High	IsMasterProtein	8270	TcYC6_0119360-RA-p1	TcYC6_0119360	hypothetical protein, conserved	transcript=TcYC6_0119360-RA | gene=TcYC6_0119360 | organism=Trypanosoma_cruzi_Y_C6 | gene_product=hypothetical protein, conserved | transcript_product=hypothetical protein, conserved | location=TcYC6_Chr3:1199091-1203128(-) | protein_length=1345 | sequence_SO=chromosome | SO=protein_coding | is_pseudo=false	0	False		19.609	4	5	5	5	5	1345	148.5	6.84	12.43	4	5	5	0	0.797	0.778	0.976	-0.33	-0.36	-0.04	0.0773122	0.0598914	0.925878	570.7	715.8	733.5	5.93	6.33	7.02	595.1	547.2	684.5	748.6	770.9	698	High	High	High
3.29973e+18	False	High	IsMasterProtein	5994	TcYC6_0072760-RA-p1	TcYC6_0072760	Metallocarboxypeptidase 1	transcript=TcYC6_0072760-RA | gene=TcYC6_0072760 | organism=Trypanosoma_cruzi_Y_C6 | gene_product=Metallocarboxypeptidase 1 | transcript_product=Metallocarboxypeptidase 1 | location=TcYC6_Chr2:1231790-1233301(+) | protein_length=503 | sequence_SO=chromosome | SO=protein_coding | is_pseudo=false	0	False		90.061	38	18	21	17	18	503	57.7	6.21	65.53	38	21	18	0	0.699	0.899	1.287	-0.52	-0.15	0.36	0.0774658	0.60358	0.172636	3708.2	5307.6	4125.5	3.78	3.74	16.78	3610.4	3808.7	5168.9	5450	3661.9	4647.8	High	High	High
4.35316e+18	False	High	IsMasterProtein	6432	TcYC6_0065960-RA-p1	TcYC6_0065960	protein kinase	transcript=TcYC6_0065960-RA | gene=TcYC6_0065960 | organism=Trypanosoma_cruzi_Y_C6 | gene_product=protein kinase | transcript_product=protein kinase | location=TcYC6_Chr21:388267-392727(-) | protein_length=1486 | sequence_SO=chromosome | SO=protein_coding | is_pseudo=false	0	False		33.275	6	9	10	9	9	1486	165.6	7.2	28.11	6	10	9	0	0.779	0.897	1.152	-0.36	-0.16	0.2	0.077659	0.397357	0.262192	848.6	1089.6	945.9	1.87	8.4	8.82	837.4	859.9	1026.7	1156.4	888.6	1006.9	High	High	High
2.66844e+18	False	High	IsMasterProtein	5713	TcYC6_0032940-RA-p1	TcYC6_0032940	cysteine proteinase, putative	transcript=TcYC6_0032940-RA | gene=TcYC6_0032940 | organism=Trypanosoma_cruzi_Y_C6 | gene_product=cysteine proteinase, putative | transcript_product=cysteine proteinase, putative | location=TcYC6_Chr17:239753-240931(+) | protein_length=392 | sequence_SO=chromosome | SO=protein_coding | is_pseudo=false	0	False		9.373	4	1	1	1	1	392	44.1	6.79	4.68	4	1	1	0	0.705	1.118	1.586	-0.5	0.16	0.67	0.0778692	0.568839	0.0383788	197.3	279.9	176.5	3.87	3.69	16.35	192	202.8	287.3	272.7	157.2	198.3	High	High	High
2.21857e+18	False	High	IsMasterProtein	5528	TcYC6_0080230-RA-p1	TcYC6_0080230	mitochondrial carrier protein, putative	transcript=TcYC6_0080230-RA | gene=TcYC6_0080230 | organism=Trypanosoma_cruzi_Y_C6 | gene_product=mitochondrial carrier protein, putative | transcript_product=mitochondrial carrier protein, putative | location=TcYC6_Chr23:648996-651119(+) | protein_length=707 | sequence_SO=chromosome | SO=protein_coding | is_pseudo=false	0	False		14.182	6	4	4	4	4	707	78.3	8.82	12.48	6	4	4	0	0.725	0.987	1.362	-0.46	-0.02	0.45	0.0784332	0.988633	0.0868851	651.9	899.7	660.6	10.55	2.69	11.63	604.9	702.5	917	882.7	608.3	717.4	High	High	High
8.88462e+18	False	High	IsMasterProtein	8205	TcYC6_0102200-RA-p1	TcYC6_0102200	actin-like protein, putative	transcript=TcYC6_0102200-RA | gene=TcYC6_0102200 | organism=Trypanosoma_cruzi_Y_C6 | gene_product=actin-like protein, putative | transcript_product=actin-like protein, putative | location=TcYC6_Chr24:358256-359542(-) | protein_length=428 | sequence_SO=chromosome | SO=protein_coding | is_pseudo=false	0	False		39.23	15	5	6	5	5	428	47.5	5.81	24.07	15	6	5	0	0.736	0.752	1.021	-0.44	-0.41	0.03	0.0784967	0.0930906	0.969495	387.8	526.8	515.9	14.96	1.48	1.59	431.3	348.8	532.3	521.3	521.7	510.1	High	High	High
5.58769e+18	False	High	IsMasterProtein	6903	TcYC6_0114430-RA-p1	TcYC6_0114430	fibrillarin, putative	transcript=TcYC6_0114430-RA | gene=TcYC6_0114430 | organism=Trypanosoma_cruzi_Y_C6 | gene_product=fibrillarin, putative | transcript_product=fibrillarin, putative | location=TcYC6_Chr9:482617-483504(+) | protein_length=295 | sequence_SO=chromosome | SO=protein_coding | is_pseudo=false	0	False		145.248	47	13	42	13	13	295	30.8	9.85	138.04	47	42	13	0	0.667	0.619	0.928	-0.58	-0.69	-0.11	0.0788607	0.0514008	0.807176	6224.5	9334	10062.3	6.46	13.64	13.23	6515.5	5946.5	10281.9	8473.6	11052	9161.1	High	High	High
1.98344e+18	False	High	IsMasterProtein	5428	TcYC6_0052210-RA-p1	TcYC6_0052210	hypothetical protein, conserved	transcript=TcYC6_0052210-RA | gene=TcYC6_0052210 | organism=Trypanosoma_cruzi_Y_C6 | gene_product=hypothetical protein, conserved | transcript_product=hypothetical protein, conserved | location=TcYC6_Chr11:752529-755600(+) | protein_length=1023 | sequence_SO=chromosome | SO=protein_coding | is_pseudo=false	0	False		56.71	11	12	17	12	12	1023	113.3	4.69	54.62	11	17	12	0	0.662	0.615	0.928	-0.59	-0.7	-0.11	0.0789903	0.0520021	0.81523	2227.4	3363.4	3623.7	18.38	4.47	7.59	2538.4	1954.5	3258.6	3471.6	3823.8	3434.2	High	High	High
-1.31927e+18	False	High	IsMasterProtein	3968	TcYC6_0042450-RA-p1	TcYC6_0042450	Mono-functional DNA-alkylating methyl methanesulfonate N-term/CPSF A subunit region, putative	transcript=TcYC6_0042450-RA | gene=TcYC6_0042450 | organism=Trypanosoma_cruzi_Y_C6 | gene_product=Mono-functional DNA-alkylating methyl methanesulfonate N-term/CPSF A subunit region, putative | transcript_product=Mono-functional DNA-alkylating methyl methanesulfonate N-term/CPSF A subunit region, putative | location=TcYC6_Chr31:294723-300110(+) | protein_length=1795 | sequence_SO=chromosome | SO=…	0	False		56.858	8	12	12	12	12	1795	192.6	7.34	36.93	8	12	12	0	0.74	0.799	1.079	-0.43	-0.32	0.11	0.0794201	0.15525	0.686698	1042.5	1407.9	1304.7	6.25	0.53	13.55	1089.6	997.4	1402.7	1413.2	1436.3	1185.2	High	High	High
3.43241e+17	False	High	IsMasterProtein	4721	TcYC6_0098350-RA-p1	TcYC6_0098350	hypothetical protein, conserved	transcript=TcYC6_0098350-RA | gene=TcYC6_0098350 | organism=Trypanosoma_cruzi_Y_C6 | gene_product=hypothetical protein, conserved | transcript_product=hypothetical protein, conserved | location=TcYC6_Chr13:920863-922005(-) | protein_length=380 | sequence_SO=chromosome | SO=protein_coding | is_pseudo=false	0	False		35.565	19	6	10	6	6	380	42.6	9.38	31.32	19	10	6	0	0.74	1.017	1.374	-0.43	0.02	0.46	0.0796818	0.979388	0.0696385	2431.9	3285.3	2391.1	12.12	0.05	8.79	2231.7	2650	3286.5	3284.1	2246.9	2544.7	High	High	High
1.92254e+18	False	High	IsMasterProtein	5407	TcYC6_0041730-RA-p1	TcYC6_0041730	hypothetical protein, conserved	transcript=TcYC6_0041730-RA | gene=TcYC6_0041730 | organism=Trypanosoma_cruzi_Y_C6 | gene_product=hypothetical protein, conserved | transcript_product=hypothetical protein, conserved | location=TcYC6_Chr31:15470-17119(+) | protein_length=549 | sequence_SO=chromosome | SO=protein_coding | is_pseudo=false	0	False		60.243	25	10	12	10	10	549	59.7	8.05	43.88	25	12	10	0	0.838	0.956	1.141	-0.26	-0.07	0.19	0.0798603	0.683758	0.156987	1458.5	1740.8	1526	2.68	8.16	2.03	1486.4	1431.2	1844.3	1643.1	1548.1	1504.2	High	High	High
2.00105e+18	False	High	IsMasterProtein	5440	TcYC6_0098070-RA-p1	TcYC6_0098070	succinate dehydrogenase subunit 3	transcript=TcYC6_0098070-RA | gene=TcYC6_0098070 | organism=Trypanosoma_cruzi_Y_C6 | gene_product=succinate dehydrogenase subunit 3 | transcript_product=succinate dehydrogenase subunit 3 | location=TcYC6_Chr13:880255-880575(-) | protein_length=106 | sequence_SO=chromosome | SO=protein_coding | is_pseudo=false	0	False		72.963	51	5	69	5	5	106	12.2	9.19	203.15	51	69	5	0	0.684	0.911	1.332	-0.55	-0.14	0.41	0.0799061	0.700891	0.152889	5184.8	7585.6	5693.8	14.67	0.14	11.98	4672.2	5753.6	7592.9	7578.3	5230.3	6198.4	High	High	High
4.07869e+18	False	High	IsMasterProtein	6334	TcYC6_0068490-RA-p1	TcYC6_0068490	Autophagy-related protein 24	transcript=TcYC6_0068490-RA | gene=TcYC6_0068490 | organism=Trypanosoma_cruzi_Y_C6 | gene_product=Autophagy-related protein 24 | transcript_product=Autophagy-related protein 24 | location=TcYC6_Chr2:260152-261420(+) | protein_length=422 | sequence_SO=chromosome | SO=protein_coding | is_pseudo=false	0	False		92.787	44	14	16	14	14	422	48.2	7.3	57.95	44	16	14	0	0.763	0.709	0.929	-0.39	-0.5	-0.11	0.0801252	0.0433485	0.651916	3479	4559.7	4910.3	1.72	10.31	8.55	3521.5	3437	4238.7	4905.1	5216.8	4621.8	High	High	High
7.73884e+18	False	High	IsMasterProtein	7759	TcYC6_0069160-RA-p1	TcYC6_0069160	glycerol kinase, glycosomal, putative	transcript=TcYC6_0069160-RA | gene=TcYC6_0069160 | organism=Trypanosoma_cruzi_Y_C6 | gene_product=glycerol kinase, glycosomal, putative | transcript_product=glycerol kinase, glycosomal, putative | location=TcYC6_Chr2:406258-407796(-) | protein_length=512 | sequence_SO=chromosome | SO=protein_coding | is_pseudo=false	0	False		78.07	32	16	18	16	16	512	56.7	8.5	54.24	32	18	16	0	0.623	0.803	1.288	-0.68	-0.32	0.36	0.0803803	0.367934	0.295656	4630.8	7428.8	5769.1	1.37	22	8.11	4586.1	4675.9	6350.5	8690.1	5447.3	6109.9	High	High	High
-7.3555e+17	False	High	IsMasterProtein	4246	TcYC6_0014550-RA-p1	TcYC6_0014550	carbonic anhydrase-like protein, putative	transcript=TcYC6_0014550-RA | gene=TcYC6_0014550 | organism=Trypanosoma_cruzi_Y_C6 | gene_product=carbonic anhydrase-like protein, putative | transcript_product=carbonic anhydrase-like protein, putative | location=TcYC6_Chr12:917414-918937(+) | protein_length=507 | sequence_SO=chromosome | SO=protein_coding | is_pseudo=false	0	False		121.551	26	14	52	14	14	507	56.5	7.74	145.76	26	52	14	0	0.66	0.886	1.341	-0.6	-0.17	0.42	0.0803877	0.620582	0.175355	8425.1	12756.7	9510.3	17.26	6.31	9.49	7452.3	9524.9	13338.8	12200.1	8892.3	10171.2	High	High	High
9.19102e+18	False	High	IsMasterProtein	8326	TcYC6_0113210-RA-p1	TcYC6_0113210	glycerol uptake protein, putative	transcript=TcYC6_0113210-RA | gene=TcYC6_0113210 | organism=Trypanosoma_cruzi_Y_C6 | gene_product=glycerol uptake protein, putative | transcript_product=glycerol uptake protein, putative | location=TcYC6_Chr9:141143-142975(-) | protein_length=610 | sequence_SO=chromosome | SO=protein_coding | is_pseudo=false	0	False		66.357	18	9	15	2	8	610	70.5	9.25	37.79	18	15	9	0	0.573	1.017	1.774	-0.8	0.02	0.83	0.0804253	0.993848	0.0746953	434.5	757.9	427.2	9.94	16.05	20.27	405	466.2	676.2	849.4	369.8	493.5	High	High	High
7.38256e+18	False	High	IsMasterProtein	7631	TcYC6_0112370-RA-p1	TcYC6_0112370	enolase	transcript=TcYC6_0112370-RA | gene=TcYC6_0112370 | organism=Trypanosoma_cruzi_Y_C6 | gene_product=enolase | transcript_product=enolase | location=TcYC6_Chr8:1087324-1088613(-) | protein_length=429 | sequence_SO=chromosome | SO=protein_coding | is_pseudo=false	0	False		502.473	79	29	137	29	29	429	46.4	6.28	550.52	79	137	29	0	0.562	0.643	1.144	-0.83	-0.64	0.19	0.0805633	0.148805	0.724166	30912.6	54998.3	48062.6	0.31	10.69	26.48	30845.2	30980.2	50986.6	59325.6	58091.2	39765.3	High	High	High
3.79054e+18	False	High	IsMasterProtein	6200	TcYC6_0048690-RA-p1	TcYC6_0048690	hypothetical protein	transcript=TcYC6_0048690-RA | gene=TcYC6_0048690 | organism=Trypanosoma_cruzi_Y_C6 | gene_product=hypothetical protein | transcript_product=hypothetical protein | location=TcYC6_Chr26:328069-328323(+) | protein_length=84 | sequence_SO=chromosome | SO=protein_coding | is_pseudo=false	0	False		13.584	15	1	2	1	1	84	9.3	8.91	8.32	15	2	1	0	0.635	0.857	1.35	-0.66	-0.22	0.43	0.0809378	0.541416	0.20322	801.8	1263.4	936	17.1	12.11	8.83	710.1	905.4	1376.6	1159.4	879.2	996.4	High	High	High
-6.23791e+18	False	High	IsMasterProtein	1678	TcYC6_0009280-RA-p1	TcYC6_0009280	hypothetical protein, conserved	transcript=TcYC6_0009280-RA | gene=TcYC6_0009280 | organism=Trypanosoma_cruzi_Y_C6 | gene_product=hypothetical protein, conserved | transcript_product=hypothetical protein, conserved | location=TcYC6_Chr37:165598-166389(-) | protein_length=263 | sequence_SO=chromosome | SO=protein_coding | is_pseudo=false	0.001	False		4.728	7	1	1	1	1	263	29	6.64	3.68	7	1	1	0	0.737	0.966	1.311	-0.44	-0.05	0.39	0.0809395	0.921638	0.10766	262.1	355.7	271.3	4.45	13.06	6.6	270.5	254	324.3	390.2	284.3	258.9	High	High	High
-6.97991e+18	False	High	IsMasterProtein	1290	TcYC6_0037100-RA-p1	TcYC6_0037100	Uncharacterised protein family (UPF0160), putative	transcript=TcYC6_0037100-RA | gene=TcYC6_0037100 | organism=Trypanosoma_cruzi_Y_C6 | gene_product=Uncharacterised protein family (UPF0160), putative | transcript_product=Uncharacterised protein family (UPF0160), putative | location=TcYC6_Chr1:633852-635036(-) | protein_length=394 | sequence_SO=chromosome | SO=protein_coding | is_pseudo=false	0	False		63.619	24	10	13	10	10	394	43.8	6.38	44.47	24	13	10	0	0.873	0.893	1.023	-0.2	-0.16	0.03	0.0810504	0.124962	0.838935	1558.7	1785.7	1745.2	2.22	0.68	6.42	1583.4	1534.4	1794.4	1777.1	1667.8	1826.3	High	High	High
2.83615e+18	False	High	IsMasterProtein	5785	TcYC6_0019220-RA-p1	TcYC6_0019220	nucleoside hydrolase	transcript=TcYC6_0019220-RA | gene=TcYC6_0019220 | organism=Trypanosoma_cruzi_Y_C6 | gene_product=nucleoside hydrolase | transcript_product=nucleoside hydrolase | location=TcYC6_Chr32:413604-414677(-) | protein_length=357 | sequence_SO=chromosome | SO=protein_coding | is_pseudo=false	0	False		6.102	6	3	3	3	3	357	39.5	4.79	4.77	6	3	3	0	0.788	0.835	1.06	-0.34	-0.26	0.08	0.0813522	0.154505	0.707424	296	375.7	354.5	5.16	7.39	7.9	307	285.4	356.6	395.9	335.2	374.8	High	High	High
4.8896e+18	False	High	IsMasterProtein	6651	TcYC6_0005970-RA-p1	TcYC6_0005970	hypothetical protein, conserved	transcript=TcYC6_0005970-RA | gene=TcYC6_0005970 | organism=Trypanosoma_cruzi_Y_C6 | gene_product=hypothetical protein, conserved | transcript_product=hypothetical protein, conserved | location=TcYC6_Chr5:369336-372062(-) | protein_length=908 | sequence_SO=chromosome | SO=protein_coding | is_pseudo=false	0	False		6.003	2	2	2	2	2	908	99.6	6.95	4.99	2	2	2	0	1.447	1.198	0.828	0.53	0.26	-0.27	0.0814829	0.343355	0.322295	488.2	337.5	407.4	2.87	8.1	16.4	498.2	478.4	357.4	318.7	457.8	362.6	High	High	High
1.07731e+18	False	High	IsMasterProtein	5049	TcYC6_0124710-RA-p1	TcYC6_0124710	hypothetical protein, conserved	transcript=TcYC6_0124710-RA | gene=TcYC6_0124710 | organism=Trypanosoma_cruzi_Y_C6 | gene_product=hypothetical protein, conserved | transcript_product=hypothetical protein, conserved | location=TcYC6_Chr4:976380-976748(-) | protein_length=122 | sequence_SO=chromosome | SO=protein_coding | is_pseudo=false	0.001	False		5.251	10	1	1	1	1	122	14	5.88	3.4	10	1	1	0	0.773	0.876	1.132	-0.37	-0.19	0.18	0.0815665	0.316298	0.350339	178.1	230.2	203.3	4.34	10.07	6.84	183.6	172.7	247.3	214.4	193.7	213.4	High	High	High
3.87254e+18	False	High	IsMasterProtein	6236	TcYC6_0015710-RA-p1	TcYC6_0015710	small GTP-binding protein, putative	transcript=TcYC6_0015710-RA | gene=TcYC6_0015710 | organism=Trypanosoma_cruzi_Y_C6 | gene_product=small GTP-binding protein, putative | transcript_product=small GTP-binding protein, putative | location=TcYC6_Chr18:42448-43032(-) | protein_length=194 | sequence_SO=chromosome | SO=protein_coding | is_pseudo=false	0	False		114.985	55	9	36	9	9	194	21.9	7.49	116.24	55	36	9	0	0.711	0.733	1.031	-0.49	-0.45	0.04	0.0819842	0.102644	0.949713	7735.9	10875.1	10547.1	11.22	3.71	12.42	8376.2	7144.6	10593.1	11164.6	11518.1	9658	High	High	High
-9.19877e+18	False	High	IsMasterProtein	15	TcYC6_0027700-RA-p1	TcYC6_0027700	NAK family pseudokinase, putative	transcript=TcYC6_0027700-RA | gene=TcYC6_0027700 | organism=Trypanosoma_cruzi_Y_C6 | gene_product=NAK family pseudokinase, putative | transcript_product=NAK family pseudokinase, putative | location=TcYC6_Chr38:22220-24256(-) | protein_length=678 | sequence_SO=chromosome | SO=protein_coding | is_pseudo=false	0	False		44.342	13	9	11	9	9	678	75.2	6.6	32.46	13	11	9	0	0.899	0.866	0.963	-0.15	-0.21	-0.05	0.0824648	0.038194	0.526898	1056.4	1175	1219.9	4.75	1.6	1.96	1092.5	1021.5	1188.4	1161.8	1236.9	1203.1	High	High	High
5.94649e+18	False	High	IsMasterProtein	7062	TcYC6_0102720-RA-p1	TcYC6_0102720	aminopeptidase	transcript=TcYC6_0102720-RA | gene=TcYC6_0102720 | organism=Trypanosoma_cruzi_Y_C6 | gene_product=aminopeptidase | transcript_product=aminopeptidase | location=TcYC6_Chr24:484522-487134(-) | protein_length=870 | sequence_SO=chromosome | SO=protein_coding | is_pseudo=false	0	False		269.391	49	34	73	1	1	870	98.3	5.63	234.33	49	73	34	0	0.584	0.772	1.323	-0.78	-0.37	0.4	0.0827042	0.356624	0.316273	162.8	278.9	210.9	1.49	24.56	11.17	161.1	164.5	234	332.4	194.8	228.2	High	High	High
2.60757e+18	False	High	IsMasterProtein	5687	TcYC6_0037340-RA-p1	TcYC6_0037340	hypothetical protein, conserved	transcript=TcYC6_0037340-RA | gene=TcYC6_0037340 | organism=Trypanosoma_cruzi_Y_C6 | gene_product=hypothetical protein, conserved | transcript_product=hypothetical protein, conserved | location=TcYC6_Chr1:712773-722966(-) | protein_length=3397 | sequence_SO=chromosome | SO=protein_coding | is_pseudo=false	0	False		5.976	0	1	1	1	1	3397	383.7	7.08	2.23	0	1	1	0	0.642	0.749	1.168	-0.64	-0.42	0.22	0.0827278	0.212952	0.530717	15.9	24.8	21.2	18.78	3.83	11.55	18.2	13.9	25.5	24.2	19.6	23.1	High	High	High
4.3318e+18	False	High	IsMasterProtein	6423	TcYC6_0084110-RA-p1	TcYC6_0084110	calcium/potassium channel (CAKC), putative	transcript=TcYC6_0084110-RA | gene=TcYC6_0084110 | organism=Trypanosoma_cruzi_Y_C6 | gene_product=calcium/potassium channel (CAKC), putative | transcript_product=calcium/potassium channel (CAKC), putative | location=TcYC6_Chr14:23920-26529(-) | protein_length=869 | sequence_SO=chromosome | SO=protein_coding | is_pseudo=false	0	False		27.637	8	7	12	7	7	869	98.5	6.32	29	8	12	7	0	0.653	0.86	1.317	-0.61	-0.22	0.4	0.0828995	0.526569	0.215185	1727.4	2645.1	2008	14.13	1.14	16.18	1562.7	1909.6	2623.8	2666.5	1789.9	2252.5	High	High	High
-2.03377e+18	False	High	IsMasterProtein	3631	TcYC6_0109600-RA-p1	TcYC6_0109600	hypothetical protein, conserved	transcript=TcYC6_0109600-RA | gene=TcYC6_0109600 | organism=Trypanosoma_cruzi_Y_C6 | gene_product=hypothetical protein, conserved | transcript_product=hypothetical protein, conserved | location=TcYC6_Chr8:420036-421007(+) | protein_length=323 | sequence_SO=chromosome | SO=protein_coding | is_pseudo=false	0	False		54.271	36	10	17	10	10	323	36.9	5.47	54.53	36	17	10	0	0.691	0.917	1.327	-0.53	-0.13	0.41	0.0831448	0.727196	0.153582	2792.8	4043	3046.8	13.6	3.91	12.26	2536.1	3075.6	3932.5	4156.5	2793.1	3323.6	High	High	High
3.3859e+18	False	High	IsMasterProtein	6024	TcYC6_0028540-RA-p1	TcYC6_0028540	presenilin-like aspartic peptidase, putative	transcript=TcYC6_0028540-RA | gene=TcYC6_0028540 | organism=Trypanosoma_cruzi_Y_C6 | gene_product=presenilin-like aspartic peptidase, putative | transcript_product=presenilin-like aspartic peptidase, putative | location=TcYC6_Chr38:246836-247954(-) | protein_length=372 | sequence_SO=chromosome | SO=protein_coding | is_pseudo=false	0	False		13.875	8	2	3	2	2	372	41.5	6.89	12.5	8	3	2	0	0.583	0.843	1.447	-0.78	-0.25	0.53	0.0834019	0.587305	0.194	108.1	185.5	128.2	0.11	26.96	2.74	108	108.2	152.9	224.9	125.7	130.7	High	High	High
-6.83125e+18	False	High	IsMasterProtein	1356	TcYC6_0113720-RA-p1	TcYC6_0113720	EAP30/Vps36 family, putative	transcript=TcYC6_0113720-RA | gene=TcYC6_0113720 | organism=Trypanosoma_cruzi_Y_C6 | gene_product=EAP30/Vps36 family, putative | transcript_product=EAP30/Vps36 family, putative | location=TcYC6_Chr9:287225-288586(-) | protein_length=453 | sequence_SO=chromosome | SO=protein_coding | is_pseudo=false	0	False		6.169	4	1	1	1	1	453	49.8	7.03	3.27	4	1	1	0	0.714	0.806	1.129	-0.49	-0.31	0.18	0.0838707	0.222103	0.517541	255.1	357.4	316.4	13.24	8.64	6.61	280.2	232.2	336.2	379.9	331.6	302	High	High	High
8.60531e+18	False	High	IsMasterProtein	8099	TcYC6_0072310-RA-p1	TcYC6_0072310	phosphoglycerate mutase, putative	transcript=TcYC6_0072310-RA | gene=TcYC6_0072310 | organism=Trypanosoma_cruzi_Y_C6 | gene_product=phosphoglycerate mutase, putative | transcript_product=phosphoglycerate mutase, putative | location=TcYC6_Chr2:1118329-1119327(+) | protein_length=332 | sequence_SO=chromosome | SO=protein_coding | is_pseudo=false	0	False		8.735	5	1	1	1	1	332	38.2	9.14	3.81	5	1	1	0	0.72	0.993	1.379	-0.47	-0.01	0.46	0.0839433	0.997359	0.0882181	126.5	175.7	127.4	3.5	15.61	4.68	129.7	123.4	157.3	196.3	131.7	123.2	High	High	High
-5.00857e+18	False	High	IsMasterProtein	2299	TcYC6_0019480-RA-p1	TcYC6_0019480	fatty acid elongase, putative	transcript=TcYC6_0019480-RA | gene=TcYC6_0019480 | organism=Trypanosoma_cruzi_Y_C6 | gene_product=fatty acid elongase, putative | transcript_product=fatty acid elongase, putative | location=TcYC6_Chr32:254439-255302(+) | protein_length=287 | sequence_SO=chromosome | SO=protein_coding | is_pseudo=false	0	False		17.776	8	2	4	2	2	287	33.4	8.48	10.95	8	4	2	0	0.522	0.932	1.786	-0.94	-0.1	0.84	0.0840145	0.929147	0.110321	810.1	1552.8	869.5	14.5	10.52	27.52	730.9	897.9	1441.3	1673	713.9	1059	High	High	High
-5.77045e+18	False	High	IsMasterProtein	1911	TcYC6_0053470-RA-p1	TcYC6_0053470	phenylalanyl-tRNA synthetase alpha chain, putative	transcript=TcYC6_0053470-RA | gene=TcYC6_0053470 | organism=Trypanosoma_cruzi_Y_C6 | gene_product=phenylalanyl-tRNA synthetase alpha chain, putative | transcript_product=phenylalanyl-tRNA synthetase alpha chain, putative | location=TcYC6_Chr11:1055842-1057332(-) | protein_length=496 | sequence_SO=chromosome | SO=protein_coding | is_pseudo=false	0	False		43.654	18	9	11	9	9	496	57	7.81	34.33	18	11	9	0	0.841	0.698	0.831	-0.25	-0.52	-0.27	0.0840381	0.0120146	0.0708112	2133.8	2537.3	3055.2	3.51	3.62	7.24	2187.5	2081.5	2473.1	2603.2	3215.7	2902.6	High	High	High
3.36185e+18	False	High	IsMasterProtein	6017	TcYC6_0102590-RA-p1	TcYC6_0102590	RNA-binding protein RBP10, putative	transcript=TcYC6_0102590-RA | gene=TcYC6_0102590 | organism=Trypanosoma_cruzi_Y_C6 | gene_product=RNA-binding protein RBP10, putative | transcript_product=RNA-binding protein RBP10, putative | location=TcYC6_Chr24:459330-459563(-) | protein_length=77 | sequence_SO=chromosome | SO=protein_coding | is_pseudo=false	0	False		12.204	39	2	2	2	2	77	8.6	5.26	7.4	39	2	2	0	0.681	0.751	1.104	-0.56	-0.41	0.14	0.0842435	0.164801	0.692365	682.7	1003.1	908.8	2.77	17.23	8.83	669.4	696.2	1133.7	887.5	853.7	967.5	High	High	High
5.96108e+18	False	High	IsMasterProtein	7070	TcYC6_0016060-RA-p1	TcYC6_0016060	3-phosphoglycerate kinase, glycosomal	transcript=TcYC6_0016060-RA | gene=TcYC6_0016060 | organism=Trypanosoma_cruzi_Y_C6 | gene_product=3-phosphoglycerate kinase, glycosomal | transcript_product=3-phosphoglycerate kinase, glycosomal | location=TcYC6_Chr18:338675-340186(-) | protein_length=503 | sequence_SO=chromosome | SO=protein_coding | is_pseudo=false	0	False		144.588	48	18	31	2	2	503	54.9	7.36	102.33	48	31	18	0	0.795	0.771	0.97	-0.33	-0.37	-0.04	0.0844536	0.0623145	0.900698	513.8	646.4	666.1	9.2	6.55	3.11	548.4	481.4	677.1	617.1	651.6	680.9	High	High	High
-7.3381e+18	False	High	IsMasterProtein	1084	TcYC6_0077330-RA-p1	TcYC6_0077330	hypothetical protein, conserved	transcript=TcYC6_0077330-RA | gene=TcYC6_0077330 | organism=Trypanosoma_cruzi_Y_C6 | gene_product=hypothetical protein, conserved | transcript_product=hypothetical protein, conserved | location=TcYC6_Chr15:586080-586511(+) | protein_length=143 | sequence_SO=chromosome | SO=protein_coding | is_pseudo=false	0	False		91.903	50	8	39	8	8	143	16.4	9.51	147.85	50	39	8	0	0.463	0.794	1.717	-1.11	-0.33	0.78	0.0844921	0.619646	0.186357	7643.8	16516.1	9621.5	31.86	6.44	21.22	6078.2	9612.6	15780.2	17286.3	8271.2	11192.2	High	High	High
-7.28088e+18	False	High	IsMasterProtein	1122	TcYC6_0090800-RA-p1	TcYC6_0090800	phosphatidylinositol 4-kinase, putative	transcript=TcYC6_0090800-RA | gene=TcYC6_0090800 | organism=Trypanosoma_cruzi_Y_C6 | gene_product=phosphatidylinositol 4-kinase, putative | transcript_product=phosphatidylinositol 4-kinase, putative | location=TcYC6_Chr7:833395-835149(+) | protein_length=584 | sequence_SO=chromosome | SO=protein_coding | is_pseudo=false	0.007	False		2.375	2	1	1	1	1	584	65.7	5.57	1.86	2	1	1	0	0.511	0.498	0.974	-0.97	-1.01	-0.04	0.0845576	0.0771084	0.990648	9.5	18.5	19	21.01	0.59	26.68	11	8.2	18.5	18.6	23	15.7	High	High	High
-5.42319e+18	False	High	IsMasterProtein	2095	TcYC6_0094810-RA-p1	TcYC6_0094810	hypothetical protein, conserved	transcript=TcYC6_0094810-RA | gene=TcYC6_0094810 | organism=Trypanosoma_cruzi_Y_C6 | gene_product=hypothetical protein, conserved | transcript_product=hypothetical protein, conserved | location=TcYC6_Chr13:187314-191915(-) | protein_length=1533 | sequence_SO=chromosome | SO=protein_coding | is_pseudo=false	0	False		158.615	20	24	29	24	24	1533	170.9	5.82	101.2	20	29	24	0	0.769	0.809	1.052	-0.38	-0.31	0.07	0.0846671	0.138794	0.804218	3209.5	4175.8	3969.3	7.17	10.56	4.2	3376.6	3050.7	3874.7	4500.2	4088.9	3853.2	High	High	High
4.761e+18	False	High	IsMasterProtein	6602	TcYC6_0065560-RA-p1	TcYC6_0065560	hypothetical protein, conserved	transcript=TcYC6_0065560-RA | gene=TcYC6_0065560 | organism=Trypanosoma_cruzi_Y_C6 | gene_product=hypothetical protein, conserved | transcript_product=hypothetical protein, conserved | location=TcYC6_Chr21:277292-278893(+) | protein_length=533 | sequence_SO=chromosome | SO=protein_coding | is_pseudo=false	0	False		207.85	55	25	52	24	25	533	60	4.83	170.58	55	52	25	0	0.657	0.7	1.064	-0.6	-0.52	0.09	0.0847606	0.123304	0.875876	11655.5	17727.3	16659.6	1.2	20.44	5.91	11557.2	11754.6	20504.8	15325.9	15977.1	17371.4	High	High	High
2.19255e+16	False	High	IsMasterProtein	4576	TcYC6_0080470-RA-p1	TcYC6_0080470	proteasome subunit beta type-2, putative	transcript=TcYC6_0080470-RA | gene=TcYC6_0080470 | organism=Trypanosoma_cruzi_Y_C6 | gene_product=proteasome subunit beta type-2, putative | transcript_product=proteasome subunit beta type-2, putative | location=TcYC6_Chr23:691340-691960(+) | protein_length=206 | sequence_SO=chromosome | SO=protein_coding | is_pseudo=false	0	False		62.366	40	9	40	9	9	206	22.7	6.52	103.31	40	40	9	0	0.593	0.84	1.415	-0.75	-0.25	0.5	0.0850603	0.561102	0.208179	5384.1	9073.1	6412.6	18.4	5.19	18.48	4723.7	6136.9	8745.9	9412.6	5623	7313.1	High	High	High
-8.72123e+18	False	High	IsMasterProtein	289	TcYC6_0030370-RA-p1	TcYC6_0030370	exosome component CSL4, putative	transcript=TcYC6_0030370-RA | gene=TcYC6_0030370 | organism=Trypanosoma_cruzi_Y_C6 | gene_product=exosome component CSL4, putative | transcript_product=exosome component CSL4, putative | location=TcYC6_Chr17:64565-65335(-) | protein_length=256 | sequence_SO=chromosome | SO=protein_coding | is_pseudo=false	0	False		12.301	9	2	3	2	2	256	27.4	8.41	6.21	9	3	2	0	0.616	0.642	1.042	-0.7	-0.64	0.06	0.085294	0.105529	0.955403	69	112	107.4	13.62	1.74	20.54	76	62.7	110.6	113.4	124.4	92.8	High	High	High
4.39883e+18	False	High	IsMasterProtein	6451	TcYC6_0068660-RA-p1	TcYC6_0068660	hypothetical protein, conserved	transcript=TcYC6_0068660-RA | gene=TcYC6_0068660 | organism=Trypanosoma_cruzi_Y_C6 | gene_product=hypothetical protein, conserved | transcript_product=hypothetical protein, conserved | location=TcYC6_Chr2:303793-304764(+) | protein_length=323 | sequence_SO=chromosome | SO=protein_coding | is_pseudo=false	0	False		10.709	9	2	2	2	2	323	35.7	8.37	7.13	9	2	2	0	0.867	0.847	0.977	-0.21	-0.24	-0.03	0.0854111	0.0586838	0.853363	379.5	437.7	448	3.1	6.59	0.76	387.9	371.3	417.8	458.6	450.4	445.6	High	High	High
6.84749e+18	False	High	IsMasterProtein	7414	TcYC6_0088980-RA-p1	TcYC6_0088980	ATP-dependent RNA helicase, putative	transcript=TcYC6_0088980-RA | gene=TcYC6_0088980 | organism=Trypanosoma_cruzi_Y_C6 | gene_product=ATP-dependent RNA helicase, putative | transcript_product=ATP-dependent RNA helicase, putative | location=TcYC6_Chr7:407836-410310(-) | protein_length=824 | sequence_SO=chromosome | SO=protein_coding | is_pseudo=false	0.002	False		3.577	1	1	1	1	1	824	92.9	9.17	3.03	1	1	1	0	1.924	1.911	0.993	0.94	0.93	-0.01	0.0854812	0.0876298	0.999341	507.4	263.8	265.6	12.68	12.48	28.08	463.8	555.2	288.2	241.4	217.2	324.7	High	High	High
3.04781e+17	False	High	IsMasterProtein	4705	TcYC6_0018100-RA-p1	TcYC6_0018100	glutathione-S-transferase/glutaredoxin, putative	transcript=TcYC6_0018100-RA | gene=TcYC6_0018100 | organism=Trypanosoma_cruzi_Y_C6 | gene_product=glutathione-S-transferase/glutaredoxin, putative | transcript_product=glutathione-S-transferase/glutaredoxin, putative | location=TcYC6_Chr32:42265-43203(-) | protein_length=312 | sequence_SO=chromosome | SO=protein_coding | is_pseudo=false	0	False		181.309	71	17	36	17	17	312	35.2	8.97	133.01	71	36	17	0	0.715	0.849	1.188	-0.48	-0.24	0.25	0.085783	0.357409	0.330541	6976.2	9756.5	8214.7	14.35	0.91	9.44	6301	7723.7	9693.9	9819.5	7683.5	8782.5	High	High	High
-5.2176e+18	False	High	IsMasterProtein	2203	TcYC6_0000320-RA-p1	TcYC6_0000320	ZIP Zinc transporter, putative	transcript=TcYC6_0000320-RA | gene=TcYC6_0000320 | organism=Trypanosoma_cruzi_Y_C6 | gene_product=ZIP Zinc transporter, putative | transcript_product=ZIP Zinc transporter, putative | location=TcYC6_Chr29:119342-120433(+) | protein_length=363 | sequence_SO=chromosome | SO=protein_coding | is_pseudo=false	0	False		51.457	12	3	8	3	3	363	38.7	7.44	33.67	12	8	3	0	0.569	0.903	1.588	-0.81	-0.15	0.67	0.0858924	0.826411	0.136056	1152.1	2026.3	1275.7	21.13	6.45	18.56	991.1	1339.3	2120.8	1935.9	1117.9	1455.7	High	High	High
-5.89763e+18	False	High	IsMasterProtein	1846	TcYC6_0117910-RA-p1	TcYC6_0117910	ATP synthase subunit beta, mitochondrial	transcript=TcYC6_0117910-RA | gene=TcYC6_0117910 | organism=Trypanosoma_cruzi_Y_C6 | gene_product=ATP synthase subunit beta, mitochondrial | transcript_product=ATP synthase subunit beta, mitochondrial | location=TcYC6_Chr3:215947-217503(-) | protein_length=518 | sequence_SO=chromosome | SO=protein_coding | is_pseudo=false	0	False		378.701	68	22	84	20	20	518	55.7	5.43	326.17	68	84	22	0	0.626	0.832	1.33	-0.68	-0.26	0.41	0.086659	0.479328	0.249725	17698.6	28271.2	21263.5	6.05	4.79	22.72	18472.2	16957.5	27330.2	29244.6	18082.5	25004.1	High	High	High
6.46233e+18	False	High	IsMasterProtein	7262	TcYC6_0046970-RA-p1	TcYC6_0046970	proteasome activator protein pa26, putative	transcript=TcYC6_0046970-RA | gene=TcYC6_0046970 | organism=Trypanosoma_cruzi_Y_C6 | gene_product=proteasome activator protein pa26, putative | transcript_product=proteasome activator protein pa26, putative | location=TcYC6_Chr30:204930-205637(+) | protein_length=235 | sequence_SO=chromosome | SO=protein_coding | is_pseudo=false	0	False		160.465	81	19	41	19	19	235	25.6	6.6	142.88	81	41	19	0	0.55	0.805	1.465	-0.86	-0.31	0.55	0.0869376	0.523971	0.22919	5754.7	10469.7	7146.4	12.21	1.94	27.97	5277.4	6275.2	10327.3	10614.1	5848.4	8732.5	High	High	High
1.54776e+17	False	High	IsMasterProtein	4633	TcYC6_0099730-RA-p1	TcYC6_0099730	SSU ribosomal protein, mitochondrial, putative	transcript=TcYC6_0099730-RA | gene=TcYC6_0099730 | organism=Trypanosoma_cruzi_Y_C6 | gene_product=SSU ribosomal protein, mitochondrial, putative | transcript_product=SSU ribosomal protein, mitochondrial, putative | location=TcYC6_Chr28:222151-222651(-) | protein_length=166 | sequence_SO=chromosome | SO=protein_coding | is_pseudo=false	0	False		7.28	11	2	3	2	2	166	19.8	10.3	10.05	11	3	2	0	0.78	0.708	0.908	-0.36	-0.5	-0.14	0.0870031	0.0378971	0.487717	213.5	273.8	301.4	1.3	12.6	2.04	215.5	211.6	250.4	299.4	305.8	297.1	High	High	High
3.9781e+18	False	High	IsMasterProtein	6287	TcYC6_0122490-RA-p1	TcYC6_0122490	ABC1 family, putative	transcript=TcYC6_0122490-RA | gene=TcYC6_0122490 | organism=Trypanosoma_cruzi_Y_C6 | gene_product=ABC1 family, putative | transcript_product=ABC1 family, putative | location=TcYC6_Chr4:368327-369916(+) | protein_length=529 | sequence_SO=chromosome | SO=protein_coding | is_pseudo=false	0	False		90.977	32	16	21	16	16	529	60.8	8.7	75.31	32	21	16	0	0.782	0.788	1.008	-0.36	-0.34	0.01	0.0879002	0.0954362	0.993005	3239.6	4145.1	4110.7	6.39	8.16	7.5	3096.4	3389.3	4391.6	3912.5	3898.2	4334.7	High	High	High
-5.24942e+18	False	High	IsMasterProtein	2184	TcYC6_0031760-RA-p1	TcYC6_0031760	vacuolar ATP synthase 16 kDa proteolipid subunit, putative	transcript=TcYC6_0031760-RA | gene=TcYC6_0031760 | organism=Trypanosoma_cruzi_Y_C6 | gene_product=vacuolar ATP synthase 16 kDa proteolipid subunit, putative | transcript_product=vacuolar ATP synthase 16 kDa proteolipid subunit, putative | location=TcYC6_Chr17:587021-587518(-) | protein_length=165 | sequence_SO=chromosome | SO=protein_coding | is_pseudo=false	0	False		17.084	15	2	6	2	2	165	16.8	8.18	18.34	15	6	2	0	0.882	0.916	1.039	-0.18	-0.13	0.06	0.0880294	0.196085	0.618378	968.5	1098.7	1057.3	4.09	1.72	4.82	940.9	996.9	1112.1	1085.4	1093.9	1021.8	High	High	High
3.41618e+18	False	High	IsMasterProtein	6033	TcYC6_0049660-RA-p1	TcYC6_0049660	hypothetical protein	transcript=TcYC6_0049660-RA | gene=TcYC6_0049660 | organism=Trypanosoma_cruzi_Y_C6 | gene_product=hypothetical protein | transcript_product=hypothetical protein | location=TcYC6_Chr11:119504-119989(-) | protein_length=161 | sequence_SO=chromosome | SO=protein_coding | is_pseudo=false	0	False		65.588	34	4	16	4	4	161	18.3	5.17	56.66	34	16	4	0	0.619	0.923	1.49	-0.69	-0.12	0.58	0.0885574	0.851518	0.134962	5173.4	8352.1	5604.1	19.82	10.52	10.63	4492.6	5957.4	7752.3	8998.4	5197.6	6042.3	High	High	High
2.86317e+18	False	High	IsMasterProtein	5796	TcYC6_0089580-RA-p1	TcYC6_0089580	hypothetical protein, conserved	transcript=TcYC6_0089580-RA | gene=TcYC6_0089580 | organism=Trypanosoma_cruzi_Y_C6 | gene_product=hypothetical protein, conserved | transcript_product=hypothetical protein, conserved | location=TcYC6_Chr7:552471-552854(-) | protein_length=127 | sequence_SO=chromosome | SO=protein_coding | is_pseudo=false	0	False		67.111	27	3	20	3	3	127	14.3	8.19	60.4	27	20	3	0	0.842	1.076	1.278	-0.25	0.11	0.35	0.0886523	0.440768	0.0360482	1909.7	2268.7	1775.2	0.56	8.57	2.58	1902.2	1917.2	2410.6	2135.1	1743.1	1807.9	High	High	High
8.84109e+17	False	High	IsMasterProtein	4945	TcYC6_0104900-RA-p1	TcYC6_0104900	dihydrolipoamide dehydrogenase, putative	transcript=TcYC6_0104900-RA | gene=TcYC6_0104900 | organism=Trypanosoma_cruzi_Y_C6 | gene_product=dihydrolipoamide dehydrogenase, putative | transcript_product=dihydrolipoamide dehydrogenase, putative | location=TcYC6_Chr10:372002-373657(+) | protein_length=551 | sequence_SO=chromosome | SO=protein_coding | is_pseudo=false	0	False		18.683	7	3	3	3	3	551	60.4	7.05	10.66	7	3	3	0	0.79	0.979	1.24	-0.34	-0.03	0.31	0.088658	0.95442	0.110196	138.6	175.5	141.5	6.67	10.11	2	145.3	132.2	163.3	188.5	143.5	139.5	High	High	High
-3.3439e+18	False	High	IsMasterProtein	3046	TcYC6_0016050-RA-p1	TcYC6_0016050	phosphoglycerate kinase, putative	transcript=TcYC6_0016050-RA | gene=TcYC6_0016050 | organism=Trypanosoma_cruzi_Y_C6 | gene_product=phosphoglycerate kinase, putative | transcript_product=phosphoglycerate kinase, putative | location=TcYC6_Chr18:336994-338253(-) | protein_length=419 | sequence_SO=chromosome | SO=protein_coding | is_pseudo=false	0	False		229.58	78	23	46	7	7	419	44.4	6.62	160.48	78	46	23	0	0.544	0.672	1.235	-0.88	-0.57	0.3	0.0890388	0.223171	0.553313	3518.5	6466.4	5237.4	12.62	13.65	25.46	3217.4	3847.7	5869.7	7123.6	6282.7	4366	High	High	High
-4.54655e+16	False	High	IsMasterProtein	4542	TcYC6_0117440-RA-p1	TcYC6_0117440	Acyl carrier protein, mitochondrial	transcript=TcYC6_0117440-RA | gene=TcYC6_0117440 | organism=Trypanosoma_cruzi_Y_C6 | gene_product=Acyl carrier protein, mitochondrial | transcript_product=Acyl carrier protein, mitochondrial | location=TcYC6_Chr3:47766-48212(-) | protein_length=148 | sequence_SO=chromosome | SO=protein_coding | is_pseudo=false	0	False		23.846	18	2	4	2	2	148	16.4	5.14	14.76	18	4	2	0	0.663	0.815	1.228	-0.59	-0.3	0.3	0.0894184	0.353431	0.352159	1219.3	1837.8	1496.6	13.06	3.44	16.57	1111.4	1337.6	1883.1	1793.6	1330.4	1683.5	High	High	High
1.4666e+18	False	High	IsMasterProtein	5206	TcYC6_0098660-RA-p1	TcYC6_0098660	hypothetical protein, conserved	transcript=TcYC6_0098660-RA | gene=TcYC6_0098660 | organism=Trypanosoma_cruzi_Y_C6 | gene_product=hypothetical protein, conserved | transcript_product=hypothetical protein, conserved | location=TcYC6_Chr13:987687-990434(+) | protein_length=915 | sequence_SO=chromosome | SO=protein_coding | is_pseudo=false	0	False		40.435	10	7	7	7	7	915	101.2	8.15	25.98	10	7	7	0	1.265	1.247	0.985	0.34	0.32	-0.02	0.0894575	0.104137	0.97705	1372.5	1084.9	1100.9	8.26	2.8	8.65	1455.1	1294.5	1063.6	1106.6	1170.4	1035.5	High	High	High
-5.53269e+18	False	High	IsMasterProtein	2036	TcYC6_0097240-RA-p1	TcYC6_0097240	tRNA modification enzyme, putative	transcript=TcYC6_0097240-RA | gene=TcYC6_0097240 | organism=Trypanosoma_cruzi_Y_C6 | gene_product=tRNA modification enzyme, putative | transcript_product=tRNA modification enzyme, putative | location=TcYC6_Chr13:730038-731630(-) | protein_length=530 | sequence_SO=chromosome | SO=protein_coding | is_pseudo=false	0	False		24.502	10	5	7	5	5	530	59.4	7.85	23.22	10	7	5	0	0.832	0.894	1.074	-0.27	-0.16	0.1	0.0897659	0.253652	0.492685	1101.5	1323.7	1232.6	0.81	7.82	5.54	1107.8	1095.2	1399.1	1252.4	1185.2	1281.8	High	High	High
-3.35061e+18	False	High	IsMasterProtein	3042	TcYC6_0006160-RA-p1	TcYC6_0006160	Cornichon protein, putative	transcript=TcYC6_0006160-RA | gene=TcYC6_0006160 | organism=Trypanosoma_cruzi_Y_C6 | gene_product=Cornichon protein, putative | transcript_product=Cornichon protein, putative | location=TcYC6_Chr5:425383-425952(-) | protein_length=189 | sequence_SO=chromosome | SO=protein_coding | is_pseudo=false	0	False		21.827	12	3	5	3	3	189	22	7.01	15.11	12	5	3	0	0.623	0.783	1.256	-0.68	-0.35	0.33	0.0900176	0.336319	0.373178	1046.5	1678.6	1336.3	16.64	8.35	16.21	929.8	1177.8	1780.8	1582.3	1191	1499.3	High	High	High
-4.00515e+18	False	High	IsMasterProtein	2754	TcYC6_0046530-RA-p1	TcYC6_0046530	hypothetical protein, conserved	transcript=TcYC6_0046530-RA | gene=TcYC6_0046530 | organism=Trypanosoma_cruzi_Y_C6 | gene_product=hypothetical protein, conserved | transcript_product=hypothetical protein, conserved | location=TcYC6_Chr30:57120-57482(-) | protein_length=120 | sequence_SO=chromosome | SO=protein_coding | is_pseudo=false	0	False		45.357	49	8	41	8	8	120	14.9	9.94	100.49	49	41	8	0	0.671	0.954	1.422	-0.57	-0.07	0.51	0.0902919	0.923111	0.120686	6165.5	9183.3	6459.9	16.78	2.1	12.18	5472.4	6946.3	9320.5	9048.1	5925.6	7042.4	High	High	High
-3.21576e+18	False	High	IsMasterProtein	3105	TcYC6_0076430-RA-p1	TcYC6_0076430	SSU ribosomal protein, mitochondrial, putative	transcript=TcYC6_0076430-RA | gene=TcYC6_0076430 | organism=Trypanosoma_cruzi_Y_C6 | gene_product=SSU ribosomal protein, mitochondrial, putative | transcript_product=SSU ribosomal protein, mitochondrial, putative | location=TcYC6_Chr15:346756-350283(+) | protein_length=1175 | sequence_SO=chromosome | SO=protein_coding | is_pseudo=false	0	False		132.83	24	27	37	27	27	1175	135.9	7.8	95.79	24	37	27	0	0.765	0.895	1.17	-0.39	-0.16	0.23	0.0903139	0.457904	0.275121	3181	4157.2	3554	7.37	2.98	11.56	3019.3	3351.3	4070.5	4245.7	3274.3	3857.5	High	High	High
-5.12809e+18	False	High	IsMasterProtein	2250	TcYC6_0083650-RA-p1	TcYC6_0083650	Phosphorylated CTD interacting factor 1 WW domain containing protein, putative	transcript=TcYC6_0083650-RA | gene=TcYC6_0083650 | organism=Trypanosoma_cruzi_Y_C6 | gene_product=Phosphorylated CTD interacting factor 1 WW domain containing protein, putative | transcript_product=Phosphorylated CTD interacting factor 1 WW domain containing protein, putative | location=TcYC6_Chr19:760232-761806(-) | protein_length=524 | sequence_SO=chromosome | SO=protein_coding | is_pseudo=false	0.002	False		3.224	3	1	1	1	1	524	58.2	6.92	0	3	1	1	0	0.503	0.625	1.244	-0.99	-0.68	0.32	0.0904658	0.208104	0.60274	18.4	36.6	29.5	35.09	2.72	3.79	14.3	23.7	35.9	37.4	28.7	30.3	High	High	High
3.83072e+18	False	High	IsMasterProtein	6219	TcYC6_0099010-RA-p1	TcYC6_0099010	hypothetical protein	transcript=TcYC6_0099010-RA | gene=TcYC6_0099010 | organism=Trypanosoma_cruzi_Y_C6 | gene_product=hypothetical protein | transcript_product=hypothetical protein | location=TcYC6_Chr13:1051289-1052950(+) | protein_length=553 | sequence_SO=chromosome | SO=protein_coding | is_pseudo=false	0	False		120.627	41	20	24	20	20	553	64.5	5.4	81.41	41	24	20	0	0.702	0.667	0.95	-0.51	-0.59	-0.07	0.0904844	0.0647579	0.884794	2295.9	3271	3444.5	11.09	6.42	13.43	2483.6	2122.4	3423.1	3125.7	3788.8	3131.6	High	High	High
4.03881e+18	False	High	IsMasterProtein	6314	TcYC6_0091160-RA-p1	TcYC6_0091160	dynein heavy chain, putative	transcript=TcYC6_0091160-RA | gene=TcYC6_0091160 | organism=Trypanosoma_cruzi_Y_C6 | gene_product=dynein heavy chain, putative | transcript_product=dynein heavy chain, putative | location=TcYC6_Chr7:895947-909755(+) | protein_length=4602 | sequence_SO=chromosome | SO=protein_coding | is_pseudo=false	0	False		1830.15	51	210	462	204	207	4602	525.9	6.07	1561.7	51	462	210	0	0.659	0.767	1.164	-0.6	-0.38	0.22	0.0905061	0.237212	0.531483	93357.9	141720	121793	9.22	14.41	13.64	87457.4	99656.4	156979	127944	110563	134163	High	High	High
-6.26085e+18	False	High	IsMasterProtein	1662	TcYC6_0101570-RA-p1	TcYC6_0101570	Flagellar radial spoke protein 4/6	transcript=TcYC6_0101570-RA | gene=TcYC6_0101570 | organism=Trypanosoma_cruzi_Y_C6 | gene_product=Flagellar radial spoke protein 4/6 | transcript_product=Flagellar radial spoke protein 4/6 | location=TcYC6_Chr24:179411-181201(+) | protein_length=596 | sequence_SO=chromosome | SO=protein_coding | is_pseudo=false	0	False		76.182	23	10	17	10	10	596	67.6	4.39	61.18	23	17	10	0	0.768	0.881	1.147	-0.38	-0.18	0.2	0.0909297	0.377305	0.336846	3284.7	4278	3729.7	2.64	10.78	8.36	3224	3346.5	4617.6	3963.3	3515.5	3957.1	High	High	High
6.96618e+18	False	High	IsMasterProtein	7461	TcYC6_0081010-RA-p1	TcYC6_0081010	hypothetical protein, conserved	transcript=TcYC6_0081010-RA | gene=TcYC6_0081010 | organism=Trypanosoma_cruzi_Y_C6 | gene_product=hypothetical protein, conserved | transcript_product=hypothetical protein, conserved | location=TcYC6_Chr19:69165-70493(+) | protein_length=442 | sequence_SO=chromosome | SO=protein_coding | is_pseudo=false	0	False		59.359	28	13	16	13	13	442	50.7	5.3	47.12	28	16	13	0	0.75	0.775	1.034	-0.42	-0.37	0.05	0.0909865	0.121284	0.92467	2411.4	3215.9	3110.1	7.15	3.5	12.88	2536.5	2292.4	3296.4	3137.3	3407.4	2838.7	High	High	High
-1.08183e+17	False	High	IsMasterProtein	4516	TcYC6_0055520-RA-p1	TcYC6_0055520	Present in the outer mitochondrial membrane proteome 41	transcript=TcYC6_0055520-RA | gene=TcYC6_0055520 | organism=Trypanosoma_cruzi_Y_C6 | gene_product=Present in the outer mitochondrial membrane proteome 41 | transcript_product=Present in the outer mitochondrial membrane proteome 41 | location=TcYC6_Chr22:442450-444450(-) | protein_length=666 | sequence_SO=chromosome | SO=protein_coding | is_pseudo=false	0	False		50.473	16	9	15	9	9	666	72.7	8.84	42.27	16	15	9	0	0.73	0.951	1.303	-0.45	-0.07	0.38	0.0912966	0.868055	0.135614	2029.6	2779.9	2133.1	9.13	10.93	8.48	1902.6	2165.1	3003.7	2572.7	2008.9	2265	High	High	High
-9.11013e+17	False	High	IsMasterProtein	4165	TcYC6_0073180-RA-p1	TcYC6_0073180	DNA-directed RNA polymerase II, putative	transcript=TcYC6_0073180-RA | gene=TcYC6_0073180 | organism=Trypanosoma_cruzi_Y_C6 | gene_product=DNA-directed RNA polymerase II, putative | transcript_product=DNA-directed RNA polymerase II, putative | location=TcYC6_Chr2:1365115-1365513(-) | protein_length=132 | sequence_SO=chromosome | SO=protein_coding | is_pseudo=false	0	False		29.364	33	3	7	3	3	132	14.8	6.52	22.93	33	7	3	0	0.625	0.715	1.144	-0.68	-0.48	0.19	0.0914766	0.192347	0.656635	557	891.3	779	9.15	15.68	16.78	522.1	594.3	996.2	797.3	691.5	877.6	High	High	High
6.93661e+18	False	High	IsMasterProtein	7450	TcYC6_0124420-RA-p1	TcYC6_0124420	palmitoyl acyltransferase 2, putative	transcript=TcYC6_0124420-RA | gene=TcYC6_0124420 | organism=Trypanosoma_cruzi_Y_C6 | gene_product=palmitoyl acyltransferase 2, putative | transcript_product=palmitoyl acyltransferase 2, putative | location=TcYC6_Chr4:845040-846413(-) | protein_length=457 | sequence_SO=chromosome | SO=protein_coding | is_pseudo=false	0	False		6.05	2	1	2	1	1	457	51.1	8.72	5.11	2	2	1	0	0.716	0.854	1.194	-0.48	-0.23	0.26	0.0914918	0.390588	0.327887	796	1112	931.6	6.5	15.91	3.77	760.2	833.5	1245.1	993.2	907.1	956.8	High	High	High
5.20546e+18	False	High	IsMasterProtein	6760	TcYC6_0122720-RA-p1	TcYC6_0122720	kinetoplast-associated protein 4	transcript=TcYC6_0122720-RA | gene=TcYC6_0122720 | organism=Trypanosoma_cruzi_Y_C6 | gene_product=kinetoplast-associated protein 4 | transcript_product=kinetoplast-associated protein 4 | location=TcYC6_Chr4:428107-428490(+) | protein_length=127 | sequence_SO=chromosome | SO=protein_coding | is_pseudo=false	0	False		18.55	25	4	13	3	3	127	14.4	11.53	39.45	25	13	4	0	0.471	0.613	1.303	-1.09	-0.71	0.38	0.0918304	0.231712	0.553129	1079.1	2292.8	1759.9	14.6	28.31	23.25	972.9	1197	1871.7	2808.5	2077.6	1490.8	High	High	High
-2.35995e+18	False	High	IsMasterProtein	3471	TcYC6_0050680-RA-p1	TcYC6_0050680	phosphatidate cytidylyltransferase-like protein, putative	transcript=TcYC6_0050680-RA | gene=TcYC6_0050680 | organism=Trypanosoma_cruzi_Y_C6 | gene_product=phosphatidate cytidylyltransferase-like protein, putative | transcript_product=phosphatidate cytidylyltransferase-like protein, putative | location=TcYC6_Chr11:346110-347249(+) | protein_length=379 | sequence_SO=chromosome | SO=protein_coding | is_pseudo=false	0	False		42.803	20	6	12	6	6	379	41.5	7.96	26.16	20	12	6	0	0.688	0.875	1.271	-0.54	-0.19	0.35	0.0918795	0.5439	0.235918	574.7	835	656.7	7.7	9.15	15.66	606.9	544.2	782.6	890.9	587.6	734	High	High	High
5.06984e+18	False	High	IsMasterProtein	6715	TcYC6_0113980-RA-p1	TcYC6_0113980	hypothetical protein, conserved	transcript=TcYC6_0113980-RA | gene=TcYC6_0113980 | organism=Trypanosoma_cruzi_Y_C6 | gene_product=hypothetical protein, conserved | transcript_product=hypothetical protein, conserved | location=TcYC6_Chr9:368322-369800(-) | protein_length=492 | sequence_SO=chromosome | SO=protein_coding | is_pseudo=false	0	False		270.105	55	29	98	29	29	492	58.3	11.02	286.54	55	98	29	0	0.782	0.769	0.983	-0.35	-0.38	-0.03	0.0922076	0.0780755	0.970819	17427.5	22282.4	22676.1	11.36	2.21	5.92	18888.2	16079.8	22634.2	21936.2	23645.7	21746.2	High	High	High
-2.83519e+18	False	High	IsMasterProtein	3276	TcYC6_0071230-RA-p1	TcYC6_0071230	Hsp70 protein, putative	transcript=TcYC6_0071230-RA | gene=TcYC6_0071230 | organism=Trypanosoma_cruzi_Y_C6 | gene_product=Hsp70 protein, putative | transcript_product=Hsp70 protein, putative | location=TcYC6_Chr2:901832-904000(+) | protein_length=722 | sequence_SO=chromosome | SO=protein_coding | is_pseudo=false	0	False		68.169	21	12	14	12	12	722	80.5	5.88	48.99	21	14	12	0	0.816	0.866	1.062	-0.29	-0.21	0.09	0.0924236	0.199566	0.641882	1864.6	2286	2152	0.85	8.87	6.1	1853.5	1875.8	2434.1	2146.9	2061.1	2246.8	High	High	High
-2.27823e+17	False	High	IsMasterProtein	4462	TcYC6_0076230-RA-p1	TcYC6_0076230	succinate dehydrogenase subunit	transcript=TcYC6_0076230-RA | gene=TcYC6_0076230 | organism=Trypanosoma_cruzi_Y_C6 | gene_product=succinate dehydrogenase subunit | transcript_product=succinate dehydrogenase subunit | location=TcYC6_Chr15:305598-306029(+) | protein_length=143 | sequence_SO=chromosome | SO=protein_coding | is_pseudo=false	0	False		78.292	43	6	30	6	6	143	16.1	9.63	94.5	43	30	6	0	0.658	0.894	1.36	-0.6	-0.16	0.44	0.0926868	0.69317	0.183898	6564.9	9981.9	7339.9	14.87	6.12	15.26	5907.2	7295.9	10423.4	9559.1	6586.3	8179.7	High	High	High
-8.39002e+18	False	High	IsMasterProtein	491	TcYC6_0024710-RA-p1	TcYC6_0024710	hypothetical protein, conserved	transcript=TcYC6_0024710-RA | gene=TcYC6_0024710 | organism=Trypanosoma_cruzi_Y_C6 | gene_product=hypothetical protein, conserved | transcript_product=hypothetical protein, conserved | location=TcYC6_Chr20:367740-368645(+) | protein_length=301 | sequence_SO=chromosome | SO=protein_coding | is_pseudo=false	0	False		87.747	46	9	25	9	9	301	32.6	7.01	95.72	46	25	9	0	0.659	0.746	1.133	-0.6	-0.42	0.18	0.0928203	0.201454	0.639295	5943.9	9018.7	7962.9	1.01	9.67	19.77	5986.6	5901.6	8422	9657.7	9166	6917.7	High	High	High
9.03211e+18	False	High	IsMasterProtein	8269	TcYC6_0109610-RA-p1	TcYC6_0109610	carnitine/choline acetyltransferase, putative	transcript=TcYC6_0109610-RA | gene=TcYC6_0109610 | organism=Trypanosoma_cruzi_Y_C6 | gene_product=carnitine/choline acetyltransferase, putative | transcript_product=carnitine/choline acetyltransferase, putative | location=TcYC6_Chr8:421550-423382(+) | protein_length=610 | sequence_SO=chromosome | SO=protein_coding | is_pseudo=false	0	False		147.487	35	15	24	15	15	610	66.9	6.8	95.77	35	24	15	0	0.541	0.702	1.299	-0.89	-0.51	0.38	0.0930046	0.289903	0.450589	5908.4	10928.4	8415.2	18.56	25.62	7.05	5177.9	6742	9099	13125.6	8845.7	8005.6	High	High	High
-6.47887e+18	False	High	IsMasterProtein	1545	TcYC6_0078810-RA-p1	TcYC6_0078810	hypothetical protein, conserved	transcript=TcYC6_0078810-RA | gene=TcYC6_0078810 | organism=Trypanosoma_cruzi_Y_C6 | gene_product=hypothetical protein, conserved | transcript_product=hypothetical protein, conserved | location=TcYC6_Chr23:326858-329245(-) | protein_length=795 | sequence_SO=chromosome | SO=protein_coding | is_pseudo=false	0.001	False		5.436	1	1	2	1	1	795	90.4	8.82	6.93	1	2	1	0	0.763	0.854	1.119	-0.39	-0.23	0.16	0.0932365	0.282901	0.463049	410.4	537.8	480.6	10.98	7.67	5.19	379.7	443.6	509.3	567.8	498.6	463.3	High	High	High
3.40928e+18	False	High	IsMasterProtein	6030	TcYC6_0058560-RA-p1	TcYC6_0058560	hypothetical protein, conserved	transcript=TcYC6_0058560-RA | gene=TcYC6_0058560 | organism=Trypanosoma_cruzi_Y_C6 | gene_product=hypothetical protein, conserved | transcript_product=hypothetical protein, conserved | location=TcYC6_Chr6:1123393-1124400(+) | protein_length=335 | sequence_SO=chromosome | SO=protein_coding | is_pseudo=false	0	False		163.859	37	10	33	10	10	335	37.9	9.7	144.46	37	33	10	0	0.54	0.937	1.735	-0.89	-0.09	0.79	0.0936437	0.937628	0.121571	4992.5	9247.2	5330.8	19.6	16.35	20.4	4342.5	5739.7	8233.6	10385.6	4610.2	6164.1	High	High	High
-1.29065e+18	False	High	IsMasterProtein	3979	TcYC6_0045630-RA-p1	TcYC6_0045630	hypothetical protein, conserved	transcript=TcYC6_0045630-RA | gene=TcYC6_0045630 | organism=Trypanosoma_cruzi_Y_C6 | gene_product=hypothetical protein, conserved | transcript_product=hypothetical protein, conserved | location=TcYC6_Chr16:729829-732999(-) | protein_length=1056 | sequence_SO=chromosome | SO=protein_coding | is_pseudo=false	0	False		123.188	24	24	27	24	24	1056	119	9.8	87.38	24	27	24	0	0.676	0.644	0.953	-0.56	-0.63	-0.07	0.0938949	0.0707827	0.917976	4610.5	6819.9	7157	10.97	1.29	17.64	4983.1	4265.8	6882.4	6758.1	8113.2	6313.6	High	High	High
-6.70723e+18	False	High	IsMasterProtein	1421	TcYC6_0049060-RA-p1	TcYC6_0049060	hypothetical protein, conserved	transcript=TcYC6_0049060-RA | gene=TcYC6_0049060 | organism=Trypanosoma_cruzi_Y_C6 | gene_product=hypothetical protein, conserved | transcript_product=hypothetical protein, conserved | location=TcYC6_Chr26:478654-478875(+) | protein_length=73 | sequence_SO=chromosome | SO=protein_coding | is_pseudo=false	0	False		43.284	63	3	30	3	3	73	8.7	5.81	76.89	63	30	3	0	0.528	0.834	1.578	-0.92	-0.26	0.66	0.0941248	0.664981	0.196129	4366.6	8265	5237	25.59	1.61	21.98	3636.6	5243.2	8171.3	8359.8	4477.6	6125.1	High	High	High
7.72141e+17	False	High	IsMasterProtein	4892	TcYC6_0086870-RA-p1	TcYC6_0086870	Paraquat-inducible protein A, putative	transcript=TcYC6_0086870-RA | gene=TcYC6_0086870 | organism=Trypanosoma_cruzi_Y_C6 | gene_product=Paraquat-inducible protein A, putative | transcript_product=Paraquat-inducible protein A, putative | location=TcYC6_Chr14:961186-963564(-) | protein_length=792 | sequence_SO=chromosome | SO=protein_coding | is_pseudo=false	0	False		188.662	27	18	51	18	18	792	88.2	5.62	156.74	27	51	18	0	0.75	0.989	1.319	-0.41	-0.02	0.4	0.0942192	0.991858	0.103134	9770.9	13023.6	9877.2	9.43	6.09	10.46	9140	10445.4	13597.2	12474.1	9171.9	10636.7	High	High	High
1.12947e+18	False	High	IsMasterProtein	5068	TcYC6_0122920-RA-p1	TcYC6_0122920	RNA helicase, putative	transcript=TcYC6_0122920-RA | gene=TcYC6_0122920 | organism=Trypanosoma_cruzi_Y_C6 | gene_product=RNA helicase, putative | transcript_product=RNA helicase, putative | location=TcYC6_Chr4:467628-469700(+) | protein_length=690 | sequence_SO=chromosome | SO=protein_coding | is_pseudo=false	0.007	False		2.321	1	1	1	1	1	690	77.6	9.06	2.46	1	1	1	0	0.739	0.764	1.033	-0.44	-0.39	0.05	0.0942461	0.122817	0.936141	557.5	753.9	729.7	8.94	0.95	13.35	593.9	523.3	748.8	758.9	802.2	663.7	High	High	High
8.19179e+18	False	High	IsMasterProtein	7941	TcYC6_0121670-RA-p1	TcYC6_0121670	hypothetical protein, conserved	transcript=TcYC6_0121670-RA | gene=TcYC6_0121670 | organism=Trypanosoma_cruzi_Y_C6 | gene_product=hypothetical protein, conserved | transcript_product=hypothetical protein, conserved | location=TcYC6_Chr4:179440-179862(+) | protein_length=140 | sequence_SO=chromosome | SO=protein_coding | is_pseudo=false	0.001	False		4.707	11	2	2	2	2	140	16.4	9.83	5.26	11	2	2	0	0.663	0.708	1.068	-0.59	-0.5	0.09	0.0943717	0.140227	0.869657	359.5	541.8	507.5	3.48	21.51	0.23	368.4	350.7	631.5	464.8	506.7	508.3	High	High	High
-7.65188e+18	False	High	IsMasterProtein	906	TcYC6_0015620-RA-p1	TcYC6_0015620	hypothetical protein, conserved	transcript=TcYC6_0015620-RA | gene=TcYC6_0015620 | organism=Trypanosoma_cruzi_Y_C6 | gene_product=hypothetical protein, conserved | transcript_product=hypothetical protein, conserved | location=TcYC6_Chr18:22345-23631(-) | protein_length=428 | sequence_SO=chromosome | SO=protein_coding | is_pseudo=false	0	False		73.835	30	10	11	10	10	428	46.7	8.56	40.82	30	11	10	0	0.663	0.701	1.058	-0.59	-0.51	0.08	0.0944132	0.132693	0.899744	953.5	1438.6	1359.4	0.23	10.15	19.4	955	951.9	1545.9	1338.8	1560.6	1184.1	High	High	High
6.56578e+18	False	High	IsMasterProtein	7301	TcYC6_0006610-RA-p1	TcYC6_0006610	hypothetical protein, conserved	transcript=TcYC6_0006610-RA | gene=TcYC6_0006610 | organism=Trypanosoma_cruzi_Y_C6 | gene_product=hypothetical protein, conserved | transcript_product=hypothetical protein, conserved | location=TcYC6_Chr5:611451-613229(-) | protein_length=592 | sequence_SO=chromosome | SO=protein_coding | is_pseudo=false	0	False		32.427	11	6	6	6	6	592	66.5	7.59	22.23	11	6	6	0	0.656	0.821	1.251	-0.61	-0.28	0.32	0.0944218	0.401687	0.331491	1643.5	2503.7	2000.7	15.77	10.06	12.42	1469.4	1838.3	2688.6	2331.6	1832.1	2184.8	High	High	High
-4.16208e+18	False	High	IsMasterProtein	2678	TcYC6_0110100-RA-p1	TcYC6_0110100	hypothetical protein	transcript=TcYC6_0110100-RA | gene=TcYC6_0110100 | organism=Trypanosoma_cruzi_Y_C6 | gene_product=hypothetical protein | transcript_product=hypothetical protein | location=TcYC6_Chr8:539400-540863(+) | protein_length=487 | sequence_SO=chromosome | SO=protein_coding | is_pseudo=false	0	False		7.89	5	3	5	1	3	487	54.2	6.84	8.24	5	5	3	0	0.604	0.632	1.048	-0.73	-0.66	0.07	0.0947686	0.118621	0.953089	415.4	688.2	657	16.75	14.61	15.25	368.8	467.9	763.4	620.4	589.6	732	High	High	High
4.79609e+18	False	High	IsMasterProtein	6618	TcYC6_0075190-RA-p1	TcYC6_0075190	ABC transporter, mitochondrial, putative	transcript=TcYC6_0075190-RA | gene=TcYC6_0075190 | organism=Trypanosoma_cruzi_Y_C6 | gene_product=ABC transporter, mitochondrial, putative | transcript_product=ABC transporter, mitochondrial, putative | location=TcYC6_Chr2:1843964-1845949(+) | protein_length=661 | sequence_SO=chromosome | SO=protein_coding | is_pseudo=false	0	False		226.857	47	22	43	22	22	661	72.8	8.95	163.79	47	43	22	0	0.649	0.888	1.369	-0.62	-0.17	0.45	0.0948178	0.685378	0.19124	10174.8	15680.1	11452.4	11.43	6.93	18.81	9382.9	11033.4	16467.7	14930.2	10017.8	13092.4	High	High	High
-3.20965e+18	False	High	IsMasterProtein	3107	TcYC6_0126040-RA-p1	TcYC6_0126040	Ribosomal protein S5, C-terminal domain containing protein, putative	transcript=TcYC6_0126040-RA | gene=TcYC6_0126040 | organism=Trypanosoma_cruzi_Y_C6 | gene_product=Ribosomal protein S5, C-terminal domain containing protein, putative | transcript_product=Ribosomal protein S5, C-terminal domain containing protein, putative | location=TcYC6_Chr4:1326904-1328208(-) | protein_length=434 | sequence_SO=chromosome | SO=protein_coding | is_pseudo=false	0	False		79.283	40	16	21	16	16	434	49.7	9.7	61.21	40	21	16	0	0.688	0.889	1.292	-0.54	-0.17	0.37	0.0952129	0.616982	0.215693	3154.6	4587	3550.2	16.09	1.12	11.88	2814	3536.4	4550.8	4623.5	3263.4	3862.2	High	High	High
-6.63134e+18	False	High	IsMasterProtein	1462	TcYC6_0111460-RA-p1	TcYC6_0111460	hypothetical protein, conserved	transcript=TcYC6_0111460-RA | gene=TcYC6_0111460 | organism=Trypanosoma_cruzi_Y_C6 | gene_product=hypothetical protein, conserved | transcript_product=hypothetical protein, conserved | location=TcYC6_Chr8:841069-844395(+) | protein_length=1108 | sequence_SO=chromosome | SO=protein_coding | is_pseudo=false	0	False		17.524	3	2	2	2	2	1108	124.6	7.31	8.26	3	2	2	0	0.686	0.551	0.804	-0.54	-0.86	-0.32	0.0952444	0.0295746	0.291143	24	35	43.6	1.05	19.55	4.75	24.2	23.8	30.5	40.3	45.1	42.2	High	High	High
-8.79928e+17	False	High	IsMasterProtein	4179	TcYC6_0115120-RA-p1	TcYC6_0115120	SRP19 protein, putative	transcript=TcYC6_0115120-RA | gene=TcYC6_0115120 | organism=Trypanosoma_cruzi_Y_C6 | gene_product=SRP19 protein, putative | transcript_product=SRP19 protein, putative | location=TcYC6_Chr9:654315-654773(+) | protein_length=152 | sequence_SO=chromosome | SO=protein_coding | is_pseudo=false	0	False		25.841	32	4	4	4	4	152	16.7	9.95	11.95	32	4	4	0	0.723	0.666	0.921	-0.47	-0.59	-0.12	0.0956575	0.0546274	0.719023	979.6	1354.9	1471.5	5.8	1.72	16.3	1020.6	940.2	1338.6	1371.4	1652.1	1310.6	High	High	High
-2.86011e+18	False	High	IsMasterProtein	3263	TcYC6_0086610-RA-p1	TcYC6_0086610	Fibronectin type III domain containing protein, putative	transcript=TcYC6_0086610-RA | gene=TcYC6_0086610 | organism=Trypanosoma_cruzi_Y_C6 | gene_product=Fibronectin type III domain containing protein, putative | transcript_product=Fibronectin type III domain containing protein, putative | location=TcYC6_Chr14:868559-881833(+) | protein_length=4424 | sequence_SO=chromosome | SO=protein_coding | is_pseudo=false	0	False		566.975	23	83	113	83	83	4424	501.4	5.3	385.85	23	113	83	0	0.702	0.747	1.064	-0.51	-0.42	0.09	0.0959255	0.148597	0.846835	18480.2	26320	24734.2	7.3	10.55	14.02	19459.9	17549.8	28363.1	24424	27320.3	22392.9	High	High	High
4.99539e+18	False	High	IsMasterProtein	6689	TcYC6_0114490-RA-p1	TcYC6_0114490	hypothetical protein, conserved	transcript=TcYC6_0114490-RA | gene=TcYC6_0114490 | organism=Trypanosoma_cruzi_Y_C6 | gene_product=hypothetical protein, conserved | transcript_product=hypothetical protein, conserved | location=TcYC6_Chr9:491405-492376(+) | protein_length=323 | sequence_SO=chromosome | SO=protein_coding | is_pseudo=false	0	False		59.014	28	11	16	11	11	323	37.2	8.72	42.39	28	16	11	0	0.831	0.939	1.13	-0.27	-0.09	0.18	0.0965215	0.583176	0.232746	578.4	696.3	616	7.46	6.66	0.52	548.7	609.8	729.9	664.3	613.7	618.2	High	High	High
7.74974e+18	False	High	IsMasterProtein	7766	TcYC6_0128910-RA-p1	TcYC6_0128910	trans-sialidase, putative	transcript=TcYC6_0128910-RA | gene=TcYC6_0128910 | organism=Trypanosoma_cruzi_Y_C6 | gene_product=trans-sialidase, putative | transcript_product=trans-sialidase, putative | location=TcYC6_Contig142:25436-27694(+) | protein_length=752 | sequence_SO=contig | SO=protein_coding | is_pseudo=false	0	False		105.28	29	19	36	1	2	752	81.6	7.74	88.17	29	36	19	0	1.695	1.716	1.013	0.76	0.78	0.02	0.0966867	0.0913809	0.996739	131.6	77.7	76.7	0.11	25.72	11.66	131.7	131.5	64.6	93.3	70.6	83.3	High	High	High
-1.24599e+18	False	High	IsMasterProtein	4003	TcYC6_0051260-RA-p1	TcYC6_0051260	mitochondrial RNA binding complex 1 subunit, putative	transcript=TcYC6_0051260-RA | gene=TcYC6_0051260 | organism=Trypanosoma_cruzi_Y_C6 | gene_product=mitochondrial RNA binding complex 1 subunit, putative | transcript_product=mitochondrial RNA binding complex 1 subunit, putative | location=TcYC6_Chr11:502618-503787(+) | protein_length=389 | sequence_SO=chromosome | SO=protein_coding | is_pseudo=false	0	False		29.168	20	7	9	7	7	389	44.3	5.47	19.84	20	9	7	0	0.524	0.776	1.481	-0.93	-0.37	0.57	0.0972028	0.505105	0.272457	1153.3	2201.9	1486.5	30.93	6.67	13.91	923.4	1440.3	2100.4	2308.3	1346.8	1640.6	High	High	High
-1.18874e+18	False	High	IsMasterProtein	4025	TcYC6_0093560-RA-p1	TcYC6_0093560	hypothetical protein, conserved	transcript=TcYC6_0093560-RA | gene=TcYC6_0093560 | organism=Trypanosoma_cruzi_Y_C6 | gene_product=hypothetical protein, conserved | transcript_product=hypothetical protein, conserved | location=TcYC6_Chr34:276796-277965(+) | protein_length=389 | sequence_SO=chromosome | SO=protein_coding | is_pseudo=false	0	False		106.353	50	17	46	17	17	389	42.6	6.67	114.02	50	46	17	0	0.677	0.848	1.253	-0.56	-0.24	0.33	0.0981385	0.467275	0.2984	6825.1	10083	8046.4	15.84	2.14	13.84	6098.8	7637.8	10236.6	9931.8	7293.8	8876.6	High	High	High
-1.30394e+18	False	High	IsMasterProtein	3974	TcYC6_0060430-RA-p1	TcYC6_0060430	Fusaric acid resistance protein-like, putative	transcript=TcYC6_0060430-RA | gene=TcYC6_0060430 | organism=Trypanosoma_cruzi_Y_C6 | gene_product=Fusaric acid resistance protein-like, putative | transcript_product=Fusaric acid resistance protein-like, putative | location=TcYC6_Chr35:211952-217093(-) | protein_length=1713 | sequence_SO=chromosome | SO=protein_coding | is_pseudo=false	0	False		53.112	6	7	12	7	7	1713	185.5	8.63	35.65	6	12	7	0	0.662	0.851	1.285	-0.59	-0.23	0.36	0.0982306	0.50894	0.27381	2669.1	4029.8	3136.2	18.29	8.22	9.81	2343.5	3039.8	4271.3	3802	2925.8	3361.8	High	High	High
-3.24459e+18	False	High	IsMasterProtein	3092	TcYC6_0112640-RA-p1	TcYC6_0112640	intraflagellar transport protein 81, putative	transcript=TcYC6_0112640-RA | gene=TcYC6_0112640 | organism=Trypanosoma_cruzi_Y_C6 | gene_product=intraflagellar transport protein 81, putative | transcript_product=intraflagellar transport protein 81, putative | location=TcYC6_Chr8:1154817-1157168(-) | protein_length=783 | sequence_SO=chromosome | SO=protein_coding | is_pseudo=false	0	False		41.002	11	8	9	8	8	783	89.1	5.47	27.29	11	9	8	0	0.707	0.721	1.021	-0.5	-0.47	0.03	0.0987653	0.113643	0.981221	659.4	932.8	914.1	13	2.43	13.45	723.1	601.3	949	916.9	1005.5	830.9	High	High	High
-3.22932e+18	False	High	IsMasterProtein	3100	TcYC6_0120050-RA-p1	TcYC6_0120050	hypothetical protein, conserved	transcript=TcYC6_0120050-RA | gene=TcYC6_0120050 | organism=Trypanosoma_cruzi_Y_C6 | gene_product=hypothetical protein, conserved | transcript_product=hypothetical protein, conserved | location=TcYC6_Chr3:1352218-1354005(-) | protein_length=595 | sequence_SO=chromosome | SO=protein_coding | is_pseudo=false	0	False		21.639	7	3	3	3	3	595	69	5.54	12.59	7	3	3	0	0.799	0.827	1.034	-0.32	-0.27	0.05	0.0987941	0.142801	0.887014	514.7	643.8	622.5	1.04	10.04	6.84	510.9	518.4	599.6	691.2	653.4	593.1	High	High	High
-1.8593e+18	False	High	IsMasterProtein	3718	TcYC6_0072910-RA-p1	TcYC6_0072910	hypothetical protein, conserved	transcript=TcYC6_0072910-RA | gene=TcYC6_0072910 | organism=Trypanosoma_cruzi_Y_C6 | gene_product=hypothetical protein, conserved | transcript_product=hypothetical protein, conserved | location=TcYC6_Chr2:1279570-1281306(-) | protein_length=578 | sequence_SO=chromosome | SO=protein_coding | is_pseudo=false	0	False		24.965	9	4	4	4	4	578	63	7.96	13.85	9	4	4	0	0.651	0.612	0.941	-0.62	-0.71	-0.09	0.0988616	0.0716224	0.896966	638.3	980.7	1042.6	4.51	10.86	20.12	659	618.3	908.1	1059.1	1203.1	903.5	High	High	High
1.59484e+18	False	High	IsMasterProtein	5268	TcYC6_0076220-RA-p1	TcYC6_0076220	RNA-binding protein, putative	transcript=TcYC6_0076220-RA | gene=TcYC6_0076220 | organism=Trypanosoma_cruzi_Y_C6 | gene_product=RNA-binding protein, putative | transcript_product=RNA-binding protein, putative | location=TcYC6_Chr15:302544-303785(+) | protein_length=413 | sequence_SO=chromosome | SO=protein_coding | is_pseudo=false	0	False		138.583	39	13	76	12	13	413	48.7	8.98	223.23	39	76	13	0	0.579	0.7	1.208	-0.79	-0.52	0.27	0.0991799	0.242436	0.57851	6410.5	11065	9161.8	20.14	5.86	20.91	5554	7399	11533.4	10615.6	7893.8	10633.5	High	High	High
-3.30403e+18	False	High	IsMasterProtein	3061	TcYC6_0079860-RA-p1	TcYC6_0079860	pre-mRNA splicing factor ATP-dependent RNA helicase, putative	transcript=TcYC6_0079860-RA | gene=TcYC6_0079860 | organism=Trypanosoma_cruzi_Y_C6 | gene_product=pre-mRNA splicing factor ATP-dependent RNA helicase, putative | transcript_product=pre-mRNA splicing factor ATP-dependent RNA helicase, putative | location=TcYC6_Chr23:563649-566312(-) | protein_length=887 | sequence_SO=chromosome | SO=protein_coding | is_pseudo=false	0.006	False		2.41	1	1	1	1	1	887	99	6.57	2.59	1	1	1	0	3.707	4.557	1.229	1.89	2.19	0.3	0.0994444	0.069763	0.877014	658.3	177.6	144.5	18.74	6.65	63.86	576.1	752.1	169.4	186.1	88.8	235	High	High	High
8.01738e+18	False	High	IsMasterProtein	7868	TcYC6_0057090-RA-p1	TcYC6_0057090	hypothetical protein, conserved	transcript=TcYC6_0057090-RA | gene=TcYC6_0057090 | organism=Trypanosoma_cruzi_Y_C6 | gene_product=hypothetical protein, conserved | transcript_product=hypothetical protein, conserved | location=TcYC6_Chr6:833499-834800(-) | protein_length=433 | sequence_SO=chromosome | SO=protein_coding | is_pseudo=false	0	False		45.442	22	9	11	9	9	433	48.3	8.87	35.44	22	11	9	0	0.752	0.957	1.272	-0.41	-0.06	0.35	0.0997295	0.880284	0.146095	1932.8	2570.8	2020.4	0.49	9.93	12.01	1939.5	1926.2	2396.3	2758.1	1855.6	2200	High	High	High
2.54886e+18	False	High	IsMasterProtein	5657	TcYC6_0107680-RA-p1	TcYC6_0107680	DNA-directed RNA polymerase II subunit 2, putative	transcript=TcYC6_0107680-RA | gene=TcYC6_0107680 | organism=Trypanosoma_cruzi_Y_C6 | gene_product=DNA-directed RNA polymerase II subunit 2, putative | transcript_product=DNA-directed RNA polymerase II subunit 2, putative | location=TcYC6_Chr10:1110270-1113830(+) | protein_length=1186 | sequence_SO=chromosome | SO=protein_coding | is_pseudo=false	0	False		229.402	36	40	62	39	39	1186	134.1	8.09	177	36	62	40	0	0.721	0.727	1.008	-0.47	-0.46	0.01	0.0997864	0.105572	0.996884	9825.8	13626	13520.3	0.48	17.42	3.74	9859.2	9792.5	15422	12039.2	13167.4	13882.7	High	High	High
7.46537e+17	False	High	IsMasterProtein	4878	TcYC6_0124460-RA-p1	TcYC6_0124460	thiol-dependent reductase 1, putative	transcript=TcYC6_0124460-RA | gene=TcYC6_0124460 | organism=Trypanosoma_cruzi_Y_C6 | gene_product=thiol-dependent reductase 1, putative | transcript_product=thiol-dependent reductase 1, putative | location=TcYC6_Chr4:856463-857800(-) | protein_length=445 | sequence_SO=chromosome | SO=protein_coding | is_pseudo=false	0	False		93.875	36	14	18	14	14	445	50.7	5.87	62.29	36	18	14	0	0.638	1.071	1.679	-0.65	0.1	0.75	0.100041	0.885847	0.07112	3194.9	5011.2	2984.2	12.38	17.44	12.14	2926.5	3488	4427.2	5672.3	2738.1	3252.5	High	High	High
3.00354e+18	False	High	IsMasterProtein	5864	TcYC6_0013490-RA-p1	TcYC6_0013490	hypothetical protein, conserved	transcript=TcYC6_0013490-RA | gene=TcYC6_0013490 | organism=Trypanosoma_cruzi_Y_C6 | gene_product=hypothetical protein, conserved | transcript_product=hypothetical protein, conserved | location=TcYC6_Chr12:908501-909685(+) | protein_length=394 | sequence_SO=chromosome | SO=protein_coding | is_pseudo=false	0	False		13.648	10	3	3	3	3	394	45.6	5.64	9.91	10	3	3	0	0.668	0.724	1.084	-0.58	-0.47	0.12	0.1002	0.164256	0.816368	138.4	207.2	191.2	15.87	14.35	5.41	154.9	123.7	187.1	229.4	198.7	184	High	High	High
-2.79498e+18	False	High	IsMasterProtein	3294	TcYC6_0108610-RA-p1	TcYC6_0108610	U-box domain protein, putative	transcript=TcYC6_0108610-RA | gene=TcYC6_0108610 | organism=Trypanosoma_cruzi_Y_C6 | gene_product=U-box domain protein, putative | transcript_product=U-box domain protein, putative | location=TcYC6_Chr8:210504-212321(-) | protein_length=605 | sequence_SO=chromosome | SO=protein_coding | is_pseudo=false	0	False		230.984	54	27	56	27	27	605	67.8	6.67	184.44	54	56	27	0	0.667	0.727	1.09	-0.58	-0.46	0.12	0.100245	0.170167	0.795497	10972.1	16450.5	15095.1	6.54	18.7	9.87	11491.8	10475.9	14402.2	18790.3	16187.6	14076.3	High	High	High
6.26262e+18	False	High	IsMasterProtein	7184	TcYC6_0053260-RA-p1	TcYC6_0053260	Dynein intermediate chain, axonemal	transcript=TcYC6_0053260-RA | gene=TcYC6_0053260 | organism=Trypanosoma_cruzi_Y_C6 | gene_product=Dynein intermediate chain, axonemal | transcript_product=Dynein intermediate chain, axonemal | location=TcYC6_Chr11:1003340-1005151(-) | protein_length=603 | sequence_SO=chromosome | SO=protein_coding | is_pseudo=false	0	False		105.094	30	16	24	16	16	603	68.5	6.16	66.85	30	24	16	0	0.711	0.786	1.106	-0.49	-0.35	0.15	0.100345	0.212725	0.661033	5329.1	7496.3	6778.1	4.79	0.53	18.01	5512.7	5151.7	7524.3	7468.3	7703.9	5963.6	High	High	High
-4.34479e+18	False	High	IsMasterProtein	2587	TcYC6_0110860-RA-p1	TcYC6_0110860	heat shock protein 20, putative	transcript=TcYC6_0110860-RA | gene=TcYC6_0110860 | organism=Trypanosoma_cruzi_Y_C6 | gene_product=heat shock protein 20, putative | transcript_product=heat shock protein 20, putative | location=TcYC6_Chr8:720521-720949(+) | protein_length=142 | sequence_SO=chromosome | SO=protein_coding | is_pseudo=false	0	False		104.416	78	12	28	12	12	142	15.9	7.97	85.21	78	28	12	0	0.755	0.883	1.169	-0.4	-0.18	0.23	0.100446	0.444385	0.322968	3713.5	4916.4	4206.1	10.02	6.28	9.86	3459.2	3986.5	5139.7	4702.7	3922.5	4510.2	High	High	High
-6.64516e+18	False	High	IsMasterProtein	1451	TcYC6_0095180-RA-p1	TcYC6_0095180	Cleavage stimulation factor subunit 50, putative	transcript=TcYC6_0095180-RA | gene=TcYC6_0095180 | organism=Trypanosoma_cruzi_Y_C6 | gene_product=Cleavage stimulation factor subunit 50, putative | transcript_product=Cleavage stimulation factor subunit 50, putative | location=TcYC6_Chr13:260356-261681(-) | protein_length=441 | sequence_SO=chromosome | SO=protein_coding | is_pseudo=false	0.001	False		4.22	2	1	1	1	1	441	49.7	6.74	2.86	2	1	1	0	0.596	0.66	1.108	-0.75	-0.6	0.15	0.100618	0.16466	0.817663	234.2	393.1	354.7	0.89	0.71	28.07	235.7	232.7	391.2	395.1	433.8	290.1	High	High	High
3.16181e+18	False	High	IsMasterProtein	5938	TcYC6_0094220-RA-p1	TcYC6_0094220	hypothetical protein, conserved	transcript=TcYC6_0094220-RA | gene=TcYC6_0094220 | organism=Trypanosoma_cruzi_Y_C6 | gene_product=hypothetical protein, conserved | transcript_product=hypothetical protein, conserved | location=TcYC6_Chr34:462351-462644(+) | protein_length=97 | sequence_SO=chromosome | SO=protein_coding | is_pseudo=false	0	False		7.012	15	1	3	1	1	97	12.3	8.91	11.46	15	3	1	0	0.718	1.084	1.509	-0.48	0.12	0.59	0.100728	0.74643	0.0591027	969.5	1350.1	894.5	13.53	10.22	6.53	880.8	1067.2	1255.9	1451.4	854.2	936.8	High	High	High
-5.93353e+18	False	High	IsMasterProtein	1829	TcYC6_0048640-RA-p1	TcYC6_0048640	ATP-dependent RNA helicase, putative	transcript=TcYC6_0048640-RA | gene=TcYC6_0048640 | organism=Trypanosoma_cruzi_Y_C6 | gene_product=ATP-dependent RNA helicase, putative | transcript_product=ATP-dependent RNA helicase, putative | location=TcYC6_Chr26:305332-312054(+) | protein_length=2240 | sequence_SO=chromosome | SO=protein_coding | is_pseudo=false	0	False		107.909	11	21	23	21	21	2240	249.3	5.76	72.56	11	23	21	0	0.774	0.895	1.156	-0.37	-0.16	0.21	0.100814	0.458775	0.314092	3113.8	4023.1	3479.4	6.41	7.54	10.02	3258.2	2975.9	3814.1	4243.6	3735.3	3241	High	High	High
-7.17704e+17	False	High	IsMasterProtein	4256	TcYC6_0006210-RA-p1	TcYC6_0006210	hypothetical protein, conserved	transcript=TcYC6_0006210-RA | gene=TcYC6_0006210 | organism=Trypanosoma_cruzi_Y_C6 | gene_product=hypothetical protein, conserved | transcript_product=hypothetical protein, conserved | location=TcYC6_Chr5:511609-511929(-) | protein_length=106 | sequence_SO=chromosome | SO=protein_coding | is_pseudo=false	0	False		46.954	48	3	10	3	3	106	12.2	10.18	39.22	48	10	3	0	0.712	0.86	1.208	-0.49	-0.22	0.27	0.101665	0.448677	0.324548	2046.3	2873.6	2378.2	3.56	18.28	1	2098.4	1995.4	3272.5	2523.4	2395.1	2361.5	High	High	High
-4.31049e+18	False	High	IsMasterProtein	2605	TcYC6_0049810-RA-p1	TcYC6_0049810	hypothetical protein, conserved	transcript=TcYC6_0049810-RA | gene=TcYC6_0049810 | organism=Trypanosoma_cruzi_Y_C6 | gene_product=hypothetical protein, conserved | transcript_product=hypothetical protein, conserved | location=TcYC6_Chr11:142551-142991(-) | protein_length=146 | sequence_SO=chromosome | SO=protein_coding | is_pseudo=false	0	False		79.42	58	6	28	6	6	146	16.4	9.09	95.08	58	28	6	0	0.586	0.901	1.537	-0.77	-0.15	0.62	0.102328	0.826226	0.165355	8048.4	13727.3	8928.5	22.76	0.25	18.52	6842.5	9466.9	13703.5	13751.2	7826.7	10185.5	High	High	High
-8.21066e+17	False	High	IsMasterProtein	4196	TcYC6_0117380-RA-p1	TcYC6_0117380	Vacuolar iron transporter 1, putative	transcript=TcYC6_0117380-RA | gene=TcYC6_0117380 | organism=Trypanosoma_cruzi_Y_C6 | gene_product=Vacuolar iron transporter 1, putative | transcript_product=Vacuolar iron transporter 1, putative | location=TcYC6_Chr3:36230-37084(-) | protein_length=284 | sequence_SO=chromosome | SO=protein_coding | is_pseudo=false	0	False		23.023	11	3	5	3	3	284	30.9	5.08	15.53	11	5	3	0	0.553	0.756	1.366	-0.85	-0.4	0.45	0.102567	0.414382	0.355452	957.6	1731	1266.9	18.76	21.15	16.25	838	1094.3	2012.5	1488.8	1128.8	1421.9	High	High	High
-7.80744e+18	False	High	IsMasterProtein	821	TcYC6_0049960-RA-p1	TcYC6_0049960	major facilitator superfamily, putative	transcript=TcYC6_0049960-RA | gene=TcYC6_0049960 | organism=Trypanosoma_cruzi_Y_C6 | gene_product=major facilitator superfamily, putative | transcript_product=major facilitator superfamily, putative | location=TcYC6_Chr11:171987-174110(-) | protein_length=707 | sequence_SO=chromosome | SO=protein_coding | is_pseudo=false	0	False		35.605	9	6	10	6	6	707	77.3	6.83	28.62	9	10	6	0	0.646	0.696	1.079	-0.63	-0.52	0.11	0.102924	0.15725	0.85876	1331.6	2062.7	1912.4	4.03	23.68	1.55	1294.2	1370.1	2442.5	1741.9	1933.5	1891.5	High	High	High
5.31534e+18	False	High	IsMasterProtein	6805	TcYC6_0093960-RA-p1	TcYC6_0093960	I/6 autoantigen, putative	transcript=TcYC6_0093960-RA | gene=TcYC6_0093960 | organism=Trypanosoma_cruzi_Y_C6 | gene_product=I/6 autoantigen, putative | transcript_product=I/6 autoantigen, putative | location=TcYC6_Chr34:398865-399512(-) | protein_length=215 | sequence_SO=chromosome | SO=protein_coding | is_pseudo=false	0	False		201.239	73	16	139	16	16	215	23.2	5.26	431.92	73	139	16	0	0.632	0.904	1.43	-0.66	-0.15	0.52	0.103151	0.787886	0.177945	21346.7	33757.8	23608.8	3.28	21.76	12.49	20857.7	21847.2	39420.1	28908.9	21608.1	25794.6	High	High	High
4.04646e+18	False	High	IsMasterProtein	6318	TcYC6_0079830-RA-p1	TcYC6_0079830	SNF1-related protein kinase, putative	transcript=TcYC6_0079830-RA | gene=TcYC6_0079830 | organism=Trypanosoma_cruzi_Y_C6 | gene_product=SNF1-related protein kinase, putative | transcript_product=SNF1-related protein kinase, putative | location=TcYC6_Chr23:557933-560161(-) | protein_length=742 | sequence_SO=chromosome | SO=protein_coding | is_pseudo=false	0	False		17.167	8	6	7	6	6	742	81.6	8.48	11.3	8	7	6	0	0.828	0.767	0.926	-0.27	-0.38	-0.11	0.103218	0.0442195	0.501057	1527.4	1844.4	1991	0.99	4.53	9.39	1538.1	1516.7	1786.2	1904.5	2127.9	1863	High	High	High
-3.41466e+18	False	High	IsMasterProtein	3016	TcYC6_0054050-RA-p1	TcYC6_0054050	profilin, putative	transcript=TcYC6_0054050-RA | gene=TcYC6_0054050 | organism=Trypanosoma_cruzi_Y_C6 | gene_product=profilin, putative | transcript_product=profilin, putative | location=TcYC6_Chr11:1147394-1147846(-) | protein_length=150 | sequence_SO=chromosome | SO=protein_coding | is_pseudo=false	0	False		76.772	51	7	14	7	7	150	16.1	5.19	48.51	51	14	7	0	0.63	0.812	1.289	-0.67	-0.3	0.37	0.103245	0.442607	0.335245	2842.3	4511.7	3500.2	9.91	10.83	20.9	2649.6	3048.9	4178.4	4871.7	4062	3016	High	High	High
-6.02839e+18	False	High	IsMasterProtein	1776	TcYC6_0011270-RA-p1	TcYC6_0011270	Low-affinity phosphate transporter PHO91	transcript=TcYC6_0011270-RA | gene=TcYC6_0011270 | organism=Trypanosoma_cruzi_Y_C6 | gene_product=Low-affinity phosphate transporter PHO91 | transcript_product=Low-affinity phosphate transporter PHO91 | location=TcYC6_Chr12:203281-205464(+) | protein_length=727 | sequence_SO=chromosome | SO=protein_coding | is_pseudo=false	0	False		67.05	20	13	20	13	13	727	80.5	6.96	52.1	20	20	13	0	0.652	0.876	1.344	-0.62	-0.19	0.43	0.103325	0.643367	0.226835	2006.5	3079.1	2291.3	18.19	9.63	11.77	1763.1	2283.6	3296.4	2876.1	2107.9	2490.8	High	High	High
1.90699e+18	False	High	IsMasterProtein	5403	TcYC6_0089720-RA-p1	TcYC6_0089720	hypothetical protein, conserved	transcript=TcYC6_0089720-RA | gene=TcYC6_0089720 | organism=Trypanosoma_cruzi_Y_C6 | gene_product=hypothetical protein, conserved | transcript_product=hypothetical protein, conserved | location=TcYC6_Chr7:606667-607359(+) | protein_length=230 | sequence_SO=chromosome | SO=protein_coding | is_pseudo=false	0	False		135.669	47	9	29	2	2	230	25.1	9.8	111.44	47	29	9	0	0.473	0.478	1.011	-1.08	-1.06	0.02	0.103375	0.106928	0.998891	106.8	225.7	223.3	10.24	7.17	38.69	114.8	99.3	237.4	214.5	295.6	168.6	High	High	High
2.33202e+18	False	High	IsMasterProtein	5580	TcYC6_0114370-RA-p1	TcYC6_0114370	hypothetical protein, conserved	transcript=TcYC6_0114370-RA | gene=TcYC6_0114370 | organism=Trypanosoma_cruzi_Y_C6 | gene_product=hypothetical protein, conserved | transcript_product=hypothetical protein, conserved | location=TcYC6_Chr9:468227-472654(+) | protein_length=1475 | sequence_SO=chromosome | SO=protein_coding | is_pseudo=false	0	False		12.866	2	3	3	3	3	1475	160.5	6.61	8.44	2	3	3	0	0.566	0.982	1.736	-0.82	-0.03	0.8	0.103396	0.994665	0.111404	487.5	861.5	496.3	18.55	18.36	17.62	427.2	556.2	756	981.6	437.9	562.5	High	High	High
-7.72993e+18	False	High	IsMasterProtein	861	TcYC6_0028320-RA-p1	TcYC6_0028320	actin-like protein, putative	transcript=TcYC6_0028320-RA | gene=TcYC6_0028320 | organism=Trypanosoma_cruzi_Y_C6 | gene_product=actin-like protein, putative | transcript_product=actin-like protein, putative | location=TcYC6_Chr38:197298-198566(-) | protein_length=422 | sequence_SO=chromosome | SO=protein_coding | is_pseudo=false	0	False		53.312	29	11	11	11	11	422	46.6	6.38	36.01	29	11	11	0	0.625	0.561	0.898	-0.68	-0.83	-0.16	0.103475	0.0627026	0.774395	819.4	1311.7	1460.6	15.81	9.29	18.51	916.8	732.4	1400.9	1228.2	1666.1	1280.5	High	High	High
2.8045e+18	False	High	IsMasterProtein	5770	TcYC6_0027810-RA-p1	TcYC6_0027810	hypothetical protein, conserved	transcript=TcYC6_0027810-RA | gene=TcYC6_0027810 | organism=Trypanosoma_cruzi_Y_C6 | gene_product=hypothetical protein, conserved | transcript_product=hypothetical protein, conserved | location=TcYC6_Chr38:60436-62022(-) | protein_length=528 | sequence_SO=chromosome | SO=protein_coding | is_pseudo=false	0	False		30.653	10	4	7	3	3	528	57.8	5.94	22.11	10	7	4	0	0.642	1.174	1.827	-0.64	0.23	0.87	0.103968	0.564016	0.0483495	487.6	759	415.4	2.83	9.36	22.45	478	497.5	710.3	811.1	353.9	487.5	High	High	High
-3.9026e+18	False	High	IsMasterProtein	2806	TcYC6_0117100-RA-p1	TcYC6_0117100	hypothetical protein, conserved	transcript=TcYC6_0117100-RA | gene=TcYC6_0117100 | organism=Trypanosoma_cruzi_Y_C6 | gene_product=hypothetical protein, conserved | transcript_product=hypothetical protein, conserved | location=TcYC6_Chr9:1213499-1214179(+) | protein_length=226 | sequence_SO=chromosome | SO=protein_coding | is_pseudo=false	0	False		99.728	60	10	21	10	10	226	24.7	5.95	80.16	60	21	10	0	0.674	0.681	1.011	-0.57	-0.55	0.02	0.104006	0.111024	0.995911	5432	8064.5	7976.4	9.75	1.04	19.59	5820.5	5069.4	8005.4	8124	6938.2	9170.1	High	High	High
6.9222e+18	False	High	IsMasterProtein	7446	TcYC6_0047010-RA-p1	TcYC6_0047010	hypothetical protein, conserved	transcript=TcYC6_0047010-RA | gene=TcYC6_0047010 | organism=Trypanosoma_cruzi_Y_C6 | gene_product=hypothetical protein, conserved | transcript_product=hypothetical protein, conserved | location=TcYC6_Chr30:212572-213624(+) | protein_length=350 | sequence_SO=chromosome | SO=protein_coding | is_pseudo=false	0.001	False		5.492	4	1	1	1	1	350	39.3	7.85	3.85	4	1	1	0	0.739	0.665	0.9	-0.44	-0.59	-0.15	0.104102	0.0495907	0.582964	53.3	72.1	80.1	8.26	9.48	11.17	56.5	50.3	67.4	77.1	86.7	74	High	High	High
6.07099e+18	False	High	IsMasterProtein	7113	TcYC6_0005840-RA-p1	TcYC6_0005840	kinesin-D	transcript=TcYC6_0005840-RA | gene=TcYC6_0005840 | organism=Trypanosoma_cruzi_Y_C6 | gene_product=kinesin-D | transcript_product=kinesin-D | location=TcYC6_Chr5:316159-318024(-) | protein_length=621 | sequence_SO=chromosome | SO=protein_coding | is_pseudo=false	0	False		236.498	56	32	75	32	32	621	70.7	8.19	263.14	56	75	32	0	0.674	0.658	0.976	-0.57	-0.6	-0.03	0.104503	0.0908271	0.980477	12440	18463.8	18915.5	12.47	8.23	16.14	13589.4	11387.9	19571.8	17418.5	21212.4	16867.3	High	High	High
5.25269e+18	False	High	IsMasterProtein	6778	TcYC6_0006250-RA-p1	TcYC6_0006250	Mitochondrial ribosomal protein L20	transcript=TcYC6_0006250-RA | gene=TcYC6_0006250 | organism=Trypanosoma_cruzi_Y_C6 | gene_product=Mitochondrial ribosomal protein L20 | transcript_product=Mitochondrial ribosomal protein L20 | location=TcYC6_Chr5:527711-528295(-) | protein_length=194 | sequence_SO=chromosome | SO=protein_coding | is_pseudo=false	0	False		13.677	22	4	4	4	4	194	22.3	10.8	9.4	22	4	4	0	0.725	0.789	1.089	-0.46	-0.34	0.12	0.104828	0.202786	0.719892	319	440.3	404.4	5.57	13.3	10.74	306.7	331.8	483.8	400.6	374.8	436.4	High	High	High
6.95375e+18	False	High	IsMasterProtein	7457	TcYC6_0012780-RA-p1	TcYC6_0012780	prenyltransferase, putative	transcript=TcYC6_0012780-RA | gene=TcYC6_0012780 | organism=Trypanosoma_cruzi_Y_C6 | gene_product=prenyltransferase, putative | transcript_product=prenyltransferase, putative | location=TcYC6_Chr12:692320-693792(+) | protein_length=490 | sequence_SO=chromosome | SO=protein_coding | is_pseudo=false	0	False		22.064	9	4	6	4	4	490	55.3	8.84	19.82	9	6	4	0	0.666	0.939	1.41	-0.59	-0.09	0.5	0.10488	0.886708	0.152472	1477.6	2218.8	1573.1	6.27	8.83	19.86	1413.5	1544.7	2362	2084.3	1365.7	1812	High	High	High
8.80568e+18	False	High	IsMasterProtein	8172	TcYC6_0012450-RA-p1	TcYC6_0012450	Small Surface Antigen	transcript=TcYC6_0012450-RA | gene=TcYC6_0012450 | organism=Trypanosoma_cruzi_Y_C6 | gene_product=Small Surface Antigen | transcript_product=Small Surface Antigen | location=TcYC6_Chr12:565839-567494(+) | protein_length=551 | sequence_SO=chromosome | SO=protein_coding | is_pseudo=false	0	False		5.951	4	2	2	2	2	551	60.4	8.73	5.97	4	2	2	0	0.811	0.892	1.101	-0.3	-0.16	0.14	0.104912	0.34641	0.436755	232.4	286.7	260.4	11.59	0.59	1.67	252.3	214.1	285.5	287.9	263.5	257.3	High	High	High
-6.85587e+18	False	High	IsMasterProtein	1344	TcYC6_0030280-RA-p1	TcYC6_0030280	V-type proton ATPase subunit a, putative	transcript=TcYC6_0030280-RA | gene=TcYC6_0030280 | organism=Trypanosoma_cruzi_Y_C6 | gene_product=V-type proton ATPase subunit a, putative | transcript_product=V-type proton ATPase subunit a, putative | location=TcYC6_Chr17:43618-45939(-) | protein_length=773 | sequence_SO=chromosome | SO=protein_coding | is_pseudo=false	0	False		345.745	48	28	100	27	27	773	87.9	5.55	343.3	48	100	28	0	0.595	0.935	1.571	-0.75	-0.1	0.65	0.10503	0.917263	0.143677	17174.1	28865.5	18372	20.23	6.84	19.46	14870.1	19835.2	27501.5	30297.3	15996.5	21100.2	High	High	High
1.51472e+18	False	High	IsMasterProtein	5231	TcYC6_0053250-RA-p1	TcYC6_0053250	small nuclear ribonucleoprotein Sm-G, putative	transcript=TcYC6_0053250-RA | gene=TcYC6_0053250 | organism=Trypanosoma_cruzi_Y_C6 | gene_product=small nuclear ribonucleoprotein Sm-G, putative | transcript_product=small nuclear ribonucleoprotein Sm-G, putative | location=TcYC6_Chr11:1002320-1002568(-) | protein_length=82 | sequence_SO=chromosome | SO=protein_coding | is_pseudo=false	0	False		5.907	26	2	2	2	2	82	9	6.02	5.31	26	2	2	0	0.584	0.761	1.302	-0.78	-0.39	0.38	0.105048	0.380371	0.39862	520.1	890.2	683.5	4.91	26.66	12.37	502.3	538.5	735.6	1077.3	626.1	746.1	High	High	High
-8.52312e+18	False	High	IsMasterProtein	405	TcYC6_0034720-RA-p1	TcYC6_0034720	hypothetical protein, conserved	transcript=TcYC6_0034720-RA | gene=TcYC6_0034720 | organism=Trypanosoma_cruzi_Y_C6 | gene_product=hypothetical protein, conserved | transcript_product=hypothetical protein, conserved | location=TcYC6_Chr33:411436-412998(-) | protein_length=520 | sequence_SO=chromosome | SO=protein_coding | is_pseudo=false	0	False		15.143	8	4	4	4	4	520	56.2	8.03	10.33	8	4	4	0	0.723	0.795	1.101	-0.47	-0.33	0.14	0.105191	0.221098	0.670571	245.5	339.7	308.7	8.78	10.99	11.51	230.7	261.2	314.3	367.3	334.9	284.5	High	High	High
6.98295e+18	False	High	IsMasterProtein	7468	TcYC6_0046500-RA-p1	TcYC6_0046500	ubiquinol-cytochrome c reductase complex 14kD subunit, putative	transcript=TcYC6_0046500-RA | gene=TcYC6_0046500 | organism=Trypanosoma_cruzi_Y_C6 | gene_product=ubiquinol-cytochrome c reductase complex 14kD subunit, putative | transcript_product=ubiquinol-cytochrome c reductase complex 14kD subunit, putative | location=TcYC6_Chr30:54528-55136(-) | protein_length=202 | sequence_SO=chromosome | SO=protein_coding | is_pseudo=false	0	False		138.042	68	13	95	13	13	202	24.3	9.13	274.91	68	95	13	0	0.62	0.839	1.353	-0.69	-0.25	0.44	0.105317	0.560689	0.269087	16246.2	26185	19354.9	21.3	0.63	15.9	13958.9	18908.2	26302.8	26067.7	17287.9	21669.1	High	High	High
-2.38709e+18	False	High	IsMasterProtein	3452	TcYC6_0023230-RA-p1	TcYC6_0023230	hypothetical protein, conserved	transcript=TcYC6_0023230-RA | gene=TcYC6_0023230 | organism=Trypanosoma_cruzi_Y_C6 | gene_product=hypothetical protein, conserved | transcript_product=hypothetical protein, conserved | location=TcYC6_Chr27:488195-489208(-) | protein_length=337 | sequence_SO=chromosome | SO=protein_coding | is_pseudo=false	0	False		143.771	30	8	42	8	8	337	37.6	7.87	150.98	30	42	8	0	0.664	0.896	1.348	-0.59	-0.16	0.43	0.105369	0.712103	0.206638	10269	15455.8	11464.6	3.37	1.05	22.46	10516.5	10027.3	15341.1	15571.5	9767.9	13456.2	High	High	High
5.89462e+18	False	High	IsMasterProtein	7041	TcYC6_0015520-RA-p1	TcYC6_0015520	hypothetical protein, conserved	transcript=TcYC6_0015520-RA | gene=TcYC6_0015520 | organism=Trypanosoma_cruzi_Y_C6 | gene_product=hypothetical protein, conserved | transcript_product=hypothetical protein, conserved | location=TcYC6_Chr18:5064-7391(-) | protein_length=775 | sequence_SO=chromosome | SO=protein_coding | is_pseudo=false	0	False		6.76	3	2	2	2	2	775	87.3	5.86	4.78	3	2	2	0	0.853	0.899	1.053	-0.23	-0.15	0.07	0.105372	0.240364	0.623224	302.1	354	336.2	2.52	7.78	3.48	307.5	296.7	374.1	335	328	344.6	High	High	High
9.90977e+17	False	High	IsMasterProtein	5003	TcYC6_0073000-RA-p1	TcYC6_0073000	hypothetical protein, conserved	transcript=TcYC6_0073000-RA | gene=TcYC6_0073000 | organism=Trypanosoma_cruzi_Y_C6 | gene_product=hypothetical protein, conserved | transcript_product=hypothetical protein, conserved | location=TcYC6_Chr2:1304305-1306269(-) | protein_length=654 | sequence_SO=chromosome | SO=protein_coding | is_pseudo=false	0	False		18.298	7	5	5	5	5	654	72.1	7.31	13.94	7	5	5	0	0.657	0.763	1.163	-0.61	-0.39	0.22	0.105449	0.262964	0.573812	972.9	1481.8	1274.5	14.69	16.89	7.15	876.6	1079.8	1314.2	1670.7	1340.7	1211.6	High	High	High
2.82977e+17	False	High	IsMasterProtein	4696	TcYC6_0131580-RA-p1	TcYC6_0131580	trans-sialidase, Group VI, putative	transcript=TcYC6_0131580-RA | gene=TcYC6_0131580 | organism=Trypanosoma_cruzi_Y_C6 | gene_product=trans-sialidase, Group VI, putative | transcript_product=trans-sialidase, Group VI, putative | location=TcYC6_Chr3:779338-782220(-) | protein_length=960 | sequence_SO=chromosome | SO=protein_coding | is_pseudo=false	0	False		60.084	11	11	13	1	5	960	102.9	4.79	37.13	11	13	11	0	0.654	0.774	1.183	-0.61	-0.37	0.24	0.10587	0.292447	0.52089	604.5	924.4	781.4	1.59	4.83	23.11	611.3	597.7	893.4	956.5	662.6	921.5	High	High	High
-4.18068e+18	False	High	IsMasterProtein	2669	TcYC6_0022670-RA-p1	TcYC6_0022670	2-aminoethylphosphonate:pyruvateaminotransferase- likeprotein,putative	transcript=TcYC6_0022670-RA | gene=TcYC6_0022670 | organism=Trypanosoma_cruzi_Y_C6 | gene_product=2-aminoethylphosphonate:pyruvateaminotransferase- likeprotein,putative | transcript_product=2-aminoethylphosphonate:pyruvateaminotransferase- likeprotein,putative | location=TcYC6_Chr27:519105-520283(-) | protein_length=392 | sequence_SO=chromosome | SO=protein_coding | is_pseudo=false	0.008	False		2.157	2	1	1	1	1	392	43.3	6.25	1.99	2	1	1	0	0.713	0.764	1.071	-0.49	-0.39	0.1	0.106045	0.174826	0.816802	473.6	664.4	620.1	16.8	8.34	2.78	533.6	420.3	626.3	704.8	608	632.5	High	High	High
4.86658e+18	False	High	IsMasterProtein	6642	TcYC6_0006190-RA-p1	TcYC6_0006190	ATP-dependent protease subunit HslV, putative	transcript=TcYC6_0006190-RA | gene=TcYC6_0006190 | organism=Trypanosoma_cruzi_Y_C6 | gene_product=ATP-dependent protease subunit HslV, putative | transcript_product=ATP-dependent protease subunit HslV, putative | location=TcYC6_Chr5:508618-509247(-) | protein_length=209 | sequence_SO=chromosome | SO=protein_coding | is_pseudo=false	0	False		42.871	30	6	9	6	6	209	22.9	7.25	32.19	30	9	6	0	0.691	0.76	1.1	-0.53	-0.4	0.14	0.106233	0.201624	0.73253	3125.4	4521.6	4111.4	1.17	2.81	20.41	3099.6	3151.4	4432.5	4612.6	4754.6	3555.2	High	High	High
-8.12986e+18	False	High	IsMasterProtein	637	TcYC6_0145240:pseudogenic_transcript-p1	TcYC6_0145240	retrotransposon hot spot (RHS) protein, putative	transcript=TcYC6_0145240:pseudogenic_transcript | gene=TcYC6_0145240 | organism=Trypanosoma_cruzi_Y_C6 | gene_product=retrotransposon hot spot (RHS) protein, putative | transcript_product=retrotransposon hot spot (RHS) protein, putative | location=TcYC6_Chr5:1375053-1377979(+) | protein_length=975 | sequence_SO=chromosome | SO=protein_coding | is_pseudo=true	0	False		110.239	17	15	37	1	1	975	111.6	7.65	106.84	17	37	15	0	0.643	0.796	1.237	-0.64	-0.33	0.31	0.106305	0.373418	0.411828	529.3	823.1	665.2	0.16	24.51	2.14	528.7	529.9	690.9	980.6	675.3	655.2	High	High	High
-1.91169e+18	False	High	IsMasterProtein	3694	TcYC6_0088950-RA-p1	TcYC6_0088950	hypothetical protein, conserved	transcript=TcYC6_0088950-RA | gene=TcYC6_0088950 | organism=Trypanosoma_cruzi_Y_C6 | gene_product=hypothetical protein, conserved | transcript_product=hypothetical protein, conserved | location=TcYC6_Chr7:400020-400307(-) | protein_length=95 | sequence_SO=chromosome | SO=protein_coding | is_pseudo=false	0	False		19.664	37	3	4	3	3	95	11.2	9.29	12.45	37	4	3	0	0.708	0.757	1.069	-0.5	-0.4	0.1	0.106724	0.171535	0.831993	1072.1	1513.6	1415.6	4.12	18.88	0.63	1041.3	1103.8	1731.2	1323.4	1409.4	1421.9	High	High	High
-3.46505e+18	False	High	IsMasterProtein	2995	TcYC6_0114410-RA-p1	TcYC6_0114410	hypothetical protein, conserved	transcript=TcYC6_0114410-RA | gene=TcYC6_0114410 | organism=Trypanosoma_cruzi_Y_C6 | gene_product=hypothetical protein, conserved | transcript_product=hypothetical protein, conserved | location=TcYC6_Chr9:480205-480918(+) | protein_length=237 | sequence_SO=chromosome | SO=protein_coding | is_pseudo=false	0	False		66.103	41	9	12	8	8	237	26	8.09	36.49	41	12	9	0	0.63	0.935	1.483	-0.67	-0.1	0.57	0.106782	0.898457	0.15197	1533.8	2434.2	1640.9	3.72	23.08	11.03	1494	1574.6	2064.6	2869.9	1517.5	1774.3	High	High	High
7.89451e+18	False	High	IsMasterProtein	7819	TcYC6_0008840-RA-p1	TcYC6_0008840	V-type proton ATPase subunit D, putative	transcript=TcYC6_0008840-RA | gene=TcYC6_0008840 | organism=Trypanosoma_cruzi_Y_C6 | gene_product=V-type proton ATPase subunit D, putative | transcript_product=V-type proton ATPase subunit D, putative | location=TcYC6_Chr40:40897-41967(-) | protein_length=356 | sequence_SO=chromosome | SO=protein_coding | is_pseudo=false	0	False		41.831	21	6	10	5	6	356	41	5.34	30.19	21	10	6	0	1.41	1.022	0.725	0.5	0.03	-0.46	0.107204	0.978831	0.12483	334.4	237.2	327	7.87	11.76	13.2	353.5	316.2	218.2	257.8	297.8	359.1	High	High	High
-3.16396e+18	False	High	IsMasterProtein	3132	TcYC6_0036360-RA-p1	TcYC6_0036360	hypothetical protein, conserved	transcript=TcYC6_0036360-RA | gene=TcYC6_0036360 | organism=Trypanosoma_cruzi_Y_C6 | gene_product=hypothetical protein, conserved | transcript_product=hypothetical protein, conserved | location=TcYC6_Chr1:255081-256910(+) | protein_length=609 | sequence_SO=chromosome | SO=protein_coding | is_pseudo=false	0	False		28.588	11	5	5	5	5	609	67.8	8.87	20.06	11	5	5	0	0.692	0.855	1.235	-0.53	-0.23	0.3	0.107463	0.482774	0.321975	786.9	1137.4	920.8	2.44	20.46	1.86	773.5	800.6	1315.7	983.2	933	908.7	High	High	High
1.15802e+18	False	High	IsMasterProtein	5082	TcYC6_0030540-RA-p1	TcYC6_0030540	dynein heavy chain, putative	transcript=TcYC6_0030540-RA | gene=TcYC6_0030540 | organism=Trypanosoma_cruzi_Y_C6 | gene_product=dynein heavy chain, putative | transcript_product=dynein heavy chain, putative | location=TcYC6_Chr17:114370-128394(-) | protein_length=4674 | sequence_SO=chromosome | SO=protein_coding | is_pseudo=false	0	False		1274.02	44	174	297	169	171	4674	537.9	6.23	976.02	44	297	174	0	0.674	0.739	1.096	-0.57	-0.44	0.13	0.107694	0.191264	0.773628	54389.1	80726.8	73629.7	2.26	21.97	1.95	53526.8	55265.3	94415.5	69022.7	72621.3	74652	High	High	High
5.3691e+18	False	High	IsMasterProtein	6818	TcYC6_0123430-RA-p1	TcYC6_0123430	hypothetical protein	transcript=TcYC6_0123430-RA | gene=TcYC6_0123430 | organism=Trypanosoma_cruzi_Y_C6 | gene_product=hypothetical protein | transcript_product=hypothetical protein | location=TcYC6_Chr4:598288-602544(+) | protein_length=1418 | sequence_SO=chromosome | SO=protein_coding | is_pseudo=false	0	False		140.044	17	19	33	19	19	1418	156	5.53	97.54	17	33	19	0	0.701	0.696	0.992	-0.51	-0.52	-0.01	0.108414	0.103162	0.997613	5480.8	7813	7873	13.89	13.29	5.75	6048.2	4966.5	8585.4	7110	8200	7559	High	High	High
-8.9655e+18	False	High	IsMasterProtein	159	TcYC6_0115490-RA-p1	TcYC6_0115490	Domain of unknown function (DUF4475), putative	transcript=TcYC6_0115490-RA | gene=TcYC6_0115490 | organism=Trypanosoma_cruzi_Y_C6 | gene_product=Domain of unknown function (DUF4475), putative | transcript_product=Domain of unknown function (DUF4475), putative | location=TcYC6_Chr9:740776-741855(-) | protein_length=359 | sequence_SO=chromosome | SO=protein_coding | is_pseudo=false	0	False		18.401	13	4	4	4	4	359	39.6	8.41	11.4	13	4	4	0	0.703	0.739	1.051	-0.51	-0.44	0.07	0.109126	0.152937	0.906964	458.3	652.1	620.6	1.16	15.62	12.45	462.1	454.6	583.7	728.6	677.8	568.1	High	High	High
3.29176e+17	False	High	IsMasterProtein	4715	TcYC6_0108310-RA-p1	TcYC6_0108310	hypothetical protein, conserved	transcript=TcYC6_0108310-RA | gene=TcYC6_0108310 | organism=Trypanosoma_cruzi_Y_C6 | gene_product=hypothetical protein, conserved | transcript_product=hypothetical protein, conserved | location=TcYC6_Chr8:144678-145781(-) | protein_length=367 | sequence_SO=chromosome | SO=protein_coding | is_pseudo=false	0.002	False		3.555	2	1	1	1	1	367	42.5	9.47	3.13	2	1	1	0	0.826	1.039	1.258	-0.28	0.06	0.33	0.1092	0.821874	0.0700764	519.7	628.9	500	9.04	3.79	4.65	487.5	554.1	646	612.3	483.8	516.7	High	High	High
6.40725e+18	False	High	IsMasterProtein	7240	TcYC6_0113860-RA-p1	TcYC6_0113860	CYTH domain containing protein, putative	transcript=TcYC6_0113860-RA | gene=TcYC6_0113860 | organism=Trypanosoma_cruzi_Y_C6 | gene_product=CYTH domain containing protein, putative | transcript_product=CYTH domain containing protein, putative | location=TcYC6_Chr9:328663-330558(-) | protein_length=631 | sequence_SO=chromosome | SO=protein_coding | is_pseudo=false	0	False		28.64	11	6	6	6	6	631	71.1	5.85	18.77	11	6	6	0	0.686	0.753	1.097	-0.54	-0.41	0.13	0.10936	0.199801	0.757806	890.1	1297	1182.9	0.31	20.31	6.46	888.2	892.1	1122.4	1498.8	1130.1	1238.2	High	High	High
8.43086e+18	False	High	IsMasterProtein	8039	TcYC6_0063760-RA-p1	TcYC6_0063760	mitogen-activated protein kinase 3, putative	transcript=TcYC6_0063760-RA | gene=TcYC6_0063760 | organism=Trypanosoma_cruzi_Y_C6 | gene_product=mitogen-activated protein kinase 3, putative | transcript_product=mitogen-activated protein kinase 3, putative | location=TcYC6_Chr25:373379-374497(+) | protein_length=372 | sequence_SO=chromosome | SO=protein_coding | is_pseudo=false	0	False		46.467	24	8	12	8	8	372	42.9	5.72	32.54	24	12	8	0	0.832	0.878	1.055	-0.27	-0.19	0.08	0.109465	0.22717	0.68172	2521.9	3031.4	2872.2	1.06	10.12	2.47	2540.9	2503.1	2821.7	3256.7	2922.7	2822.6	High	High	High
-2.78753e+18	False	High	IsMasterProtein	3297	TcYC6_0056290-RA-p1	TcYC6_0056290	protein farnesyltransferase, putative	transcript=TcYC6_0056290-RA | gene=TcYC6_0056290 | organism=Trypanosoma_cruzi_Y_C6 | gene_product=protein farnesyltransferase, putative | transcript_product=protein farnesyltransferase, putative | location=TcYC6_Chr6:1174799-1176565(+) | protein_length=588 | sequence_SO=chromosome | SO=protein_coding | is_pseudo=false	0	False		7.405	4	2	2	2	2	588	65.8	5.69	2.43	4	2	2	0	0.77	0.76	0.986	-0.38	-0.4	-0.02	0.109801	0.0971923	0.985584	171.4	222.5	225.7	9.68	9.59	5.95	183.6	160.1	238.2	207.9	235.4	216.4	High	High	High
6.86213e+18	False	High	IsMasterProtein	7424	TcYC6_0110750-RA-p1	TcYC6_0110750	nucleosome assembly protein (NAP), putative	transcript=TcYC6_0110750-RA | gene=TcYC6_0110750 | organism=Trypanosoma_cruzi_Y_C6 | gene_product=nucleosome assembly protein (NAP), putative | transcript_product=nucleosome assembly protein (NAP), putative | location=TcYC6_Chr8:697892-698452(-) | protein_length=186 | sequence_SO=chromosome | SO=protein_coding | is_pseudo=false	0	False		11.57	16	3	5	3	3	186	21.4	5.27	12.21	16	5	3	0	0.719	0.976	1.358	-0.48	-0.03	0.44	0.109887	0.973453	0.130538	141.9	197.4	145.4	2.77	1.94	18.44	144.7	139.1	200.1	194.7	165.7	127.5	High	High	High
5.30917e+18	False	High	IsMasterProtein	6802	TcYC6_0146690-RA-p1	TcYC6_0146690	retrotransposon hot spot (RHS) protein, putative	transcript=TcYC6_0146690-RA | gene=TcYC6_0146690 | organism=Trypanosoma_cruzi_Y_C6 | gene_product=retrotransposon hot spot (RHS) protein, putative | transcript_product=retrotransposon hot spot (RHS) protein, putative | location=TcYC6_Chr13:1064452-1067131(-) | protein_length=893 | sequence_SO=chromosome | SO=protein_coding | is_pseudo=false	0	False		292.681	49	39	74	16	18	893	103.2	8.18	238.59	49	74	39	0	0.677	0.802	1.184	-0.56	-0.32	0.24	0.109976	0.332821	0.480145	3910.4	5774.9	4878.2	1.24	18.79	11.68	3944.9	3876.3	5052.4	6600.6	5299.2	4490.7	High	High	High
4.74542e+18	False	High	IsMasterProtein	6598	TcYC6_0062950-RA-p1	TcYC6_0062950	nucleoside phosphatase, putative	transcript=TcYC6_0062950-RA | gene=TcYC6_0062950 | organism=Trypanosoma_cruzi_Y_C6 | gene_product=nucleoside phosphatase, putative | transcript_product=nucleoside phosphatase, putative | location=TcYC6_Chr25:209485-211407(+) | protein_length=640 | sequence_SO=chromosome | SO=protein_coding | is_pseudo=false	0	False		158.449	35	19	32	19	19	640	71.1	8.18	110.39	35	32	19	0	0.685	0.976	1.424	-0.55	-0.04	0.51	0.110287	0.978782	0.128573	6113.2	8921.1	6266.1	7.82	16.31	11.69	5783.9	6461.3	10017	7945.1	5767.7	6807.5	High	High	High
7.64389e+17	False	High	IsMasterProtein	4889	TcYC6_0125790:pseudogenic_transcript-p1	TcYC6_0125790	clathrin heavy chain, pseudogene	transcript=TcYC6_0125790:pseudogenic_transcript | gene=TcYC6_0125790 | organism=Trypanosoma_cruzi_Y_C6 | gene_product=clathrin heavy chain, pseudogene | transcript_product=clathrin heavy chain, pseudogene | location=TcYC6_Chr4:1257816-1262929(-) | protein_length=1704 | sequence_SO=chromosome | SO=protein_coding | is_pseudo=true	0	False		147.523	9	13	49	13	13	1704	198.4	11.39	160.86	9	49	13	0	0.685	0.642	0.937	-0.55	-0.64	-0.09	0.110487	0.0755483	0.866355	8154.3	11902.2	12705.7	15.77	13.99	4.54	9120.4	7290.6	10777.4	13144.5	13119.9	12304.5	High	High	High
7.83986e+18	False	High	IsMasterProtein	7800	TcYC6_0123020-RA-p1	TcYC6_0123020	hypothetical protein, conserved	transcript=TcYC6_0123020-RA | gene=TcYC6_0123020 | organism=Trypanosoma_cruzi_Y_C6 | gene_product=hypothetical protein, conserved | transcript_product=hypothetical protein, conserved | location=TcYC6_Chr4:491183-491749(+) | protein_length=188 | sequence_SO=chromosome | SO=protein_coding | is_pseudo=false	0.001	False		5.389	11	2	2	2	2	188	20.1	8.76	2.56	11	2	2	0	0.751	0.641	0.853	-0.41	-0.64	-0.23	0.111238	0.0368723	0.346831	106.4	141.6	166	11.22	3.32	11.47	115.2	98.3	145	138.3	180.1	153	High	High	High
8.54942e+18	False	High	IsMasterProtein	8081	TcYC6_0025250-RA-p1	TcYC6_0025250	serine peptidase, Clan S-, family S54, putative	transcript=TcYC6_0025250-RA | gene=TcYC6_0025250 | organism=Trypanosoma_cruzi_Y_C6 | gene_product=serine peptidase, Clan S-, family S54, putative | transcript_product=serine peptidase, Clan S-, family S54, putative | location=TcYC6_Chr20:548064-548984(-) | protein_length=306 | sequence_SO=chromosome | SO=protein_coding | is_pseudo=false	0	False		18.064	5	2	3	2	2	306	34.2	7.06	10.53	5	3	2	0	0.487	0.92	1.89	-1.04	-0.12	0.92	0.111551	0.935735	0.147071	907.4	1865	986.9	30.35	3.05	27.13	729.7	1128.4	1825.2	1905.6	812.7	1198.4	High	High	High
5.78071e+18	False	High	IsMasterProtein	6997	TcYC6_0115200-RA-p1	TcYC6_0115200	transporter, putative	transcript=TcYC6_0115200-RA | gene=TcYC6_0115200 | organism=Trypanosoma_cruzi_Y_C6 | gene_product=transporter, putative | transcript_product=transporter, putative | location=TcYC6_Chr9:672072-673661(-) | protein_length=529 | sequence_SO=chromosome | SO=protein_coding | is_pseudo=false	0	False		39.439	11	4	6	4	4	529	57.1	6.77	27.76	11	6	4	0	0.507	0.9	1.778	-0.98	-0.15	0.83	0.111905	0.892147	0.161866	694.4	1370.6	771.1	16.13	29.55	19.1	619.2	778.6	1108.7	1694.5	673.1	883.3	High	High	High
-8.48781e+18	False	High	IsMasterProtein	434	TcYC6_0021910-RA-p1	TcYC6_0021910	peroxidase, putative	transcript=TcYC6_0021910-RA | gene=TcYC6_0021910 | organism=Trypanosoma_cruzi_Y_C6 | gene_product=peroxidase, putative | transcript_product=peroxidase, putative | location=TcYC6_Chr27:258094-259239(-) | protein_length=381 | sequence_SO=chromosome | SO=protein_coding | is_pseudo=false	0	False		7.354	6	3	3	3	3	381	42.4	8.13	6.7	6	3	3	0	0.77	0.712	0.924	-0.38	-0.49	-0.11	0.112052	0.0591101	0.673389	396.3	514.6	556.8	10.78	9.95	3.24	427.7	367.1	479.6	552.2	569.7	544.2	High	High	High
-3.9905e+17	False	High	IsMasterProtein	4382	TcYC6_0125780-RA-p1	TcYC6_0125780	proteasome subunit alpha type-1, putative	transcript=TcYC6_0125780-RA | gene=TcYC6_0125780 | organism=Trypanosoma_cruzi_Y_C6 | gene_product=proteasome subunit alpha type-1, putative | transcript_product=proteasome subunit alpha type-1, putative | location=TcYC6_Chr4:1255404-1256201(-) | protein_length=265 | sequence_SO=chromosome | SO=protein_coding | is_pseudo=false	0	False		210.906	72	15	75	15	15	265	29.3	5.66	274.29	72	75	15	0	0.56	0.904	1.614	-0.84	-0.15	0.69	0.112066	0.866378	0.170237	10784.3	19250.7	11926.9	19.67	6.47	25.78	9375.7	12404.6	18389.1	20152.6	9919.1	14341.1	High	High	High
7.80205e+18	False	High	IsMasterProtein	7785	TcYC6_0128480-RA-p1	TcYC6_0128480	trans-sialidase, Group V, putative	transcript=TcYC6_0128480-RA | gene=TcYC6_0128480 | organism=Trypanosoma_cruzi_Y_C6 | gene_product=trans-sialidase, Group V, putative | transcript_product=trans-sialidase, Group V, putative | location=TcYC6_Chr1:2167138-2169540(-) | protein_length=800 | sequence_SO=chromosome | SO=protein_coding | is_pseudo=false	0	False		208.559	35	28	86	3	4	800	86.5	6.7	200.86	35	86	28	0	0.697	0.77	1.104	-0.52	-0.38	0.14	0.112075	0.220408	0.715686	1382.9	1983.9	1796.9	11.12	17.34	2.01	1496.3	1278.1	1753.9	2244	1822.6	1771.5	High	High	High
-2.95698e+18	False	High	IsMasterProtein	3208	TcYC6_0106670-RA-p1	TcYC6_0106670	vacuolar-type proton translocating pyrophosphatase 1	transcript=TcYC6_0106670-RA | gene=TcYC6_0106670 | organism=Trypanosoma_cruzi_Y_C6 | gene_product=vacuolar-type proton translocating pyrophosphatase 1 | transcript_product=vacuolar-type proton translocating pyrophosphatase 1 | location=TcYC6_Chr10:826882-829326(+) | protein_length=814 | sequence_SO=chromosome | SO=protein_coding | is_pseudo=false	0	False		348.905	30	23	200	23	23	814	85.3	5.03	674.1	30	200	23	0	0.659	0.883	1.339	-0.6	-0.18	0.42	0.112358	0.676655	0.236112	32192.8	48844.1	36477.8	8.96	2.83	21.94	30214.1	34301.1	47874.7	49833.3	31197	42652.3	High	High	High
-6.62983e+18	False	High	IsMasterProtein	1464	TcYC6_0067120-RA-p1	TcYC6_0067120	mitochondrial ribosomal protein L15	transcript=TcYC6_0067120-RA | gene=TcYC6_0067120 | organism=Trypanosoma_cruzi_Y_C6 | gene_product=mitochondrial ribosomal protein L15 | transcript_product=mitochondrial ribosomal protein L15 | location=TcYC6_Chr21:673767-674891(+) | protein_length=374 | sequence_SO=chromosome | SO=protein_coding | is_pseudo=false	0	False		42.224	20	6	10	6	6	374	43.3	9.47	28.73	20	10	6	0	0.747	0.887	1.186	-0.42	-0.17	0.25	0.112377	0.511505	0.319877	463.8	620.5	523.1	11.57	8.67	8.46	427.3	503.5	659.8	583.6	492.6	555.3	High	High	High
8.60224e+18	False	High	IsMasterProtein	8097	TcYC6_0049000-RA-p1	TcYC6_0049000	hypothetical protein, conserved	transcript=TcYC6_0049000-RA | gene=TcYC6_0049000 | organism=Trypanosoma_cruzi_Y_C6 | gene_product=hypothetical protein, conserved | transcript_product=hypothetical protein, conserved | location=TcYC6_Chr26:460415-464569(+) | protein_length=1384 | sequence_SO=chromosome | SO=protein_coding | is_pseudo=false	0	False		72.032	11	13	14	13	13	1384	156.1	7.01	51.06	11	14	13	0	0.76	0.806	1.06	-0.4	-0.31	0.08	0.112537	0.1879	0.813244	2661.3	3500.4	3303.4	4.82	11.83	9.26	2572	2753.6	3806.6	3218.8	3527.3	3093.7	High	High	High
-4.48171e+18	False	High	IsMasterProtein	2526	TcYC6_0090200-RA-p1	TcYC6_0090200	hypothetical protein	transcript=TcYC6_0090200-RA | gene=TcYC6_0090200 | organism=Trypanosoma_cruzi_Y_C6 | gene_product=hypothetical protein | transcript_product=hypothetical protein | location=TcYC6_Chr7:700648-701187(+) | protein_length=179 | sequence_SO=chromosome | SO=protein_coding | is_pseudo=false	0	False		19.069	30	4	5	4	4	179	20.5	7.3	16.41	30	5	4	0	0.676	0.817	1.208	-0.56	-0.29	0.27	0.112547	0.38667	0.425569	1685.8	2492.5	2064.1	9.39	12.21	16.38	1577.3	1801.7	2717.8	2285.9	1837.4	2318.8	High	High	High
8.57431e+17	False	High	IsMasterProtein	4932	TcYC6_0007170-RA-p1	TcYC6_0007170	hypothetical protein	transcript=TcYC6_0007170-RA | gene=TcYC6_0007170 | organism=Trypanosoma_cruzi_Y_C6 | gene_product=hypothetical protein | transcript_product=hypothetical protein | location=TcYC6_Chr5:1277421-1278398(+) | protein_length=325 | sequence_SO=chromosome | SO=protein_coding | is_pseudo=false	0	False		13.855	10	3	4	3	3	325	37	6.48	12.25	10	4	3	0	0.69	0.791	1.147	-0.54	-0.34	0.2	0.112751	0.28489	0.573115	262.5	380.5	331.8	2.29	5.78	20.37	258.3	266.8	396.4	365.3	383.6	287	High	High	High
-7.77462e+17	False	High	IsMasterProtein	4220	TcYC6_0079610-RA-p1	TcYC6_0079610	AmmeMemoRadiSam system protein B, putative	transcript=TcYC6_0079610-RA | gene=TcYC6_0079610 | organism=Trypanosoma_cruzi_Y_C6 | gene_product=AmmeMemoRadiSam system protein B, putative | transcript_product=AmmeMemoRadiSam system protein B, putative | location=TcYC6_Chr23:500264-501211(-) | protein_length=315 | sequence_SO=chromosome | SO=protein_coding | is_pseudo=false	0	False		23.175	18	5	6	5	5	315	35.3	6.96	16.82	18	6	5	0	0.703	0.806	1.146	-0.51	-0.31	0.2	0.113282	0.301081	0.54689	1178.1	1675.1	1461.1	18.16	4.83	7.61	1035.4	1340.4	1733.3	1618.8	1541.9	1384.5	High	High	High
-3.12002e+18	False	High	IsMasterProtein	3151	TcYC6_0099060-RA-p1	TcYC6_0099060	hypothetical protein	transcript=TcYC6_0099060-RA | gene=TcYC6_0099060 | organism=Trypanosoma_cruzi_Y_C6 | gene_product=hypothetical protein | transcript_product=hypothetical protein | location=TcYC6_Chr13:1057690-1059408(+) | protein_length=572 | sequence_SO=chromosome | SO=protein_coding | is_pseudo=false	0	False		120.318	39	20	34	20	20	572	64.9	7.47	97.7	39	34	20	0	0.749	0.648	0.864	-0.42	-0.63	-0.21	0.113403	0.0411376	0.402443	5143.8	6864.4	7940.4	12.81	5.33	9.24	5632.9	4697.3	6610.4	7128.1	8477	7437.7	High	High	High
-9.74443e+17	False	High	IsMasterProtein	4133	TcYC6_0000150-RA-p1	TcYC6_0000150	hypothetical protein	transcript=TcYC6_0000150-RA | gene=TcYC6_0000150 | organism=Trypanosoma_cruzi_Y_C6 | gene_product=hypothetical protein | transcript_product=hypothetical protein | location=TcYC6_Chr29:63342-64307(+) | protein_length=321 | sequence_SO=chromosome | SO=protein_coding | is_pseudo=false	0	False		14.668	12	4	5	4	4	321	33.9	6.06	11.51	12	5	4	0	0.798	0.82	1.028	-0.33	-0.29	0.04	0.11348	0.152122	0.92899	1718.4	2154.7	2095.2	7.48	9.93	4.07	1811.8	1629.8	2311.7	2008.3	2035.8	2156.3	High	High	High
8.4735e+18	False	High	IsMasterProtein	8053	TcYC6_0045350-RA-p1	TcYC6_0045350	hypothetical protein, conserved	transcript=TcYC6_0045350-RA | gene=TcYC6_0045350 | organism=Trypanosoma_cruzi_Y_C6 | gene_product=hypothetical protein, conserved | transcript_product=hypothetical protein, conserved | location=TcYC6_Chr16:651237-651935(-) | protein_length=232 | sequence_SO=chromosome | SO=protein_coding | is_pseudo=false	0	False		41.155	22	7	14	7	7	232	26.5	9.98	48.7	22	14	7	0	0.611	0.864	1.414	-0.71	-0.21	0.5	0.113991	0.684078	0.237043	2674.4	4379.1	3095.9	5.23	15.98	22.89	2577.2	2775.2	4905.5	3909.2	2629.5	3645.1	High	High	High
2.54017e+18	False	High	IsMasterProtein	5653	TcYC6_0013400-RA-p1	TcYC6_0013400	dynein heavy chain, putative	transcript=TcYC6_0013400-RA | gene=TcYC6_0013400 | organism=Trypanosoma_cruzi_Y_C6 | gene_product=dynein heavy chain, putative | transcript_product=dynein heavy chain, putative | location=TcYC6_Chr12:879397-891861(+) | protein_length=4154 | sequence_SO=chromosome | SO=protein_coding | is_pseudo=false	0	False		1435.47	49	172	334	166	167	4154	476.2	5.66	1099.59	49	334	172	0	0.62	0.778	1.255	-0.69	-0.36	0.33	0.114179	0.38322	0.43666	69615.1	112238	89425.5	10.49	7.79	24.21	64629.9	74984.7	118601	106216	75229.2	106301	High	High	High
5.1055e+17	False	High	IsMasterProtein	4788	TcYC6_0047360-RA-p1	TcYC6_0047360	Tripartite attachment complex protein 65	transcript=TcYC6_0047360-RA | gene=TcYC6_0047360 | organism=Trypanosoma_cruzi_Y_C6 | gene_product=Tripartite attachment complex protein 65 | transcript_product=Tripartite attachment complex protein 65 | location=TcYC6_Chr30:422386-424257(+) | protein_length=623 | sequence_SO=chromosome | SO=protein_coding | is_pseudo=false	0	False		74.989	19	12	22	12	12	623	69.7	9.86	58.87	19	22	12	0	0.637	0.82	1.289	-0.65	-0.29	0.37	0.114233	0.482142	0.346645	3020	4743.9	3681.2	19.99	6.3	15.52	2619.3	3481.9	4960.2	4537	3297.2	4110	High	High	High
6.91662e+18	False	High	IsMasterProtein	7445	TcYC6_0086370-RA-p1	TcYC6_0086370	hypothetical protein, conserved	transcript=TcYC6_0086370-RA | gene=TcYC6_0086370 | organism=Trypanosoma_cruzi_Y_C6 | gene_product=hypothetical protein, conserved | transcript_product=hypothetical protein, conserved | location=TcYC6_Chr14:778050-779357(+) | protein_length=435 | sequence_SO=chromosome | SO=protein_coding | is_pseudo=false	0	False		22.839	9	3	6	3	3	435	47.6	7.2	19.34	9	6	3	0	0.73	0.928	1.272	-0.45	-0.11	0.35	0.114459	0.777848	0.203364	949.8	1301.1	1023.2	8.37	4.42	15.58	895.2	1007.8	1261	1342.4	916.1	1142.9	High	High	High
-8.57369e+18	False	High	IsMasterProtein	374	TcYC6_0117050-RA-p1	TcYC6_0117050	hypothetical protein, conserved	transcript=TcYC6_0117050-RA | gene=TcYC6_0117050 | organism=Trypanosoma_cruzi_Y_C6 | gene_product=hypothetical protein, conserved | transcript_product=hypothetical protein, conserved | location=TcYC6_Chr9:1205333-1205809(+) | protein_length=158 | sequence_SO=chromosome | SO=protein_coding | is_pseudo=false	0	False		27.425	45	7	13	7	7	158	17.9	8.03	32.16	45	13	7	0	0.617	0.737	1.193	-0.7	-0.44	0.25	0.114462	0.285784	0.580901	2136.3	3459.9	2900	16.8	17.78	13.41	1896	2407.1	3049.1	3926	2636.9	3189.3	High	High	High
-4.82547e+18	False	High	IsMasterProtein	2368	TcYC6_0111690-RA-p1	TcYC6_0111690	hypothetical protein, conserved	transcript=TcYC6_0111690-RA | gene=TcYC6_0111690 | organism=Trypanosoma_cruzi_Y_C6 | gene_product=hypothetical protein, conserved | transcript_product=hypothetical protein, conserved | location=TcYC6_Chr8:909795-910739(-) | protein_length=314 | sequence_SO=chromosome | SO=protein_coding | is_pseudo=false	0	False		40.444	24	7	8	7	7	314	34.9	6.86	27.97	24	8	7	0	0.621	0.872	1.403	-0.69	-0.2	0.49	0.114574	0.698893	0.23251	507.5	816.7	582	15.73	4	22.17	453.9	567.5	793.9	840.1	496.9	681.7	High	High	High
7.10074e+18	False	High	IsMasterProtein	7527	TcYC6_0094890-RA-p1	TcYC6_0094890	2-hydroxy-3-oxopropionate reductase, putative	transcript=TcYC6_0094890-RA | gene=TcYC6_0094890 | organism=Trypanosoma_cruzi_Y_C6 | gene_product=2-hydroxy-3-oxopropionate reductase, putative | transcript_product=2-hydroxy-3-oxopropionate reductase, putative | location=TcYC6_Chr13:205953-206861(-) | protein_length=302 | sequence_SO=chromosome | SO=protein_coding | is_pseudo=false	0	False		33.677	30	7	7	7	7	302	31.9	8.02	20.28	30	7	7	0	0.656	0.767	1.169	-0.61	-0.38	0.23	0.114655	0.289358	0.575274	1006.9	1535.4	1313.3	13.99	0.54	19.98	911.8	1112	1541.3	1529.5	1514	1139.2	High	High	High
-6.38239e+18	False	High	IsMasterProtein	1594	TcYC6_0106410-RA-p1	TcYC6_0106410	AGC family serine/threonine kinase, putative	transcript=TcYC6_0106410-RA | gene=TcYC6_0106410 | organism=Trypanosoma_cruzi_Y_C6 | gene_product=AGC family serine/threonine kinase, putative | transcript_product=AGC family serine/threonine kinase, putative | location=TcYC6_Chr10:723079-725139(+) | protein_length=686 | sequence_SO=chromosome | SO=protein_coding | is_pseudo=false	0	False		15.441	5	3	3	3	3	686	76.1	8.12	10.32	5	3	3	0	0.714	0.795	1.114	-0.49	-0.33	0.16	0.114669	0.253549	0.648891	75	105	94.3	3.77	18.42	5.22	73	77	119.7	92.1	90.9	97.8	High	High	High
-5.96261e+18	False	High	IsMasterProtein	1814	TcYC6_0091310-RA-p1	TcYC6_0091310	hypothetical protein, conserved	transcript=TcYC6_0091310-RA | gene=TcYC6_0091310 | organism=Trypanosoma_cruzi_Y_C6 | gene_product=hypothetical protein, conserved | transcript_product=hypothetical protein, conserved | location=TcYC6_Chr7:941443-941760(+) | protein_length=105 | sequence_SO=chromosome | SO=protein_coding | is_pseudo=false	0	False		35.146	30	4	33	4	4	105	12.5	4.92	103.17	30	33	4	0	0.515	0.876	1.699	-0.96	-0.19	0.77	0.114988	0.832153	0.186217	5712.2	11086.7	6523.6	24.49	10.14	27.5	4795.4	6804.3	10318.3	11912.3	5357.3	7944	High	High	High
-4.4639e+18	False	High	IsMasterProtein	2537	TcYC6_0089390-RA-p1	TcYC6_0089390	hypothetical protein, conserved	transcript=TcYC6_0089390-RA | gene=TcYC6_0089390 | organism=Trypanosoma_cruzi_Y_C6 | gene_product=hypothetical protein, conserved | transcript_product=hypothetical protein, conserved | location=TcYC6_Chr7:510012-511562(-) | protein_length=516 | sequence_SO=chromosome | SO=protein_coding | is_pseudo=false	0.002	False		3.135	2	1	1	1	1	516	57.5	6.89	2.69	2	1	1	0	0.762	0.739	0.969	-0.39	-0.44	-0.05	0.11504	0.089136	0.93884	529.7	695	717.1	0.72	15.35	3.52	527	532.4	623.3	775	699.5	735.1	High	High	High
-4.2332e+17	False	High	IsMasterProtein	4375	TcYC6_0071910-RA-p1	TcYC6_0071910	isopentenyl-diphosphate delta-isomerase (type II)	transcript=TcYC6_0071910-RA | gene=TcYC6_0071910 | organism=Trypanosoma_cruzi_Y_C6 | gene_product=isopentenyl-diphosphate delta-isomerase (type II) | transcript_product=isopentenyl-diphosphate delta-isomerase (type II) | location=TcYC6_Chr2:1038803-1039873(+) | protein_length=356 | sequence_SO=chromosome | SO=protein_coding | is_pseudo=false	0	False		38.085	21	7	9	7	7	356	39.3	7.84	27.72	21	9	7	0	0.847	0.886	1.046	-0.24	-0.18	0.06	0.115064	0.222412	0.728123	1150	1357.9	1298.4	0.13	3.15	9.14	1148.9	1151	1328	1388.5	1385.3	1217	High	High	High
3.65177e+18	False	High	IsMasterProtein	6137	TcYC6_0123290-RA-p1	TcYC6_0123290	putative mitochondrial chaperone BCS1	transcript=TcYC6_0123290-RA | gene=TcYC6_0123290 | organism=Trypanosoma_cruzi_Y_C6 | gene_product=putative mitochondrial chaperone BCS1 | transcript_product=putative mitochondrial chaperone BCS1 | location=TcYC6_Chr4:565625-567238(+) | protein_length=537 | sequence_SO=chromosome | SO=protein_coding | is_pseudo=false	0	False		35.396	10	4	5	4	4	537	59.8	9.69	18.04	10	5	4	0	0.579	0.976	1.686	-0.79	-0.04	0.75	0.115228	0.99031	0.127807	1355.3	2341.6	1388.9	17.02	10.22	24.61	1200.9	1529.5	2178	2517.4	1164.9	1655.9	High	High	High
5.89681e+18	False	High	IsMasterProtein	7043	TcYC6_0071870-RA-p1	TcYC6_0071870	Lsm12 protein, putative	transcript=TcYC6_0071870-RA | gene=TcYC6_0071870 | organism=Trypanosoma_cruzi_Y_C6 | gene_product=Lsm12 protein, putative | transcript_product=Lsm12 protein, putative | location=TcYC6_Chr2:1032482-1033060(+) | protein_length=192 | sequence_SO=chromosome | SO=protein_coding | is_pseudo=false	0	False		27.883	29	6	12	6	6	192	21.2	8.94	33.32	29	12	6	0	0.636	0.749	1.177	-0.65	-0.42	0.24	0.115303	0.283202	0.59046	952.5	1497.1	1271.8	9.61	8.09	22.97	889.8	1019.5	1413.8	1585.3	1498.2	1079.6	High	High	High
-5.91897e+18	False	High	IsMasterProtein	1837	TcYC6_0126670-RA-p1	TcYC6_0126670	Mitochondrial ribosomal protein S18, putative	transcript=TcYC6_0126670-RA | gene=TcYC6_0126670 | organism=Trypanosoma_cruzi_Y_C6 | gene_product=Mitochondrial ribosomal protein S18, putative | transcript_product=Mitochondrial ribosomal protein S18, putative | location=TcYC6_Chr4:1461537-1462496(+) | protein_length=319 | sequence_SO=chromosome | SO=protein_coding | is_pseudo=false	0	False		49.668	32	8	12	8	8	319	37.1	9.92	37.14	32	12	8	0	0.733	0.952	1.298	-0.45	-0.07	0.38	0.115322	0.888058	0.168565	1723.9	2350.3	1811.2	16.42	6.83	2.79	1534.1	1937.2	2239.5	2466.6	1775.9	1847.3	High	High	High
-5.60918e+18	False	High	IsMasterProtein	1989	TcYC6_0021590-RA-p1	TcYC6_0021590	adenylate kinase, putative	transcript=TcYC6_0021590-RA | gene=TcYC6_0021590 | organism=Trypanosoma_cruzi_Y_C6 | gene_product=adenylate kinase, putative | transcript_product=adenylate kinase, putative | location=TcYC6_Chr27:163143-163925(-) | protein_length=260 | sequence_SO=chromosome | SO=protein_coding | is_pseudo=false	0	False		73.835	52	9	17	9	9	260	29.3	5.76	59.01	52	17	9	0	0.599	0.56	0.934	-0.74	-0.84	-0.1	0.115325	0.0857852	0.918488	1823.6	3042.8	3259.1	18.66	0.69	23	2082.4	1597	3028	3057.6	3840.2	2765.9	High	High	High
7.67896e+18	False	High	IsMasterProtein	7728	TcYC6_0043860-RA-p1	TcYC6_0043860	3-methylcrotonoyl-CoA carboxylase beta subunit, putative	transcript=TcYC6_0043860-RA | gene=TcYC6_0043860 | organism=Trypanosoma_cruzi_Y_C6 | gene_product=3-methylcrotonoyl-CoA carboxylase beta subunit, putative | transcript_product=3-methylcrotonoyl-CoA carboxylase beta subunit, putative | location=TcYC6_Chr16:251655-253505(-) | protein_length=616 | sequence_SO=chromosome | SO=protein_coding | is_pseudo=false	0	False		43.651	16	8	8	8	8	616	67.1	8.12	24.62	16	8	8	0	0.578	0.687	1.189	-0.79	-0.54	0.25	0.115426	0.25136	0.658259	1501.7	2597.9	2185.5	2.45	27.93	14.61	1475.9	1527.9	2126.6	3173.5	2424.3	1970.2	High	High	High
-3.87913e+18	False	High	IsMasterProtein	2818	TcYC6_0120260-RA-p1	TcYC6_0120260	peroxisome assembly protein, putative	transcript=TcYC6_0120260-RA | gene=TcYC6_0120260 | organism=Trypanosoma_cruzi_Y_C6 | gene_product=peroxisome assembly protein, putative | transcript_product=peroxisome assembly protein, putative | location=TcYC6_Chr3:1383138-1384040(+) | protein_length=300 | sequence_SO=chromosome | SO=protein_coding | is_pseudo=false	0	False		37.174	19	5	10	2	5	300	33.7	8.13	23.63	19	10	5	0	0.566	0.931	1.646	-0.82	-0.1	0.72	0.116328	0.92872	0.156289	1397.1	2468.9	1500.4	24.28	9.06	20.51	1174.6	1661.6	2315.5	2632.5	1296.5	1736.4	High	High	High
8.58544e+18	False	High	IsMasterProtein	8090	TcYC6_0009260-RA-p1	TcYC6_0009260	hypothetical protein, conserved	transcript=TcYC6_0009260-RA | gene=TcYC6_0009260 | organism=Trypanosoma_cruzi_Y_C6 | gene_product=hypothetical protein, conserved | transcript_product=hypothetical protein, conserved | location=TcYC6_Chr37:162178-162780(-) | protein_length=200 | sequence_SO=chromosome | SO=protein_coding | is_pseudo=false	0	False		14.488	16	3	5	3	3	200	22	8.48	13.34	16	5	3	0	0.729	0.997	1.367	-0.46	0	0.45	0.116501	0.999448	0.119386	1161.5	1592.8	1165.4	11.89	13.58	3.8	1067.6	1263.6	1446.5	1753.7	1197.2	1134.5	High	High	High
-8.02833e+18	False	High	IsMasterProtein	694	TcYC6_0125830-RA-p1	TcYC6_0125830	proteasome subunit beta type-5, putative	transcript=TcYC6_0125830-RA | gene=TcYC6_0125830 | organism=Trypanosoma_cruzi_Y_C6 | gene_product=proteasome subunit beta type-5, putative | transcript_product=proteasome subunit beta type-5, putative | location=TcYC6_Chr4:1271744-1272679(-) | protein_length=311 | sequence_SO=chromosome | SO=protein_coding | is_pseudo=false	0	False		77.948	32	7	21	6	6	311	34.9	5.9	84.13	32	21	7	0	0.574	0.902	1.572	-0.8	-0.15	0.65	0.116748	0.853841	0.18216	3678.7	6412.2	4079.6	21.27	3.36	24.06	3161.4	4280.6	6261.6	6566.3	3435.5	4844.4	High	High	High
6.69495e+18	False	High	IsMasterProtein	7353	TcYC6_0013110-RA-p1	TcYC6_0013110	Mitochondrial ribosomal protein S16	transcript=TcYC6_0013110-RA | gene=TcYC6_0013110 | organism=Trypanosoma_cruzi_Y_C6 | gene_product=Mitochondrial ribosomal protein S16 | transcript_product=Mitochondrial ribosomal protein S16 | location=TcYC6_Chr12:812422-812991(-) | protein_length=189 | sequence_SO=chromosome | SO=protein_coding | is_pseudo=false	0	False		33.1	32	6	7	6	6	189	22.4	10.07	21.7	32	7	6	0	0.667	1.062	1.593	-0.58	0.09	0.67	0.116964	0.901753	0.0843228	1870	2803.8	1760.2	22.66	6.23	1.82	1590.9	2198	2682.9	2930.1	1737.7	1783.1	High	High	High
4.90481e+18	False	High	IsMasterProtein	6655	TcYC6_0048270-RA-p1	TcYC6_0048270	hypothetical protein, conserved	transcript=TcYC6_0048270-RA | gene=TcYC6_0048270 | organism=Trypanosoma_cruzi_Y_C6 | gene_product=hypothetical protein, conserved | transcript_product=hypothetical protein, conserved | location=TcYC6_Chr26:197104-198171(-) | protein_length=355 | sequence_SO=chromosome | SO=protein_coding | is_pseudo=false	0	False		54.131	23	7	13	7	7	355	39.6	6.38	44.19	23	13	7	0	0.729	0.789	1.082	-0.46	-0.34	0.11	0.117244	0.214185	0.763111	3755.1	5150.7	4761.3	6.39	16.95	3.68	3928.8	3589.2	5809.9	4566.3	4638.9	4887	High	High	High
-5.57484e+18	False	High	IsMasterProtein	2009	TcYC6_0072900-RA-p1	TcYC6_0072900	phosphoglycerate kinase	transcript=TcYC6_0072900-RA | gene=TcYC6_0072900 | organism=Trypanosoma_cruzi_Y_C6 | gene_product=phosphoglycerate kinase | transcript_product=phosphoglycerate kinase | location=TcYC6_Chr2:1275562-1278282(-) | protein_length=906 | sequence_SO=chromosome | SO=protein_coding | is_pseudo=false	0	False		159.512	34	23	40	23	23	906	99.5	8.84	139.84	34	40	23	0	0.806	0.846	1.05	-0.31	-0.24	0.07	0.117253	0.203003	0.794764	7794.1	9671.2	9207.5	8.2	3.97	8.79	8260.2	7354.3	9946.8	9403.3	8652.3	9798.4	High	High	High
8.99126e+18	False	High	IsMasterProtein	8249	TcYC6_0019070-RA-p1	TcYC6_0019070	NAD dependent epimerase/dehydratase family, putative	transcript=TcYC6_0019070-RA | gene=TcYC6_0019070 | organism=Trypanosoma_cruzi_Y_C6 | gene_product=NAD dependent epimerase/dehydratase family, putative | transcript_product=NAD dependent epimerase/dehydratase family, putative | location=TcYC6_Chr32:375261-376109(-) | protein_length=282 | sequence_SO=chromosome | SO=protein_coding | is_pseudo=false	0	False		20.901	16	3	8	3	3	282	30.8	7.25	22.78	16	8	3	0	0.803	0.866	1.079	-0.32	-0.21	0.11	0.117389	0.275891	0.616388	612	762.4	706.6	9.14	3.71	8.32	652.9	573.7	782.7	742.7	749.5	666.2	High	High	High
-7.26012e+17	False	High	IsMasterProtein	4252	TcYC6_0032490-RA-p1	TcYC6_0032490	agmatinase, putative	transcript=TcYC6_0032490-RA | gene=TcYC6_0032490 | organism=Trypanosoma_cruzi_Y_C6 | gene_product=agmatinase, putative | transcript_product=agmatinase, putative | location=TcYC6_Chr17:875305-876300(+) | protein_length=331 | sequence_SO=chromosome | SO=protein_coding | is_pseudo=false	0	False		34.587	22	5	6	5	5	331	36.2	6.54	21.24	22	6	5	0	0.628	0.746	1.188	-0.67	-0.42	0.25	0.118087	0.295518	0.582432	881.2	1402.5	1180.9	6.96	24.22	10.12	925.7	838.8	1179.7	1667.4	1268.6	1099.2	High	High	High
8.11263e+18	False	High	IsMasterProtein	7910	TcYC6_0054160-RA-p1	TcYC6_0054160	glycine dehydrogenase [decarboxylating], putative	transcript=TcYC6_0054160-RA | gene=TcYC6_0054160 | organism=Trypanosoma_cruzi_Y_C6 | gene_product=glycine dehydrogenase [decarboxylating], putative | transcript_product=glycine dehydrogenase [decarboxylating], putative | location=TcYC6_Chr11:1162866-1165775(+) | protein_length=969 | sequence_SO=chromosome | SO=protein_coding | is_pseudo=false	0	False		30.313	8	6	6	2	5	969	106.1	7.53	19.39	8	6	6	0	0.643	0.728	1.132	-0.64	-0.46	0.18	0.118644	0.23509	0.715864	602.6	936.8	827.6	14.84	18.09	11.18	669.6	542.4	823.8	1065.5	895.8	764.5	High	High	High
8.84816e+18	False	High	IsMasterProtein	8190	TcYC6_0053220-RA-p1	TcYC6_0053220	exportin 1, putative	transcript=TcYC6_0053220-RA | gene=TcYC6_0053220 | organism=Trypanosoma_cruzi_Y_C6 | gene_product=exportin 1, putative | transcript_product=exportin 1, putative | location=TcYC6_Chr11:991472-994576(-) | protein_length=1034 | sequence_SO=chromosome | SO=protein_coding | is_pseudo=false	0	False		124.611	24	19	23	19	19	1034	117.1	5.21	76.84	24	23	19	0	0.767	0.7	0.914	-0.38	-0.51	-0.13	0.119196	0.0588802	0.62936	4698	6128.5	6706.7	10.1	4.88	10.98	5046.4	4373.7	5920.6	6343.6	7249.5	6204.6	High	High	High
-8.24965e+18	False	High	IsMasterProtein	575	TcYC6_0100000-RA-p1	TcYC6_0100000	hypothetical protein, conserved	transcript=TcYC6_0100000-RA | gene=TcYC6_0100000 | organism=Trypanosoma_cruzi_Y_C6 | gene_product=hypothetical protein, conserved | transcript_product=hypothetical protein, conserved | location=TcYC6_Chr28:295205-296191(+) | protein_length=328 | sequence_SO=chromosome | SO=protein_coding | is_pseudo=false	0	False		27.922	17	4	4	4	4	328	37	7.05	17.23	17	4	4	0	0.786	0.822	1.045	-0.35	-0.28	0.06	0.119248	0.184831	0.858559	741.2	942.4	901.6	6.69	9.11	8.59	777.1	706.9	1005.2	883.5	958.1	848.4	High	High	High
6.18155e+18	False	High	IsMasterProtein	7145	TcYC6_0127850-RA-p1	TcYC6_0127850	hypothetical protein	transcript=TcYC6_0127850-RA | gene=TcYC6_0127850 | organism=Trypanosoma_cruzi_Y_C6 | gene_product=hypothetical protein | transcript_product=hypothetical protein | location=TcYC6_Chr39:190082-193240(+) | protein_length=1052 | sequence_SO=chromosome | SO=protein_coding | is_pseudo=false	0	False		6.813	1	1	1	1	1	1052	114.5	7.31	3.28	1	1	1	0	0.934	1.171	1.253	-0.1	0.23	0.33	0.119278	0.0132327	0.00473514	236.5	253	202	3.48	1.25	1.56	230.7	242.3	255.3	250.8	204.2	199.8	High	High	High
-5.33259e+18	False	High	IsMasterProtein	2144	TcYC6_0094760-RA-p1	TcYC6_0094760	Uncharacterised protein family (UPF0220), putative	transcript=TcYC6_0094760-RA | gene=TcYC6_0094760 | organism=Trypanosoma_cruzi_Y_C6 | gene_product=Uncharacterised protein family (UPF0220), putative | transcript_product=Uncharacterised protein family (UPF0220), putative | location=TcYC6_Chr13:179744-180169(-) | protein_length=141 | sequence_SO=chromosome | SO=protein_coding | is_pseudo=false	0.001	False		4.752	15	3	3	3	3	141	15.1	8.53	4.45	15	3	3	0	0.719	0.807	1.122	-0.48	-0.31	0.17	0.119813	0.282127	0.617103	476.6	663	591	19.33	2.04	0.55	415.4	546.9	653.5	672.6	593.3	588.7	High	High	High
8.84946e+18	False	High	IsMasterProtein	8192	TcYC6_0040740-RA-p1	TcYC6_0040740	MSP (Major sperm protein) domain containing protein, putative	transcript=TcYC6_0040740-RA | gene=TcYC6_0040740 | organism=Trypanosoma_cruzi_Y_C6 | gene_product=MSP (Major sperm protein) domain containing protein, putative | transcript_product=MSP (Major sperm protein) domain containing protein, putative | location=TcYC6_Chr1:2375257-2375961(+) | protein_length=234 | sequence_SO=chromosome | SO=protein_coding | is_pseudo=false	0	False		83.616	52	8	28	3	8	234	26.3	8.95	97.68	52	28	8	0	0.721	0.784	1.087	-0.47	-0.35	0.12	0.120167	0.222218	0.75769	4725.9	6553.8	6029.3	6.17	12.88	13.08	4936.6	4524.2	7180.4	5981.9	6615.4	5495.2	High	High	High
3.43907e+18	False	High	IsMasterProtein	6045	TcYC6_0006270-RA-p1	TcYC6_0006270	Enoyl-CoA hydratase/isomerase family, putative	transcript=TcYC6_0006270-RA | gene=TcYC6_0006270 | organism=Trypanosoma_cruzi_Y_C6 | gene_product=Enoyl-CoA hydratase/isomerase family, putative | transcript_product=Enoyl-CoA hydratase/isomerase family, putative | location=TcYC6_Chr5:529844-533389(-) | protein_length=1181 | sequence_SO=chromosome | SO=protein_coding | is_pseudo=false	0	False		204.409	34	32	44	32	32	1181	134.6	6.2	141.58	34	44	32	0	0.695	0.906	1.304	-0.52	-0.14	0.38	0.120424	0.735847	0.231139	4950.2	7122.6	5460.9	18.31	7	8.89	4345.8	5638.8	6778.4	7484.3	5127.7	5815.7	High	High	High
8.26099e+18	False	High	IsMasterProtein	7972	TcYC6_0050260-RA-p1	TcYC6_0050260	Flagellar Member 7	transcript=TcYC6_0050260-RA | gene=TcYC6_0050260 | organism=Trypanosoma_cruzi_Y_C6 | gene_product=Flagellar Member 7 | transcript_product=Flagellar Member 7 | location=TcYC6_Chr11:255300-261065(-) | protein_length=1921 | sequence_SO=chromosome | SO=protein_coding | is_pseudo=false	0	False		153.185	17	31	41	30	30	1921	217.8	9.67	111.95	17	41	31	0	0.744	0.803	1.079	-0.43	-0.32	0.11	0.120702	0.224854	0.753673	6255.3	8402.5	7785.9	12.09	4.55	11.83	6815.1	5741.5	8677.4	8136.3	8466.7	7159.9	High	High	High
5.18934e+18	False	High	IsMasterProtein	6755	TcYC6_0053940-RA-p1	TcYC6_0053940	AKAP7 2'5' RNA ligase-like domain containing protein, putative	transcript=TcYC6_0053940-RA | gene=TcYC6_0053940 | organism=Trypanosoma_cruzi_Y_C6 | gene_product=AKAP7 2'5' RNA ligase-like domain containing protein, putative | transcript_product=AKAP7 2'5' RNA ligase-like domain containing protein, putative | location=TcYC6_Chr11:1130231-1131037(-) | protein_length=268 | sequence_SO=chromosome | SO=protein_coding | is_pseudo=false	0	False		19.266	9	2	3	2	2	268	30.8	9.55	12.37	9	3	2	0	0.648	0.859	1.326	-0.63	-0.22	0.41	0.12084	0.615314	0.285835	766	1182.9	892.2	20.52	4.73	14.76	661.8	886.5	1223.2	1144	803.4	990.7	High	High	High
7.76711e+18	False	High	IsMasterProtein	7775	TcYC6_0050150-RA-p1	TcYC6_0050150	glucosamine-6-phosphate isomerase, putative	transcript=TcYC6_0050150-RA | gene=TcYC6_0050150 | organism=Trypanosoma_cruzi_Y_C6 | gene_product=glucosamine-6-phosphate isomerase, putative | transcript_product=glucosamine-6-phosphate isomerase, putative | location=TcYC6_Chr11:226283-227122(-) | protein_length=279 | sequence_SO=chromosome | SO=protein_coding | is_pseudo=false	0	False		86.734	50	12	17	12	12	279	31.4	8.25	62.3	50	17	12	0	0.687	0.927	1.348	-0.54	-0.11	0.43	0.121168	0.834394	0.196493	4277.9	6225.1	4617	8.29	0.73	20.59	4034	4536.6	6193.1	6257.3	3987.2	5346.4	High	High	High
1.94652e+18	False	High	IsMasterProtein	5417	TcYC6_0103770-RA-p1	TcYC6_0103770	3-methylcrotonyl-CoA carboxylase, putative	transcript=TcYC6_0103770-RA | gene=TcYC6_0103770 | organism=Trypanosoma_cruzi_Y_C6 | gene_product=3-methylcrotonyl-CoA carboxylase, putative | transcript_product=3-methylcrotonyl-CoA carboxylase, putative | location=TcYC6_Chr10:25093-27132(+) | protein_length=679 | sequence_SO=chromosome | SO=protein_coding | is_pseudo=false	0	False		72.683	19	10	12	10	10	679	75.1	7.21	45.43	19	12	10	0	0.611	0.679	1.111	-0.71	-0.56	0.15	0.121382	0.201975	0.819908	2447.4	4004.7	3604.5	14.12	20.77	14.91	2705.3	2214.1	3454	4643.2	4007	3242.5	High	High	High
-1.28243e+18	False	High	IsMasterProtein	3983	TcYC6_0107490-RA-p1	TcYC6_0107490	hypothetical protein, conserved	transcript=TcYC6_0107490-RA | gene=TcYC6_0107490 | organism=Trypanosoma_cruzi_Y_C6 | gene_product=hypothetical protein, conserved | transcript_product=hypothetical protein, conserved | location=TcYC6_Chr10:1069616-1072942(+) | protein_length=1108 | sequence_SO=chromosome | SO=protein_coding | is_pseudo=false	0	False		34.023	7	9	9	9	9	1108	123.5	6.67	23.1	7	9	9	0	0.66	0.855	1.295	-0.6	-0.23	0.37	0.121472	0.578542	0.307588	2522.4	3818.9	2949.9	18.47	14.31	7.8	2211.9	2876.5	4227.1	3450.2	2791.5	3117.4	High	High	High
-5.51223e+18	False	High	IsMasterProtein	2049	TcYC6_0011190-RA-p1	TcYC6_0011190	glucosamine 6-phosphate n-acetyltransferase, putative	transcript=TcYC6_0011190-RA | gene=TcYC6_0011190 | organism=Trypanosoma_cruzi_Y_C6 | gene_product=glucosamine 6-phosphate n-acetyltransferase, putative | transcript_product=glucosamine 6-phosphate n-acetyltransferase, putative | location=TcYC6_Chr12:192982-193428(+) | protein_length=148 | sequence_SO=chromosome | SO=protein_coding | is_pseudo=false	0	False		23.889	29	3	4	3	3	148	16.3	7.34	12.32	29	4	3	0	0.778	0.863	1.109	-0.36	-0.21	0.15	0.121521	0.336357	0.532179	964.4	1239.1	1117.7	0.87	0.61	14.86	958.5	970.4	1233.8	1244.5	1242	1005.8	High	High	High
5.74899e+18	False	High	IsMasterProtein	6985	TcYC6_0028050-RA-p1	TcYC6_0028050	hypothetical protein	transcript=TcYC6_0028050-RA | gene=TcYC6_0028050 | organism=Trypanosoma_cruzi_Y_C6 | gene_product=hypothetical protein | transcript_product=hypothetical protein | location=TcYC6_Chr38:114166-116166(-) | protein_length=666 | sequence_SO=chromosome | SO=protein_coding | is_pseudo=false	0	False		9.866	3	2	2	2	2	666	71.1	5.53	6.29	3	2	2	0	0.588	0.582	0.989	-0.77	-0.78	-0.02	0.12154	0.115996	0.998001	62.9	107	108.2	20.47	23.46	4.1	72.8	54.4	90.5	126.5	105.1	111.3	High	High	High
-2.02153e+18	False	High	IsMasterProtein	3647	TcYC6_0117320-RA-p1	TcYC6_0117320	SET domain containing protein, putative	transcript=TcYC6_0117320-RA | gene=TcYC6_0117320 | organism=Trypanosoma_cruzi_Y_C6 | gene_product=SET domain containing protein, putative | transcript_product=SET domain containing protein, putative | location=TcYC6_Chr3:26743-27747(-) | protein_length=334 | sequence_SO=chromosome | SO=protein_coding | is_pseudo=false	0	False		87.245	40	12	20	12	12	334	38	8.88	71.66	40	20	12	0	0.723	0.821	1.135	-0.47	-0.28	0.18	0.121604	0.319785	0.558604	4196.7	5802.4	5110.3	10.01	15.55	5.45	3909.4	4505.1	6479.5	5196	4917.2	5311	High	High	High
-6.97284e+18	False	High	IsMasterProtein	1292	TcYC6_0084700-RA-p1	TcYC6_0084700	endo-beta-N-acetylglucosaminidase, putative	transcript=TcYC6_0084700-RA | gene=TcYC6_0084700 | organism=Trypanosoma_cruzi_Y_C6 | gene_product=endo-beta-N-acetylglucosaminidase, putative | transcript_product=endo-beta-N-acetylglucosaminidase, putative | location=TcYC6_Chr14:165616-168618(+) | protein_length=1000 | sequence_SO=chromosome | SO=protein_coding | is_pseudo=false	0	False		69.281	14	13	18	13	13	1000	111.2	5.38	45	14	18	13	0	0.747	0.703	0.941	-0.42	-0.51	-0.09	0.121669	0.0776967	0.826398	3582.1	4794.5	5096.3	13.78	3.24	10.05	3949.9	3248.5	4905.7	4685.8	5472.3	4746.2	High	High	High
3.91515e+18	False	High	IsMasterProtein	6256	TcYC6_0093670-RA-p1	TcYC6_0093670	putative Cytoplasmic dynein 1 heavy chain (DYNC1H1)	transcript=TcYC6_0093670-RA | gene=TcYC6_0093670 | organism=Trypanosoma_cruzi_Y_C6 | gene_product=putative Cytoplasmic dynein 1 heavy chain (DYNC1H1) | transcript_product=putative Cytoplasmic dynein 1 heavy chain (DYNC1H1) | location=TcYC6_Chr34:305722-321171(+) | protein_length=5149 | sequence_SO=chromosome | SO=protein_coding | is_pseudo=false	0	False		218.209	9	37	44	37	37	5149	582.3	6.39	129.92	9	44	37	0	0.77	0.774	1.004	-0.38	-0.37	0.01	0.121836	0.12639	0.998788	7035.3	9133.8	9095.3	11.48	7.01	7.84	7631.5	6485.6	9598.4	8691.8	9614.4	8604.3	High	High	High
5.07663e+18	False	High	IsMasterProtein	6718	TcYC6_0107270-RA-p1	TcYC6_0107270	hypothetical protein, conserved	transcript=TcYC6_0107270-RA | gene=TcYC6_0107270 | organism=Trypanosoma_cruzi_Y_C6 | gene_product=hypothetical protein, conserved | transcript_product=hypothetical protein, conserved | location=TcYC6_Chr10:1011310-1012044(+) | protein_length=244 | sequence_SO=chromosome | SO=protein_coding | is_pseudo=false	0	False		48.264	33	7	11	7	7	244	28.2	5.05	37.74	33	11	7	0	0.754	0.745	0.988	-0.41	-0.42	-0.02	0.122384	0.111456	0.991954	847.5	1124.5	1137.9	16.72	2.08	0.22	954.4	752.6	1141.1	1108.1	1136.1	1139.6	High	High	High
-4.48231e+18	False	High	IsMasterProtein	2525	TcYC6_0069690-RA-p1	TcYC6_0069690	membrane transporter protein, putative	transcript=TcYC6_0069690-RA | gene=TcYC6_0069690 | organism=Trypanosoma_cruzi_Y_C6 | gene_product=membrane transporter protein, putative | transcript_product=membrane transporter protein, putative | location=TcYC6_Chr2:527191-528648(-) | protein_length=485 | sequence_SO=chromosome | SO=protein_coding | is_pseudo=false	0.005	False		2.48	2	1	2	1	1	485	53.4	6.76	4.49	2	2	1	0	0.631	0.813	1.29	-0.67	-0.3	0.37	0.122438	0.486725	0.372304	282.7	448.3	347.6	22.04	15.47	5.22	241.6	330.8	500.4	401.7	360.7	335	High	High	High
-1.79566e+18	False	High	IsMasterProtein	3753	TcYC6_0075140-RA-p1	TcYC6_0075140	hypothetical protein	transcript=TcYC6_0075140-RA | gene=TcYC6_0075140 | organism=Trypanosoma_cruzi_Y_C6 | gene_product=hypothetical protein | transcript_product=hypothetical protein | location=TcYC6_Chr2:1831245-1831826(+) | protein_length=193 | sequence_SO=chromosome | SO=protein_coding | is_pseudo=false	0	False		28.895	33	4	10	4	4	193	21.6	9.85	26.89	33	10	4	0	0.651	0.922	1.417	-0.62	-0.12	0.5	0.122518	0.854758	0.191711	2344.7	3603	2543.5	8.94	4.45	23.48	2200.8	2498	3491.3	3718.2	2151	3007.6	High	High	High
7.94746e+18	False	High	IsMasterProtein	7840	TcYC6_0042110-RA-p1	TcYC6_0042110	hypothetical protein, conserved	transcript=TcYC6_0042110-RA | gene=TcYC6_0042110 | organism=Trypanosoma_cruzi_Y_C6 | gene_product=hypothetical protein, conserved | transcript_product=hypothetical protein, conserved | location=TcYC6_Chr31:180748-182850(+) | protein_length=700 | sequence_SO=chromosome | SO=protein_coding | is_pseudo=false	0	False		157.768	23	14	42	14	14	700	79.2	7.94	121.76	23	42	14	0	0.578	0.926	1.6	-0.79	-0.11	0.68	0.12275	0.914862	0.170672	5114.2	8841.4	5525	25.97	3	19.31	4247.3	6157.9	8656.1	9030.7	4815.7	6338.7	High	High	High
5.60199e+18	False	High	IsMasterProtein	6909	TcYC6_0124350-RA-p1	TcYC6_0124350	trans-splicing factor, putative	transcript=TcYC6_0124350-RA | gene=TcYC6_0124350 | organism=Trypanosoma_cruzi_Y_C6 | gene_product=trans-splicing factor, putative | transcript_product=trans-splicing factor, putative | location=TcYC6_Chr4:827870-828934(-) | protein_length=354 | sequence_SO=chromosome | SO=protein_coding | is_pseudo=false	0	False		11.386	9	3	3	3	3	354	39.7	5.34	9.4	9	3	3	0	0.753	0.701	0.931	-0.41	-0.51	-0.1	0.122786	0.0719046	0.764236	385.4	511.8	549.9	6.14	14.98	5.03	402.5	369	569.2	460.2	569.9	530.7	High	High	High
-6.04196e+17	False	High	IsMasterProtein	4303	TcYC6_0044220-RA-p1	TcYC6_0044220	proteasome alpha 7 subunit, putative	transcript=TcYC6_0044220-RA | gene=TcYC6_0044220 | organism=Trypanosoma_cruzi_Y_C6 | gene_product=proteasome alpha 7 subunit, putative | transcript_product=proteasome alpha 7 subunit, putative | location=TcYC6_Chr16:346411-347154(-) | protein_length=247 | sequence_SO=chromosome | SO=protein_coding | is_pseudo=false	0	False		148.679	67	16	65	16	16	247	28	6.8	175.67	67	65	16	0	0.526	0.861	1.636	-0.93	-0.22	0.71	0.122813	0.793221	0.214312	11739.2	22304.1	13636.8	20.89	8.96	30.45	10115.9	13623	20933.8	23764.1	10957.5	16971.3	High	High	High
-3.22467e+18	False	High	IsMasterProtein	3101	TcYC6_0123030-RA-p1	TcYC6_0123030	beta adaptin, putative	transcript=TcYC6_0123030-RA | gene=TcYC6_0123030 | organism=Trypanosoma_cruzi_Y_C6 | gene_product=beta adaptin, putative | transcript_product=beta adaptin, putative | location=TcYC6_Chr4:495016-497340(+) | protein_length=774 | sequence_SO=chromosome | SO=protein_coding | is_pseudo=false	0	False		16.987	4	2	3	2	2	774	88.2	5.06	11.48	4	3	2	0	0.771	0.732	0.949	-0.37	-0.45	-0.08	0.122993	0.0799518	0.839382	148.9	193	203.4	8.93	9.96	7.92	158.6	139.8	179.9	207.1	215.1	192.3	High	High	High
5.63617e+18	False	High	IsMasterProtein	6924	TcYC6_0011650-RA-p1	TcYC6_0011650	hypothetical protein, conserved	transcript=TcYC6_0011650-RA | gene=TcYC6_0011650 | organism=Trypanosoma_cruzi_Y_C6 | gene_product=hypothetical protein, conserved | transcript_product=hypothetical protein, conserved | location=TcYC6_Chr12:311024-311980(-) | protein_length=318 | sequence_SO=chromosome | SO=protein_coding | is_pseudo=false	0.001	False		4.048	4	1	1	1	1	318	35.1	6.96	2.58	4	1	1	0	0.722	0.799	1.107	-0.47	-0.32	0.15	0.123327	0.262391	0.677301	135.6	187.8	169.7	5.91	17.09	7.25	141.4	130	212	166.3	161.2	178.6	High	High	High
2.05753e+17	False	High	IsMasterProtein	4654	TcYC6_0065860-RA-p1	TcYC6_0065860	hypothetical protein, conserved	transcript=TcYC6_0065860-RA | gene=TcYC6_0065860 | organism=Trypanosoma_cruzi_Y_C6 | gene_product=hypothetical protein, conserved | transcript_product=hypothetical protein, conserved | location=TcYC6_Chr21:349881-354953(-) | protein_length=1690 | sequence_SO=chromosome | SO=protein_coding | is_pseudo=false	0	False		11.549	3	4	4	4	4	1690	187.8	5.27	5.26	3	4	4	0	0.576	0.744	1.291	-0.79	-0.43	0.37	0.123473	0.388939	0.470851	637.9	1106.5	857.4	1.68	32.35	2.8	645.5	630.3	876.6	1396.7	874.6	840.6	High	High	High
-5.72425e+18	False	High	IsMasterProtein	1932	TcYC6_0008820-RA-p1	TcYC6_0008820	SPFH domain / Band 7 family protein, putative	transcript=TcYC6_0008820-RA | gene=TcYC6_0008820 | organism=Trypanosoma_cruzi_Y_C6 | gene_product=SPFH domain / Band 7 family protein, putative | transcript_product=SPFH domain / Band 7 family protein, putative | location=TcYC6_Chr40:37191-38411(-) | protein_length=406 | sequence_SO=chromosome | SO=protein_coding | is_pseudo=false	0	False		254.901	56	20	71	20	20	406	44.2	8.56	244.93	56	71	20	0	0.592	0.958	1.618	-0.76	-0.06	0.69	0.12415	0.970036	0.149909	13201.6	22293	13782	20.81	12.09	20.1	11382.7	15311.2	20461.6	24288.3	11944.5	15902.1	High	High	High
[truncated: 3,198 more rows]
[truncated: 7 more columns]

## Sheet: Analysis of regulated ptns
			log2 FC
	Analysis***		L1-2vsL2	L1-2vsWT	L2vsWT
		Mean	-0.333668	-0.389879	-0.0561061
		Standard Deviation (SD)	0.28184	0.312264	0.388865
[truncated: 4 more rows]
