# Supplementary material for: Biological and Molecular Effects of Trypanosoma cruzi Residence in a LAMP-Deficient Intracellular Environment
Source: Front Cell Infect Microbiol. 2022 Jan 6;11:788482. doi: 10.3389/fcimb.2021.788482 (PMC8770540; doi:10.3389/fcimb.2021.788482)
Supplement: Supplementary file 3 [file Table_2.xlsx]

## Sheet: TcY-L1-2vsTcY-WT regulated list
Accession	Gene ID	Description	Product Description	(log2): (L1-2) / (WT)	CV [%]: L1-2	CV [%]: WT	TMHs	bigPI-GPI	GPI-SOM	SignalP5.0	SecretomeP	DeepLoc Localization	DeepLoc Type	EC numbers from OrthoMCL	Computed GO Component IDs	Computed GO Components	Computed GO Function IDs	Computed GO Functions	Computed GO Process IDs	Computed GO Processes
TcYC6_0069460-RA-p1	TcYC6_0069460	transcript=TcYC6_0069460-RA | gene=TcYC6_0069460 | organism=Trypanosoma_cruzi_Y_C6 | gene_product=6-phosphogluconate dehydrogenase, decarboxylating, putative | transcript_product=6-phosphogluconate dehydrogenase, decarboxylating, putative | location=TcYC6_Chr2:475271-476704(-) | protein_length=477 | sequence_SO=chromosome | SO=protein_coding | is_pseudo=false	6-phosphogluconate dehydrogenase, decarboxylating, putative	-1.03	36.78	39.55	0	-	-	OTHER	-	Peroxisome	Soluble	1.1.1.44 (Phosphogluconate dehydrogenase (NADP(+)-dependent, decarboxylating))	-	-	GO:0050661;GO:0004616	NADP binding;phosphogluconate dehydrogenase (decarboxylating) activity	GO:0055114;GO:0006098	oxidation-reduction process;pentose-phosphate shunt
TcYC6_0046520-RA-p1	TcYC6_0046520	transcript=TcYC6_0046520-RA | gene=TcYC6_0046520 | organism=Trypanosoma_cruzi_Y_C6 | gene_product=ADP-ribosylation factor-like 2, arl2, putative | transcript_product=ADP-ribosylation factor-like 2, arl2, putative | location=TcYC6_Chr30:56293-56853(-) | protein_length=186 | sequence_SO=chromosome | SO=protein_coding | is_pseudo=false	ADP-ribosylation factor-like 2, arl2, putative	0.29	11.7	7.38	0	-	-	OTHER	Yes	Nucleus	Membrane	-	GO:0005622	intracellular	GO:0005525	GTP binding	-	-
TcYC6_0098530-RA-p1	TcYC6_0098530	transcript=TcYC6_0098530-RA | gene=TcYC6_0098530 | organism=Trypanosoma_cruzi_Y_C6 | gene_product=amino acid permease, putative | transcript_product=amino acid permease, putative | location=TcYC6_Chr13:963550-965700(-) | protein_length=716 | sequence_SO=chromosome | SO=protein_coding | is_pseudo=false	amino acid permease, putative	0.42	4.79	11.47	10	-	-	OTHER	Yes	Lysosome/Vacuole	Membrane	-	GO:0016020	membrane	GO:0022857	transmembrane transporter activity	GO:0055085	transmembrane transport
TcYC6_0103660-RA-p1	TcYC6_0103660	transcript=TcYC6_0103660-RA | gene=TcYC6_0103660 | organism=Trypanosoma_cruzi_Y_C6 | gene_product=aminopeptidase | transcript_product=aminopeptidase | location=TcYC6_Chr24:736652-739264(+) | protein_length=870 | sequence_SO=chromosome | SO=protein_coding | is_pseudo=false	aminopeptidase	0.4	13.89	24.69	0	-	-	OTHER	-	Cytoplasm	Soluble	3.4.11.- (Aminopeptidases.)	-	-	GO:0008237;GO:0008270	metallopeptidase activity;zinc ion binding	-	-
TcYC6_0091130-RA-p1	TcYC6_0091130	transcript=TcYC6_0091130-RA | gene=TcYC6_0091130 | organism=Trypanosoma_cruzi_Y_C6 | gene_product=Aquaporin 2 | transcript_product=Aquaporin 2 | location=TcYC6_Chr7:891451-892146(+) | protein_length=231 | sequence_SO=chromosome | SO=protein_coding | is_pseudo=false	Aquaporin 2	0.26	5.45	3.69	6	-	-	OTHER	Yes	Lysosome/Vacuole	Soluble	-	GO:0016020	membrane	GO:0015267	channel activity	GO:0055085	transmembrane transport
TcYC6_0051330-RA-p1	TcYC6_0051330	transcript=TcYC6_0051330-RA | gene=TcYC6_0051330 | organism=Trypanosoma_cruzi_Y_C6 | gene_product=aquaporin-like protein, putative | transcript_product=aquaporin-like protein, putative | location=TcYC6_Chr11:517022-518314(+) | protein_length=430 | sequence_SO=chromosome | SO=protein_coding | is_pseudo=false	aquaporin-like protein, putative	0.45	3.65	29.17	6	-	-	OTHER	Yes	Cell membrane	Membrane	-	GO:0016020	membrane	GO:0015267	channel activity	GO:0055085	transmembrane transport
TcYC6_0088980-RA-p1	TcYC6_0088980	transcript=TcYC6_0088980-RA | gene=TcYC6_0088980 | organism=Trypanosoma_cruzi_Y_C6 | gene_product=ATP-dependent RNA helicase, putative | transcript_product=ATP-dependent RNA helicase, putative | location=TcYC6_Chr7:407836-410310(-) | protein_length=824 | sequence_SO=chromosome | SO=protein_coding | is_pseudo=false	ATP-dependent RNA helicase, putative	0.93	12.68	28.08	0	-	-	OTHER	-	Nucleus	Soluble	3.6.4.13 (RNA helicase)	GO:0005634	nucleus	GO:0005524;GO:0004004;GO:0003723;GO:0003676	ATP binding;ATP-dependent RNA helicase activity;RNA binding;nucleic acid binding	-	-
TcYC6_0030620-RA-p1	TcYC6_0030620	transcript=TcYC6_0030620-RA | gene=TcYC6_0030620 | organism=Trypanosoma_cruzi_Y_C6 | gene_product=chaperonin/T-complex protein 1 gamma subunit, putative | transcript_product=chaperonin/T-complex protein 1 gamma subunit, putative | location=TcYC6_Chr17:160165-161832(-) | protein_length=555 | sequence_SO=chromosome | SO=protein_coding | is_pseudo=false	chaperonin/T-complex protein 1 gamma subunit, putative	-1.07	39.77	23.31	0	-	-	OTHER	-	Cytoplasm	Soluble	-	-	-	GO:0005524;GO:0051082	ATP binding;unfolded protein binding	GO:0006457	protein folding
TcYC6_0127500-RA-p1	TcYC6_0127500	transcript=TcYC6_0127500-RA | gene=TcYC6_0127500 | organism=Trypanosoma_cruzi_Y_C6 | gene_product=clathrin coat assembly protein, putative | transcript_product=clathrin coat assembly protein, putative | location=TcYC6_Chr39:105610-106860(+) | protein_length=416 | sequence_SO=chromosome | SO=protein_coding | is_pseudo=false	clathrin coat assembly protein, putative	0.48	4.31	8.09	0	-	-	OTHER	-	Cytoplasm	Soluble	-	GO:0030131	clathrin adaptor complex	-	-	GO:0006886;GO:0016192	intracellular protein transport;vesicle-mediated transport
TcYC6_0095710-RA-p1	TcYC6_0095710	transcript=TcYC6_0095710-RA | gene=TcYC6_0095710 | organism=Trypanosoma_cruzi_Y_C6 | gene_product=DJ-1 family protein, putative | transcript_product=DJ-1 family protein, putative | location=TcYC6_Chr13:377498-378094(+) | protein_length=198 | sequence_SO=chromosome | SO=protein_coding | is_pseudo=false	DJ-1 family protein, putative	-1.02	28.56	30.57	0	-	-	OTHER	Yes	Cytoplasm	Soluble	3.4.-.- (Acting on peptide bonds (peptidases).)	-	-	-	-	-	-
TcYC6_0005310-RA-p1	TcYC6_0005310	transcript=TcYC6_0005310-RA | gene=TcYC6_0005310 | organism=Trypanosoma_cruzi_Y_C6 | gene_product=ER protein Pkr1, putative | transcript_product=ER protein Pkr1, putative | location=TcYC6_Chr5:149389-149703(+) | protein_length=104 | sequence_SO=chromosome | SO=protein_coding | is_pseudo=false	ER protein Pkr1, putative	0.24	24.28	28.15	2	-	-	OTHER	-	Endoplasmic reticulum	Membrane	-	-	-	-	-	GO:0070072	vacuolar proton-transporting V-type ATPase complex assembly
TcYC6_0089850-RA-p1	TcYC6_0089850	transcript=TcYC6_0089850-RA | gene=TcYC6_0089850 | organism=Trypanosoma_cruzi_Y_C6 | gene_product=eukaryotic translation initiation factor 3 subunit g | transcript_product=eukaryotic translation initiation factor 3 subunit g | location=TcYC6_Chr7:636618-637439(+) | protein_length=273 | sequence_SO=chromosome | SO=protein_coding | is_pseudo=false	eukaryotic translation initiation factor 3 subunit g	-1.11	34.69	27.34	0	-	-	OTHER	Yes	Cytoplasm	Soluble	-	-	-	GO:0003676	nucleic acid binding	-	-
TcYC6_0040670-RA-p1	TcYC6_0040670	transcript=TcYC6_0040670-RA | gene=TcYC6_0040670 | organism=Trypanosoma_cruzi_Y_C6 | gene_product=GDP-mannose transporter, putative | transcript_product=GDP-mannose transporter, putative | location=TcYC6_Chr1:2298376-2299344(-) | protein_length=322 | sequence_SO=chromosome | SO=protein_coding | is_pseudo=false	GDP-mannose transporter, putative	0.28	10.94	24.2	9	-	-	OTHER	-	Golgi apparatus	Membrane	-	-	-	-	-	-	-
TcYC6_0087450-RA-p1	TcYC6_0087450	transcript=TcYC6_0087450-RA | gene=TcYC6_0087450 | organism=Trypanosoma_cruzi_Y_C6 | gene_product=hypothetical protein | transcript_product=hypothetical protein | location=TcYC6_Chr7:108926-109375(+) | protein_length=149 | sequence_SO=chromosome | SO=protein_coding | is_pseudo=false	hypothetical protein	-1.22	33.71	5.61	3	-	-	SP(Sec/SPI)	Yes*	Cell membrane	Membrane	-	-	-	-	-	-	-
TcYC6_0047710-RA-p1	TcYC6_0047710	transcript=TcYC6_0047710-RA | gene=TcYC6_0047710 | organism=Trypanosoma_cruzi_Y_C6 | gene_product=hypothetical protein | transcript_product=hypothetical protein | location=TcYC6_Chr26:45267-46538(-) | protein_length=423 | sequence_SO=chromosome | SO=protein_coding | is_pseudo=false	hypothetical protein	0.29	9.69	6.22	1	GPI	GPI	OTHER	Yes*	Endoplasmic reticulum	Membrane	-	-	-	-	-	-	-
TcYC6_0011980-RA-p1	TcYC6_0011980	transcript=TcYC6_0011980-RA | gene=TcYC6_0011980 | organism=Trypanosoma_cruzi_Y_C6 | gene_product=hypothetical protein | transcript_product=hypothetical protein | location=TcYC6_Chr12:407090-408817(-) | protein_length=575 | sequence_SO=chromosome | SO=protein_coding | is_pseudo=false	hypothetical protein	0.32	6.88	8.49	0	-	-	OTHER	Yes	Cytoplasm	Soluble	-	-	-	GO:0016779	nucleotidyltransferase activity	GO:0009058	biosynthetic process
TcYC6_0102570-RA-p1	TcYC6_0102570	transcript=TcYC6_0102570-RA | gene=TcYC6_0102570 | organism=Trypanosoma_cruzi_Y_C6 | gene_product=hypothetical protein | transcript_product=hypothetical protein | location=TcYC6_Chr24:445999-454950(-) | protein_length=2983 | sequence_SO=chromosome | SO=protein_coding | is_pseudo=false	hypothetical protein	0.55	24.97	29.99	2	-	-	OTHER	-	Cell membrane	Membrane	-	-	-	-	-	-	-
TcYC6_0114080-RA-p1	TcYC6_0114080	transcript=TcYC6_0114080-RA | gene=TcYC6_0114080 | organism=Trypanosoma_cruzi_Y_C6 | gene_product=hypothetical protein, conserved | transcript_product=hypothetical protein, conserved | location=TcYC6_Chr9:388133-390697(-) | protein_length=854 | sequence_SO=chromosome | SO=protein_coding | is_pseudo=false	hypothetical protein, conserved	-1.16	27.67	26.86	0	-	-	OTHER	Yes	Cytoplasm	Soluble	-	-	-	-	-	-	-
TcYC6_0061670-RA-p1	TcYC6_0061670	transcript=TcYC6_0061670-RA | gene=TcYC6_0061670 | organism=Trypanosoma_cruzi_Y_C6 | gene_product=hypothetical protein, conserved | transcript_product=hypothetical protein, conserved | location=TcYC6_Chr35:501745-503424(-) | protein_length=559 | sequence_SO=chromosome | SO=protein_coding | is_pseudo=false	hypothetical protein, conserved	-1.1	7.96	38.1	0	-	-	OTHER	-	Nucleus	Soluble	-	-	-	-	-	-	-
TcYC6_0084060-RA-p1	TcYC6_0084060	transcript=TcYC6_0084060-RA | gene=TcYC6_0084060 | organism=Trypanosoma_cruzi_Y_C6 | gene_product=hypothetical protein, conserved | transcript_product=hypothetical protein, conserved | location=TcYC6_Chr19:837947-838846(-) | protein_length=299 | sequence_SO=chromosome | SO=protein_coding | is_pseudo=false	hypothetical protein, conserved	-1.07	39.48	27.7	0	-	-	OTHER	-	Cytoplasm	Soluble	-	-	-	-	-	-	-
TcYC6_0089720-RA-p1	TcYC6_0089720	transcript=TcYC6_0089720-RA | gene=TcYC6_0089720 | organism=Trypanosoma_cruzi_Y_C6 | gene_product=hypothetical protein, conserved | transcript_product=hypothetical protein, conserved | location=TcYC6_Chr7:606667-607359(+) | protein_length=230 | sequence_SO=chromosome | SO=protein_coding | is_pseudo=false	hypothetical protein, conserved	-1.06	10.24	38.69	0	-	-	OTHER	-	Nucleus	Soluble	-	-	-	GO:0003676	nucleic acid binding	-	-
TcYC6_0113020-RA-p1	TcYC6_0113020	transcript=TcYC6_0113020-RA | gene=TcYC6_0113020 | organism=Trypanosoma_cruzi_Y_C6 | gene_product=hypothetical protein, conserved | transcript_product=hypothetical protein, conserved | location=TcYC6_Chr9:103181-104131(-) | protein_length=316 | sequence_SO=chromosome | SO=protein_coding | is_pseudo=false	hypothetical protein, conserved	0.24	15.55	18.46	8	-	-	OTHER	-	Golgi apparatus	Membrane	-	-	-	-	-	-	-
TcYC6_0005970-RA-p1	TcYC6_0005970	transcript=TcYC6_0005970-RA | gene=TcYC6_0005970 | organism=Trypanosoma_cruzi_Y_C6 | gene_product=hypothetical protein, conserved | transcript_product=hypothetical protein, conserved | location=TcYC6_Chr5:369336-372062(-) | protein_length=908 | sequence_SO=chromosome | SO=protein_coding | is_pseudo=false	hypothetical protein, conserved	0.26	2.87	16.4	0	-	-	OTHER	Yes	Cytoplasm	Soluble	-	-	-	GO:0005488	binding	-	-
TcYC6_0047320-RA-p1	TcYC6_0047320	transcript=TcYC6_0047320-RA | gene=TcYC6_0047320 | organism=Trypanosoma_cruzi_Y_C6 | gene_product=hypothetical protein, conserved | transcript_product=hypothetical protein, conserved | location=TcYC6_Chr30:410416-412290(+) | protein_length=624 | sequence_SO=chromosome | SO=protein_coding | is_pseudo=false	hypothetical protein, conserved	0.26	3.9	12.66	0	-	-	OTHER	-	Cytoplasm	Soluble	-	-	-	-	-	-	-
TcYC6_0049990-RA-p1	TcYC6_0049990	transcript=TcYC6_0049990-RA | gene=TcYC6_0049990 | organism=Trypanosoma_cruzi_Y_C6 | gene_product=hypothetical protein, conserved | transcript_product=hypothetical protein, conserved | location=TcYC6_Chr11:178547-180442(-) | protein_length=631 | sequence_SO=chromosome | SO=protein_coding | is_pseudo=false	hypothetical protein, conserved	0.27	15.7	24.11	10	-	-	OTHER	Yes	Cell membrane	Membrane	-	-	-	-	-	-	-
TcYC6_0083950-RA-p1	TcYC6_0083950	transcript=TcYC6_0083950-RA | gene=TcYC6_0083950 | organism=Trypanosoma_cruzi_Y_C6 | gene_product=hypothetical protein, conserved | transcript_product=hypothetical protein, conserved | location=TcYC6_Chr19:821328-821843(-) | protein_length=171 | sequence_SO=chromosome | SO=protein_coding | is_pseudo=false	hypothetical protein, conserved	0.27	22.59	34.37	4	-	-	OTHER	-	Golgi apparatus	Membrane	-	-	-	-	-	-	-
TcYC6_0000350-RA-p1	TcYC6_0000350	transcript=TcYC6_0000350-RA | gene=TcYC6_0000350 | organism=Trypanosoma_cruzi_Y_C6 | gene_product=hypothetical protein, conserved | transcript_product=hypothetical protein, conserved | location=TcYC6_Chr29:130228-130923(+) | protein_length=231 | sequence_SO=chromosome | SO=protein_coding | is_pseudo=false	hypothetical protein, conserved	0.3	0.22	9.38	0	-	-	OTHER	Yes	Cytoplasm	Soluble	-	-	-	-	-	-	-
TcYC6_0119470-RA-p1	TcYC6_0119470	transcript=TcYC6_0119470-RA | gene=TcYC6_0119470 | organism=Trypanosoma_cruzi_Y_C6 | gene_product=hypothetical protein, conserved | transcript_product=hypothetical protein, conserved | location=TcYC6_Chr3:1222920-1224989(-) | protein_length=689 | sequence_SO=chromosome | SO=protein_coding | is_pseudo=false	hypothetical protein, conserved	0.31	37.92	5.55	0	-	-	OTHER	-	Nucleus	Soluble	-	-	-	-	-	-	-
TcYC6_0016890-RA-p1	TcYC6_0016890	transcript=TcYC6_0016890-RA | gene=TcYC6_0016890 | organism=Trypanosoma_cruzi_Y_C6 | gene_product=hypothetical protein, conserved | transcript_product=hypothetical protein, conserved | location=TcYC6_Chr18:616455-618185(+) | protein_length=576 | sequence_SO=chromosome | SO=protein_coding | is_pseudo=false	hypothetical protein, conserved	0.32	12.68	33.28	0	-	-	OTHER	-	Nucleus	Soluble	-	-	-	-	-	-	-
TcYC6_0098660-RA-p1	TcYC6_0098660	transcript=TcYC6_0098660-RA | gene=TcYC6_0098660 | organism=Trypanosoma_cruzi_Y_C6 | gene_product=hypothetical protein, conserved | transcript_product=hypothetical protein, conserved | location=TcYC6_Chr13:987687-990434(+) | protein_length=915 | sequence_SO=chromosome | SO=protein_coding | is_pseudo=false	hypothetical protein, conserved	0.32	8.26	8.65	0	-	-	OTHER	-	Nucleus	Soluble	-	-	-	-	-	-	-
TcYC6_0125310-RA-p1	TcYC6_0125310	transcript=TcYC6_0125310-RA | gene=TcYC6_0125310 | organism=Trypanosoma_cruzi_Y_C6 | gene_product=hypothetical protein, conserved | transcript_product=hypothetical protein, conserved | location=TcYC6_Chr4:1123913-1124977(+) | protein_length=354 | sequence_SO=chromosome | SO=protein_coding | is_pseudo=false	hypothetical protein, conserved	0.33	9.15	23.44	0	-	-	OTHER	Yes	Nucleus	Soluble	-	-	-	-	-	-	-
TcYC6_0090740-RA-p1	TcYC6_0090740	transcript=TcYC6_0090740-RA | gene=TcYC6_0090740 | organism=Trypanosoma_cruzi_Y_C6 | gene_product=hypothetical protein, conserved | transcript_product=hypothetical protein, conserved | location=TcYC6_Chr7:816795-822995(+) | protein_length=2066 | sequence_SO=chromosome | SO=protein_coding | is_pseudo=false	hypothetical protein, conserved	0.35	12.08	8.8	0	-	-	OTHER	Yes	Cytoplasm	Soluble	-	-	-	-	-	-	-
TcYC6_0099070-RA-p1	TcYC6_0099070	transcript=TcYC6_0099070-RA | gene=TcYC6_0099070 | organism=Trypanosoma_cruzi_Y_C6 | gene_product=hypothetical protein, conserved | transcript_product=hypothetical protein, conserved | location=TcYC6_Chr13:1060621-1062675(+) | protein_length=685 | sequence_SO=chromosome | SO=protein_coding | is_pseudo=false	hypothetical protein, conserved	0.35	14.3	3.56	9	-	-	OTHER	Yes	Cell membrane	Membrane	-	-	-	-	-	-	-
TcYC6_0060290-RA-p1	TcYC6_0060290	transcript=TcYC6_0060290-RA | gene=TcYC6_0060290 | organism=Trypanosoma_cruzi_Y_C6 | gene_product=hypothetical protein, conserved | transcript_product=hypothetical protein, conserved | location=TcYC6_Chr35:172314-172643(-) | protein_length=109 | sequence_SO=chromosome | SO=protein_coding | is_pseudo=false	hypothetical protein, conserved	0.37	26.52	14.38	1	-	-	OTHER	-	Endoplasmic reticulum	Membrane	-	-	-	-	-	-	-
TcYC6_0119170-RA-p1	TcYC6_0119170	transcript=TcYC6_0119170-RA | gene=TcYC6_0119170 | organism=Trypanosoma_cruzi_Y_C6 | gene_product=hypothetical protein, conserved | transcript_product=hypothetical protein, conserved | location=TcYC6_Chr3:1157892-1158200(-) | protein_length=102 | sequence_SO=chromosome | SO=protein_coding | is_pseudo=false	hypothetical protein, conserved	0.39	2.04	27.24	0	-	-	OTHER	Yes	Mitochondrion	Membrane	-	-	-	-	-	-	-
TcYC6_0005590-RA-p1	TcYC6_0005590	transcript=TcYC6_0005590-RA | gene=TcYC6_0005590 | organism=Trypanosoma_cruzi_Y_C6 | gene_product=hypothetical protein, conserved | transcript_product=hypothetical protein, conserved | location=TcYC6_Chr5:244719-250175(-) | protein_length=1818 | sequence_SO=chromosome | SO=protein_coding | is_pseudo=false	hypothetical protein, conserved	0.44	2.82	22.42	0	-	-	OTHER	-	Cytoplasm	Soluble	-	-	-	GO:0005515	protein binding	-	-
TcYC6_0029430-RA-p1	TcYC6_0029430	transcript=TcYC6_0029430-RA | gene=TcYC6_0029430 | organism=Trypanosoma_cruzi_Y_C6 | gene_product=hypothetical protein, conserved | transcript_product=hypothetical protein, conserved | location=TcYC6_Contig159:107339-108943(+) | protein_length=534 | sequence_SO=contig | SO=protein_coding | is_pseudo=false	hypothetical protein, conserved	0.54	5.21	4.2	0	-	-	OTHER	-	Nucleus	Soluble	-	-	-	-	-	-	-
TcYC6_0094190-RA-p1	TcYC6_0094190	transcript=TcYC6_0094190-RA | gene=TcYC6_0094190 | organism=Trypanosoma_cruzi_Y_C6 | gene_product=hypothetical protein, conserved | transcript_product=hypothetical protein, conserved | location=TcYC6_Chr34:457394-459022(+) | protein_length=542 | sequence_SO=chromosome | SO=protein_coding | is_pseudo=false	hypothetical protein, conserved	0.6	8.96	21.37	0	-	-	OTHER	-	Mitochondrion	Soluble	-	-	-	-	-	-	-
TcYC6_0125380-RA-p1	TcYC6_0125380	transcript=TcYC6_0125380-RA | gene=TcYC6_0125380 | organism=Trypanosoma_cruzi_Y_C6 | gene_product=hypothetical protein, conserved | transcript_product=hypothetical protein, conserved | location=TcYC6_Chr4:1139288-1140964(+) | protein_length=558 | sequence_SO=chromosome | SO=protein_coding | is_pseudo=false	hypothetical protein, conserved	0.64	22.53	24.67	3	-	-	SP(Sec/SPI)	-	Cell membrane	Membrane	-	-	-	-	-	-	-
TcYC6_0068190-RA-p1	TcYC6_0068190	transcript=TcYC6_0068190-RA | gene=TcYC6_0068190 | organism=Trypanosoma_cruzi_Y_C6 | gene_product=hypothetical protein, conserved | transcript_product=hypothetical protein, conserved | location=TcYC6_Chr2:204732-205712(+) | protein_length=326 | sequence_SO=chromosome | SO=protein_coding | is_pseudo=false	hypothetical protein, conserved	0.71	18.11	8.46	0	-	-	OTHER	-	Cytoplasm	Soluble	-	-	-	-	-	-	-
TcYC6_0110240-RA-p1	TcYC6_0110240	transcript=TcYC6_0110240-RA | gene=TcYC6_0110240 | organism=Trypanosoma_cruzi_Y_C6 | gene_product=hypothetical protein, conserved | transcript_product=hypothetical protein, conserved | location=TcYC6_Chr8:566400-567872(-) | protein_length=490 | sequence_SO=chromosome | SO=protein_coding | is_pseudo=false	hypothetical protein, conserved	0.84	4.88	8.88	0	-	-	OTHER	-	Mitochondrion	Soluble	-	-	-	GO:0005509	calcium ion binding	-	-
TcYC6_0110780-RA-p1	TcYC6_0110780	transcript=TcYC6_0110780-RA | gene=TcYC6_0110780 | organism=Trypanosoma_cruzi_Y_C6 | gene_product=kinesin, putative | transcript_product=kinesin, putative | location=TcYC6_Chr8:703457-705190(+) | protein_length=577 | sequence_SO=chromosome | SO=protein_coding | is_pseudo=false	kinesin, putative	-1.02	15.18	31.7	0	-	-	OTHER	-	Cytoplasm	Soluble	3.6.4.4 (Transferred entry: 5.6.1.3)	-	-	GO:0005524;GO:0008017;GO:0003777	ATP binding;microtubule binding;microtubule motor activity	GO:0007018	microtubule-based movement
TcYC6_0081520-RA-p1	TcYC6_0081520	transcript=TcYC6_0081520-RA | gene=TcYC6_0081520 | organism=Trypanosoma_cruzi_Y_C6 | gene_product=Kinesin-13 3, putative | transcript_product=Kinesin-13 3, putative | location=TcYC6_Chr19:180476-182125(+) | protein_length=549 | sequence_SO=chromosome | SO=protein_coding | is_pseudo=false	Kinesin-13 3, putative	-1.02	34.46	29.96	0	-	-	OTHER	-	Nucleus	Soluble	-	-	-	GO:0005524;GO:0008017;GO:0003777	ATP binding;microtubule binding;microtubule motor activity	GO:0007018	microtubule-based movement
TcYC6_0032600-RA-p1	TcYC6_0032600	transcript=TcYC6_0032600-RA | gene=TcYC6_0032600 | organism=Trypanosoma_cruzi_Y_C6 | gene_product=lathosterol oxidase, putative | transcript_product=lathosterol oxidase, putative | location=TcYC6_Chr17:131340-132176(-) | protein_length=278 | sequence_SO=chromosome | SO=protein_coding | is_pseudo=false	lathosterol oxidase, putative	0.71	8.26	33.6	4	-	-	OTHER	-	Endoplasmic reticulum	Membrane	1.3.3.2 (Transferred entry: 1.14.19.20)	-	-	GO:0005506;GO:0016491	iron ion binding;oxidoreductase activity	GO:0008610;GO:0055114	lipid biosynthetic process;oxidation-reduction process
TcYC6_0075520-RA-p1	TcYC6_0075520	transcript=TcYC6_0075520-RA | gene=TcYC6_0075520 | organism=Trypanosoma_cruzi_Y_C6 | gene_product=mitochondrial carrier protein, putative | transcript_product=mitochondrial carrier protein, putative | location=TcYC6_Chr2:1915236-1916171(+) | protein_length=311 | sequence_SO=chromosome | SO=protein_coding | is_pseudo=false	mitochondrial carrier protein, putative	-1.02	31.2	2.89	0	-	-	OTHER	Yes	Mitochondrion	Membrane	-	-	-	-	-	-	-
TcYC6_0158360-RA-p1	TcYC6_0158360	transcript=TcYC6_0158360-RA | gene=TcYC6_0158360 | organism=Trypanosoma_cruzi_Y_C6 | gene_product=Mucin-associated surface protein (MASP), subgroup S017 | transcript_product=Mucin-associated surface protein (MASP), subgroup S017 | location=TcYC6_Chr1:2877434-2878300(-) | protein_length=288 | sequence_SO=chromosome | SO=protein_coding | is_pseudo=false	Mucin-associated surface protein (MASP), subgroup S017	0.88	10.12	4.47	1	GPI	GPI	SP(Sec/SPI)	-	Cell membrane	Membrane	-	-	-	-	-	-	-
TcYC6_0160330-RA-p1	TcYC6_0160330	transcript=TcYC6_0160330-RA | gene=TcYC6_0160330 | organism=Trypanosoma_cruzi_Y_C6 | gene_product=Mucin-associated surface protein (MASP), subgroup S097 | transcript_product=Mucin-associated surface protein (MASP), subgroup S097 | location=TcYC6_Chr31:408849-409766(+) | protein_length=305 | sequence_SO=chromosome | SO=protein_coding | is_pseudo=false	Mucin-associated surface protein (MASP), subgroup S097	0.31	3.09	33.98	1	GPI	GPI	SP(Sec/SPI)	-	Cell membrane	Membrane	-	-	-	-	-	-	-
TcYC6_0084650-RA-p1	TcYC6_0084650	transcript=TcYC6_0084650-RA | gene=TcYC6_0084650 | organism=Trypanosoma_cruzi_Y_C6 | gene_product=N-acetyltransferase, putative | transcript_product=N-acetyltransferase, putative | location=TcYC6_Chr14:156435-157529(+) | protein_length=364 | sequence_SO=chromosome | SO=protein_coding | is_pseudo=false	N-acetyltransferase, putative	-1.19	30.95	1.49	0	-	-	OTHER	-	Cytoplasm	Soluble	-	-	-	-	-	-	-
TcYC6_0110900-RA-p1	TcYC6_0110900	transcript=TcYC6_0110900-RA | gene=TcYC6_0110900 | organism=Trypanosoma_cruzi_Y_C6 | gene_product=protein kinase, putative | transcript_product=protein kinase, putative | location=TcYC6_Chr8:727051-728541(+) | protein_length=496 | sequence_SO=chromosome | SO=protein_coding | is_pseudo=false	protein kinase, putative	-1.25	26.13	27.92	0	-	-	OTHER	-	Nucleus	Soluble	2.7.1.37 (2.7.11.12, 2.7.11.13, 2.7.11.21, 2.7.11.22, 2.7.11.24, 2.7.11.25,2.7.11.30 and 2.7.12.1)	-	-	GO:0005524;GO:0004672	ATP binding;protein kinase activity	GO:0006468	protein phosphorylation
TcYC6_0086150-RA-p1	TcYC6_0086150	transcript=TcYC6_0086150-RA | gene=TcYC6_0086150 | organism=Trypanosoma_cruzi_Y_C6 | gene_product=Pseudokinase, putative | transcript_product=Pseudokinase, putative | location=TcYC6_Chr14:711581-714055(+) | protein_length=824 | sequence_SO=chromosome | SO=protein_coding | is_pseudo=false	Pseudokinase, putative	0.61	5.66	1.68	0	-	-	OTHER	-	Cell membrane	Membrane	-	-	-	GO:0005524;GO:0004672	ATP binding;protein kinase activity	GO:0006468	protein phosphorylation
TcYC6_0028200-RA-p1	TcYC6_0028200	transcript=TcYC6_0028200-RA | gene=TcYC6_0028200 | organism=Trypanosoma_cruzi_Y_C6 | gene_product=putative inositol/phosphatidylinositol phosphatase | transcript_product=putative inositol/phosphatidylinositol phosphatase | location=TcYC6_Chr38:158617-160962(-) | protein_length=781 | sequence_SO=chromosome | SO=protein_coding | is_pseudo=false	putative inositol/phosphatidylinositol phosphatase	0.28	4.39	8.01	0	-	-	OTHER	-	Cytoplasm	Soluble	3.1.3.36 (Phosphoinositide 5-phosphatase)	-	-	-	-	GO:0046856;GO:0007165	phosphatidylinositol dephosphorylation;signal transduction
TcYC6_0024670-RA-p1	TcYC6_0024670	transcript=TcYC6_0024670-RA | gene=TcYC6_0024670 | organism=Trypanosoma_cruzi_Y_C6 | gene_product=putative ribosomal RNA processing protein 40 | transcript_product=putative ribosomal RNA processing protein 40 | location=TcYC6_Chr20:362116-363018(+) | protein_length=300 | sequence_SO=chromosome | SO=protein_coding | is_pseudo=false	putative ribosomal RNA processing protein 40	-1.24	17.65	30.86	0	-	-	OTHER	-	Cytoplasm	Soluble	3.1.13.- (Exoribonucleases producing 5'-phosphomonoesters.)	-	-	GO:0003723	RNA binding	-	-
TcYC6_0049300-RA-p1	TcYC6_0049300	transcript=TcYC6_0049300-RA | gene=TcYC6_0049300 | organism=Trypanosoma_cruzi_Y_C6 | gene_product=Rab-GTPase-TBC domain containing protein, putative | transcript_product=Rab-GTPase-TBC domain containing protein, putative | location=TcYC6_Chr26:526043-527545(+) | protein_length=500 | sequence_SO=chromosome | SO=protein_coding | is_pseudo=false	Rab-GTPase-TBC domain containing protein, putative	0.45	11.23	1.23	0	-	-	OTHER	-	Cytoplasm	Soluble	-	-	-	-	-	-	-
TcYC6_0146820-RA-p1	TcYC6_0146820	transcript=TcYC6_0146820-RA | gene=TcYC6_0146820 | organism=Trypanosoma_cruzi_Y_C6 | gene_product=retrotransposon hot spot (RHS) protein, putative | transcript_product=retrotransposon hot spot (RHS) protein, putative | location=TcYC6_Chr3:1605928-1608800(+) | protein_length=957 | sequence_SO=chromosome | SO=protein_coding | is_pseudo=false	retrotransposon hot spot (RHS) protein, putative	-1.35	4.93	27.1	0	-	-	OTHER	-	Mitochondrion	Membrane	-	-	-	-	-	-	-
TcYC6_0143330:pseudogenic_transcript-p1	TcYC6_0143330	transcript=TcYC6_0143330:pseudogenic_transcript | gene=TcYC6_0143330 | organism=Trypanosoma_cruzi_Y_C6 | gene_product=retrotransposon hot spot (RHS) protein, putative | transcript_product=retrotransposon hot spot (RHS) protein, putative | location=TcYC6_Chr1:26463-27701(-) | protein_length=413 | sequence_SO=chromosome | SO=protein_coding | is_pseudo=true	retrotransposon hot spot (RHS) protein, putative	-1.26	6.46	13.61	0	-	-	OTHER	-	Cytoplasm	Soluble	-	-	-	-	-	-	-
TcYC6_0143550:pseudogenic_transcript-p1	TcYC6_0143550	transcript=TcYC6_0143550:pseudogenic_transcript | gene=TcYC6_0143550 | organism=Trypanosoma_cruzi_Y_C6 | gene_product=retrotransposon hot spot (RHS) protein, putative | transcript_product=retrotransposon hot spot (RHS) protein, putative | location=TcYC6_Chr31:81681-84010(-) | protein_length=776 | sequence_SO=chromosome | SO=protein_coding | is_pseudo=true	retrotransposon hot spot (RHS) protein, putative	-1.17	6.57	39.17	0	-	-	OTHER	-	Cytoplasm	Soluble	-	-	-	-	-	-	-
TcYC6_0146750-RA-p1	TcYC6_0146750	transcript=TcYC6_0146750-RA | gene=TcYC6_0146750 | organism=Trypanosoma_cruzi_Y_C6 | gene_product=retrotransposon hot spot (RHS) protein, putative | transcript_product=retrotransposon hot spot (RHS) protein, putative | location=TcYC6_Chr32:578319-581183(+) | protein_length=955 | sequence_SO=chromosome | SO=protein_coding | is_pseudo=false	retrotransposon hot spot (RHS) protein, putative	-1.02	1.8	32.57	0	-	-	OTHER	-	Cytoplasm	Soluble	-	-	-	-	-	-	-
TcYC6_0142860-RA-p1	TcYC6_0142860	transcript=TcYC6_0142860-RA | gene=TcYC6_0142860 | organism=Trypanosoma_cruzi_Y_C6 | gene_product=retrotransposon hot spot (RHS) protein, putative | transcript_product=retrotransposon hot spot (RHS) protein, putative | location=TcYC6_Chr34:513731-516673(+) | protein_length=980 | sequence_SO=chromosome | SO=protein_coding | is_pseudo=false	retrotransposon hot spot (RHS) protein, putative	0.49	17.3	17.08	0	-	-	OTHER	-	Mitochondrion	Membrane	-	-	-	-	-	-	-
TcYC6_0148070:pseudogenic_transcript-p1	TcYC6_0148070	transcript=TcYC6_0148070:pseudogenic_transcript | gene=TcYC6_0148070 | organism=Trypanosoma_cruzi_Y_C6 | gene_product=retrotransposon hot spot protein (RHS, pseudogene), putative | transcript_product=retrotransposon hot spot protein (RHS, pseudogene), putative | location=TcYC6_Chr26:661811-664431(-) | protein_length=873 | sequence_SO=chromosome | SO=protein_coding | is_pseudo=true	retrotransposon hot spot protein (RHS, pseudogene), putative	-1.16	26	38.55	0	-	-	OTHER	-	Nucleus	Soluble	-	-	-	-	-	-	-
TcYC6_0127730-RA-p1	TcYC6_0127730	transcript=TcYC6_0127730-RA | gene=TcYC6_0127730 | organism=Trypanosoma_cruzi_Y_C6 | gene_product=serine carboxypeptidase S28, putative | transcript_product=serine carboxypeptidase S28, putative | location=TcYC6_Chr39:153649-155100(+) | protein_length=483 | sequence_SO=chromosome | SO=protein_coding | is_pseudo=false	serine carboxypeptidase S28, putative	0.38	13.17	16.75	1	-	-	SP(Sec/SPI)	Yes*	Extracellular	Soluble	3.4.-.- (Acting on peptide bonds (peptidases).)	-	-	GO:0008236	serine-type peptidase activity	GO:0006508	proteolysis
TcYC6_0095380-RA-p1	TcYC6_0095380	transcript=TcYC6_0095380-RA | gene=TcYC6_0095380 | organism=Trypanosoma_cruzi_Y_C6 | gene_product=spliceosome-associated protein, putative | transcript_product=spliceosome-associated protein, putative | location=TcYC6_Chr13:322089-323477(-) | protein_length=462 | sequence_SO=chromosome | SO=protein_coding | is_pseudo=false	spliceosome-associated protein, putative	0.81	13.82	27.38	0	-	-	OTHER	-	Nucleus	Soluble	-	GO:0005634	nucleus	-	-	-	-
TcYC6_0018280-RA-p1	TcYC6_0018280	transcript=TcYC6_0018280-RA | gene=TcYC6_0018280 | organism=Trypanosoma_cruzi_Y_C6 | gene_product=STE/STE11 serine/threonine-protein kinase, putative | transcript_product=STE/STE11 serine/threonine-protein kinase, putative | location=TcYC6_Chr32:90690-92336(-) | protein_length=548 | sequence_SO=chromosome | SO=protein_coding | is_pseudo=false	STE/STE11 serine/threonine-protein kinase, putative	-1.04	39.15	35.88	0	-	-	OTHER	-	Plastid	Soluble	2.7.11.25 (Mitogen-activated protein kinase kinase kinase)	-	-	GO:0005524;GO:0004672	ATP binding;protein kinase activity	GO:0006468	protein phosphorylation
TcYC6_0169840:pseudogenic_transcript-p1	TcYC6_0169840	transcript=TcYC6_0169840:pseudogenic_transcript | gene=TcYC6_0169840 | organism=Trypanosoma_cruzi_Y_C6 | gene_product=surface protease GP63, putative | transcript_product=surface protease GP63, putative | location=TcYC6_Chr12:1009710-1011041(+) | protein_length=443 | sequence_SO=chromosome | SO=protein_coding | is_pseudo=true	surface protease GP63, putative	0.29	2.35	19.45	2	-	GPI	SP(Sec/SPI)	Yes*	Cell membrane	Membrane	3.4.24.36 (Leishmanolysin)	GO:0016020	membrane	GO:0004222	metalloendopeptidase activity	GO:0007155;GO:0006508	cell adhesion;proteolysis
TcYC6_0023210-RA-p1	TcYC6_0023210	transcript=TcYC6_0023210-RA | gene=TcYC6_0023210 | organism=Trypanosoma_cruzi_Y_C6 | gene_product=T-complex protein 1, delta subunit, putative | transcript_product=T-complex protein 1, delta subunit, putative | location=TcYC6_Chr27:446557-448170(-) | protein_length=537 | sequence_SO=chromosome | SO=protein_coding | is_pseudo=false	T-complex protein 1, delta subunit, putative	-1.04	35.52	27.05	0	-	-	OTHER	-	Cytoplasm	Soluble	-	-	-	GO:0005524;GO:0051082	ATP binding;unfolded protein binding	GO:0006457	protein folding
TcYC6_0019520-RA-p1	TcYC6_0019520	transcript=TcYC6_0019520-RA | gene=TcYC6_0019520 | organism=Trypanosoma_cruzi_Y_C6 | gene_product=threonine synthase, putative | transcript_product=threonine synthase, putative | location=TcYC6_Chr32:358992-360983(-) | protein_length=663 | sequence_SO=chromosome | SO=protein_coding | is_pseudo=false	threonine synthase, putative	-1.03	28.95	29.37	0	-	-	OTHER	-	Cytoplasm	Soluble	4.2.3.1 (Threonine synthase)	-	-	-	-	-	-
TcYC6_0055630-RA-p1	TcYC6_0055630	transcript=TcYC6_0055630-RA | gene=TcYC6_0055630 | organism=Trypanosoma_cruzi_Y_C6 | gene_product=trafficking protein particle complex subunit 3, putative | transcript_product=trafficking protein particle complex subunit 3, putative | location=TcYC6_Chr22:483541-484122(-) | protein_length=193 | sequence_SO=chromosome | SO=protein_coding | is_pseudo=false	trafficking protein particle complex subunit 3, putative	0.42	11.2	0.29	1	-	-	OTHER	-	Cytoplasm	Soluble	-	GO:0030008	TRAPP complex	-	-	GO:0048193	Golgi vesicle transport
TcYC6_0131410-RA-p1	TcYC6_0131410	transcript=TcYC6_0131410-RA | gene=TcYC6_0131410 | organism=Trypanosoma_cruzi_Y_C6 | gene_product=trans-sialidase, Group II, putative | transcript_product=trans-sialidase, Group II, putative | location=TcYC6_Chr32:451659-453827(+) | protein_length=722 | sequence_SO=chromosome | SO=protein_coding | is_pseudo=false	trans-sialidase, Group II, putative	0.36	39.51	0.31	1	GPI	-	OTHER	-	Cell membrane	Membrane	3.2.1.18 (Exo-alpha-sialidase)	-	-	-	-	-	-
TcYC6_0128720-RA-p1	TcYC6_0128720	transcript=TcYC6_0128720-RA | gene=TcYC6_0128720 | organism=Trypanosoma_cruzi_Y_C6 | gene_product=trans-sialidase, Group II, putative | transcript_product=trans-sialidase, Group II, putative | location=TcYC6_Chr20:211386-213749(-) | protein_length=787 | sequence_SO=chromosome | SO=protein_coding | is_pseudo=false	trans-sialidase, Group II, putative	0.8	12.81	39.47	1	-	-	OTHER	-	Cell membrane	Membrane	3.2.1.18 (Exo-alpha-sialidase)	-	-	-	-	-	-
TcYC6_0130520-RA-p1	TcYC6_0130520	transcript=TcYC6_0130520-RA | gene=TcYC6_0130520 | organism=Trypanosoma_cruzi_Y_C6 | gene_product=trans-sialidase, Group V, putative | transcript_product=trans-sialidase, Group V, putative | location=TcYC6_Chr15:219582-222278(+) | protein_length=898 | sequence_SO=chromosome | SO=protein_coding | is_pseudo=false	trans-sialidase, Group V, putative	0.69	30.09	10.86	1	GPI	-	OTHER	-	Cell membrane	Membrane	3.2.1.18 (Exo-alpha-sialidase)	-	-	-	-	-	-
TcYC6_0129770-RA-p1	TcYC6_0129770	transcript=TcYC6_0129770-RA | gene=TcYC6_0129770 | organism=Trypanosoma_cruzi_Y_C6 | gene_product=trans-sialidase, Group VI, putative | transcript_product=trans-sialidase, Group VI, putative | location=TcYC6_Chr6:458763-461564(+) | protein_length=933 | sequence_SO=chromosome | SO=protein_coding | is_pseudo=false	trans-sialidase, Group VI, putative	0.32	17.66	9.07	1	GPI	-	OTHER	-	Cell membrane	Membrane	3.2.1.18 (Exo-alpha-sialidase)	-	-	-	-	-	-
TcYC6_0128910-RA-p1	TcYC6_0128910	transcript=TcYC6_0128910-RA | gene=TcYC6_0128910 | organism=Trypanosoma_cruzi_Y_C6 | gene_product=trans-sialidase, putative | transcript_product=trans-sialidase, putative | location=TcYC6_Contig142:25436-27694(+) | protein_length=752 | sequence_SO=contig | SO=protein_coding | is_pseudo=false	trans-sialidase, putative	0.78	0.11	11.66	2	GPI	-	OTHER	Yes	Cell membrane	Membrane	3.2.1.18 (Exo-alpha-sialidase)	-	-	-	-	-	-
TcYC6_0087710-RA-p1	TcYC6_0087710	transcript=TcYC6_0087710-RA | gene=TcYC6_0087710 | organism=Trypanosoma_cruzi_Y_C6 | gene_product=tuzin | transcript_product=tuzin | location=TcYC6_Chr7:140570-142609(+) | protein_length=679 | sequence_SO=chromosome | SO=protein_coding | is_pseudo=false	tuzin	0.24	3.78	9.26	1	-	-	OTHER	Yes*	Mitochondrion	Membrane	-	-	-	-	-	-	-
TcYC6_0110760-RA-p1	TcYC6_0110760	transcript=TcYC6_0110760-RA | gene=TcYC6_0110760 | organism=Trypanosoma_cruzi_Y_C6 | gene_product=ubiquinone biosynthesis protein COQ7-like, putative | transcript_product=ubiquinone biosynthesis protein COQ7-like, putative | location=TcYC6_Chr8:698662-699279(-) | protein_length=205 | sequence_SO=chromosome | SO=protein_coding | is_pseudo=false	ubiquinone biosynthesis protein COQ7-like, putative	-1.1	28.34	14.73	0	-	-	OTHER	-	Mitochondrion	Soluble	1.14.13.- (With NADH or NADPH as one donor, and incorporation of one atom of oxygen.)	-	-	-	-	GO:0055114;GO:0006744	oxidation-reduction process;ubiquinone biosynthetic process
TcYC6_0105630-RA-p1	TcYC6_0105630	transcript=TcYC6_0105630-RA | gene=TcYC6_0105630 | organism=Trypanosoma_cruzi_Y_C6 | gene_product=UDP-Gal or UDP-GlcNAc-dependent glycosyltransferase, putative | transcript_product=UDP-Gal or UDP-GlcNAc-dependent glycosyltransferase, putative | location=TcYC6_Chr10:543585-544709(+) | protein_length=374 | sequence_SO=chromosome | SO=protein_coding | is_pseudo=false	UDP-Gal or UDP-GlcNAc-dependent glycosyltransferase, putative	0.25	7.53	13.5	1	-	-	SP(Sec/SPI)	Yes*	Golgi apparatus	Membrane	2.4.1.- (Hexosyltransferases.)	-	-	-	-	-	-
TcYC6_0082270-RA-p1	TcYC6_0082270	transcript=TcYC6_0082270-RA | gene=TcYC6_0082270 | organism=Trypanosoma_cruzi_Y_C6 | gene_product=WASH complex subunit 7, N-terminal/WASH complex subunit 7/WASH complex subunit 7, C-terminal, putative | transcript_product=WASH complex subunit 7, N-terminal/WASH complex subunit 7/WASH complex subunit 7, C-terminal, putative | location=TcYC6_Chr19:357926-361558(+) | protein_length=1210 | sequence_S…	WASH complex subunit 7, N-terminal/WASH complex subunit 7/WASH complex subunit 7, C-terminal, putative	0.33	3.71	20.3	0	-	-	OTHER	-	Nucleus	Soluble	-	-	-	-	-	-	-

## Sheet: TcY-L2 vs TcY-WT regulated list
Accession	Gene ID	Description	Product Description	(log2): (L2) / (WT)	CV [%]: L2	CV [%]: WT	TMHs	bigPI-GPI	KOH-GPI	SignalP5.0	SecretomeP	DeepLoc Localization	DeepLoc Type	EC numbers from OrthoMCL	GO Component IDs	GO Components	GO Function IDs	GO Functions	GO Process IDs	GO Processes
TcYC6_0012000-RA-p1	TcYC6_0012000	transcript=TcYC6_0012000-RA | gene=TcYC6_0012000 | organism=Trypanosoma_cruzi_Y_C6 | gene_product=2-oxoglutarate dehydrogenase, E2 component, dihydrolipoamide succinyltransferase, putative | transcript_product=2-oxoglutarate dehydrogenase, E2 component, dihydrolipoamide succinyltransferase, putative | location=TcYC6_Chr12:412652-413869(-) | protein_length=405 | sequence_SO=chromosome | SO=protein…	2-oxoglutarate dehydrogenase, E2 component, dihydrolipoamide succinyltransferase, putative	0.75	28.36	2.44	0	-	-	OTHER	-	Mitochondrion	Soluble	2.3.1.61 (Dihydrolipoyllysine-residue succinyltransferase)	GO:0045252	oxoglutarate dehydrogenase complex	GO:0004149;GO:0016746	dihydrolipoyllysine-residue succinyltransferase activity;transferase activity, transferring acyl groups	GO:0008152;GO:0006099	metabolic process;tricarboxylic acid cycle
TcYC6_0091280-RA-p1	TcYC6_0091280	transcript=TcYC6_0091280-RA | gene=TcYC6_0091280 | organism=Trypanosoma_cruzi_Y_C6 | gene_product=50S ribosomal protein L7Ae, putative | transcript_product=50S ribosomal protein L7Ae, putative | location=TcYC6_Chr7:937185-937631(+) | protein_length=148 | sequence_SO=chromosome | SO=protein_coding | is_pseudo=false	50S ribosomal protein L7Ae, putative	0.9	1.09	5.76	0	-	-	OTHER	-	Cytoplasm	Soluble	-	-	-	-	-	-	-
TcYC6_0087830-RA-p1	TcYC6_0087830	transcript=TcYC6_0087830-RA | gene=TcYC6_0087830 | organism=Trypanosoma_cruzi_Y_C6 | gene_product=amastin, putative | transcript_product=amastin, putative | location=TcYC6_Chr7:157441-157965(+) | protein_length=174 | sequence_SO=chromosome | SO=protein_coding | is_pseudo=false	amastin, putative	0.95	31.3	38.39	4	-	GPI	SP(Sec/SPI)	Yes	Cell membrane	Membrane	-	-	-	-	-	-	-
TcYC6_0051340-RA-p1	TcYC6_0051340	transcript=TcYC6_0051340-RA | gene=TcYC6_0051340 | organism=Trypanosoma_cruzi_Y_C6 | gene_product=aquaporin-like protein, putative | transcript_product=aquaporin-like protein, putative | location=TcYC6_Chr11:519184-520014(+) | protein_length=276 | sequence_SO=chromosome | SO=protein_coding | is_pseudo=false	aquaporin-like protein, putative	0.96	38.19	5.88	6	-	-	OTHER	-	Cell membrane	Membrane	-	GO:0016020	membrane	GO:0015267	channel activity	GO:0055085	transmembrane transport
TcYC6_0087310-RA-p1	TcYC6_0087310	transcript=TcYC6_0087310-RA | gene=TcYC6_0087310 | organism=Trypanosoma_cruzi_Y_C6 | gene_product=CBF/Mak21 family, putative | transcript_product=CBF/Mak21 family, putative | location=TcYC6_Chr7:84902-86293(+) | protein_length=463 | sequence_SO=chromosome | SO=protein_coding | is_pseudo=false	CBF/Mak21 family, putative	-1.1	15.28	22.92	1	-	-	OTHER	Yes	Peroxisome	Membrane	-	-	-	-	-	-	-
TcYC6_0028680-RA-p1	TcYC6_0028680	transcript=TcYC6_0028680-RA | gene=TcYC6_0028680 | organism=Trypanosoma_cruzi_Y_C6 | gene_product=condensin subunit 1, putative | transcript_product=condensin subunit 1, putative | location=TcYC6_Chr38:253561-257304(-) | protein_length=1247 | sequence_SO=chromosome | SO=protein_coding | is_pseudo=false	condensin subunit 1, putative	-0.87	15.44	24.56	0	-	-	OTHER	-	Nucleus	Soluble	-	-	-	GO:0005488	binding	-	-
TcYC6_0122870-RA-p1	TcYC6_0122870	transcript=TcYC6_0122870-RA | gene=TcYC6_0122870 | organism=Trypanosoma_cruzi_Y_C6 | gene_product=Cullin binding, putative | transcript_product=Cullin binding, putative | location=TcYC6_Chr4:458150-458929(+) | protein_length=259 | sequence_SO=chromosome | SO=protein_coding | is_pseudo=false	Cullin binding, putative	-1.07	29.81	31.24	0	-	-	OTHER	-	Cytoplasm	Soluble	-	-	-	-	-	-	-
TcYC6_0107360-RA-p1	TcYC6_0107360	transcript=TcYC6_0107360-RA | gene=TcYC6_0107360 | organism=Trypanosoma_cruzi_Y_C6 | gene_product=cytoskeleton-associated protein CAP5.5, putative | transcript_product=cytoskeleton-associated protein CAP5.5, putative | location=TcYC6_Chr10:1029650-1032070(+) | protein_length=806 | sequence_SO=chromosome | SO=protein_coding | is_pseudo=false	cytoskeleton-associated protein CAP5.5, putative	0.98	1.52	13.84	0	-	-	OTHER	-	Cell membrane	Membrane	3.4.22.- (Cysteine endopeptidases.)	GO:0005622	intracellular	GO:0004198	calcium-dependent cysteine-type endopeptidase activity	GO:0006508	proteolysis
TcYC6_0127360-RA-p1	TcYC6_0127360	transcript=TcYC6_0127360-RA | gene=TcYC6_0127360 | organism=Trypanosoma_cruzi_Y_C6 | gene_product=dihydrolipoamide acetyltransferase precursor, putative | transcript_product=dihydrolipoamide acetyltransferase precursor, putative | location=TcYC6_Chr39:72141-73556(+) | protein_length=471 | sequence_SO=chromosome | SO=protein_coding | is_pseudo=false	dihydrolipoamide acetyltransferase precursor, putative	0.74	13.34	13	0	-	-	OTHER	-	Mitochondrion	Soluble	2.3.1.12 (Dihydrolipoyllysine-residue acetyltransferase)	GO:0045254	pyruvate dehydrogenase complex	GO:0004742;GO:0016746	dihydrolipoyllysine-residue acetyltransferase activity;transferase activity, transferring acyl groups	GO:0008152;GO:0006090	metabolic process;pyruvate metabolic process
TcYC6_0080100-RA-p1	TcYC6_0080100	transcript=TcYC6_0080100-RA | gene=TcYC6_0080100 | organism=Trypanosoma_cruzi_Y_C6 | gene_product=DnaJ chaperone protein, putative | transcript_product=DnaJ chaperone protein, putative | location=TcYC6_Chr23:630203-631051(-) | protein_length=282 | sequence_SO=chromosome | SO=protein_coding | is_pseudo=false	DnaJ chaperone protein, putative	-0.87	10.28	36.29	0	-	-	OTHER	Yes	Cytoplasm	Soluble	-	-	-	-	-	-	-
TcYC6_0089300-RA-p1	TcYC6_0089300	transcript=TcYC6_0089300-RA | gene=TcYC6_0089300 | organism=Trypanosoma_cruzi_Y_C6 | gene_product=Endonuclease/Exonuclease/phosphatase family, putative | transcript_product=Endonuclease/Exonuclease/phosphatase family, putative | location=TcYC6_Chr7:487514-489373(-) | protein_length=619 | sequence_SO=chromosome | SO=protein_coding | is_pseudo=false	Endonuclease/Exonuclease/phosphatase family, putative	-1.09	16.08	20.54	0	-	-	OTHER	-	Cytoplasm	Soluble	3.1.4.- (Phosphoric diester hydrolases.)	-	-	-	-	-	-
TcYC6_0099110-RA-p1	TcYC6_0099110	transcript=TcYC6_0099110-RA | gene=TcYC6_0099110 | organism=Trypanosoma_cruzi_Y_C6 | gene_product=endosomal integral membrane protein, putative | transcript_product=endosomal integral membrane protein, putative | location=TcYC6_Chr28:49660-51528(+) | protein_length=622 | sequence_SO=chromosome | SO=protein_coding | is_pseudo=false	endosomal integral membrane protein, putative	0.73	4.44	20.98	9	-	-	SP(Sec/SPI)	SP	Endoplasmic reticulum	Membrane	-	GO:0016021	integral component of membrane	-	-	-	-
TcYC6_0005310-RA-p1	TcYC6_0005310	transcript=TcYC6_0005310-RA | gene=TcYC6_0005310 | organism=Trypanosoma_cruzi_Y_C6 | gene_product=ER protein Pkr1, putative | transcript_product=ER protein Pkr1, putative | location=TcYC6_Chr5:149389-149703(+) | protein_length=104 | sequence_SO=chromosome | SO=protein_coding | is_pseudo=false	ER protein Pkr1, putative	0.79	12.05	28.15	2	-	-	OTHER	-	Endoplasmic reticulum	Membrane	-	-	-	-	-	GO:0070072	vacuolar proton-transporting V-type ATPase complex assembly
TcYC6_0089850-RA-p1	TcYC6_0089850	transcript=TcYC6_0089850-RA | gene=TcYC6_0089850 | organism=Trypanosoma_cruzi_Y_C6 | gene_product=eukaryotic translation initiation factor 3 subunit g | transcript_product=eukaryotic translation initiation factor 3 subunit g | location=TcYC6_Chr7:636618-637439(+) | protein_length=273 | sequence_SO=chromosome | SO=protein_coding | is_pseudo=false	eukaryotic translation initiation factor 3 subunit g	-0.84	24.39	27.34	0	-	-	OTHER	-	Cytoplasm	Soluble	-	-	-	GO:0003676	nucleic acid binding	-	-
TcYC6_0003490-RA-p1	TcYC6_0003490	transcript=TcYC6_0003490-RA | gene=TcYC6_0003490 | organism=Trypanosoma_cruzi_Y_C6 | gene_product=Exocyst complex component Sec3, putative | transcript_product=Exocyst complex component Sec3, putative | location=TcYC6_Contig112:29343-32567(+) | protein_length=1074 | sequence_SO=contig | SO=protein_coding | is_pseudo=false	Exocyst complex component Sec3, putative	-0.88	2.67	26.28	0	-	-	OTHER	-	Cytoplasm	Soluble	-	GO:0000145	exocyst	-	-	GO:0006887	exocytosis
TcYC6_0019480-RA-p1	TcYC6_0019480	transcript=TcYC6_0019480-RA | gene=TcYC6_0019480 | organism=Trypanosoma_cruzi_Y_C6 | gene_product=fatty acid elongase, putative | transcript_product=fatty acid elongase, putative | location=TcYC6_Chr32:254439-255302(+) | protein_length=287 | sequence_SO=chromosome | SO=protein_coding | is_pseudo=false	fatty acid elongase, putative	0.84	10.52	27.52	7	-	-	OTHER	-	Endoplasmic reticulum	Membrane	2.3.1.199 (Very-long-chain 3-oxoacyl-CoA synthase)	GO:0016021	integral component of membrane	-	-	-	-
TcYC6_0064040-RA-p1	TcYC6_0064040	transcript=TcYC6_0064040-RA | gene=TcYC6_0064040 | organism=Trypanosoma_cruzi_Y_C6 | gene_product=FLA1-binding protein | transcript_product=FLA1-binding protein | location=TcYC6_Chr25:510740-512878(-) | protein_length=712 | sequence_SO=chromosome | SO=protein_coding | is_pseudo=false	FLA1-binding protein	0.75	24.88	30.06	2	-	-	SP(Sec/SPI)	SP	Cell membrane	Membrane	-	-	-	-	-	-	-
TcYC6_0064640-RA-p1	TcYC6_0064640	transcript=TcYC6_0064640-RA | gene=TcYC6_0064640 | organism=Trypanosoma_cruzi_Y_C6 | gene_product=flagellar protofilament ribbon protein, putative | transcript_product=flagellar protofilament ribbon protein, putative | location=TcYC6_Chr25:667546-668700(-) | protein_length=384 | sequence_SO=chromosome | SO=protein_coding | is_pseudo=false	flagellar protofilament ribbon protein, putative	-1.07	8.38	11.36	0	-	-	OTHER	-	Nucleus	Soluble	-	-	-	-	-	-	-
TcYC6_0113210-RA-p1	TcYC6_0113210	transcript=TcYC6_0113210-RA | gene=TcYC6_0113210 | organism=Trypanosoma_cruzi_Y_C6 | gene_product=glycerol uptake protein, putative | transcript_product=glycerol uptake protein, putative | location=TcYC6_Chr9:141143-142975(-) | protein_length=610 | sequence_SO=chromosome | SO=protein_coding | is_pseudo=false	glycerol uptake protein, putative	0.83	16.05	20.27	12	-	-	OTHER	-	Endoplasmic reticulum	Membrane	2.3.1.- (Transferring groups other than amino-acyl groups.)	-	-	-	-	-	-
TcYC6_0117850-RA-p1	TcYC6_0117850	transcript=TcYC6_0117850-RA | gene=TcYC6_0117850 | organism=Trypanosoma_cruzi_Y_C6 | gene_product=heat shock protein DNAJ, putative | transcript_product=heat shock protein DNAJ, putative | location=TcYC6_Chr3:194468-195652(-) | protein_length=394 | sequence_SO=chromosome | SO=protein_coding | is_pseudo=false	heat shock protein DNAJ, putative	-0.87	25.39	30.92	1	-	-	SP(Sec/SPI)	SP	Endoplasmic reticulum	Soluble	-	-	-	GO:0031072;GO:0051082	heat shock protein binding;unfolded protein binding	GO:0006457	protein folding
TcYC6_0087450-RA-p1	TcYC6_0087450	transcript=TcYC6_0087450-RA | gene=TcYC6_0087450 | organism=Trypanosoma_cruzi_Y_C6 | gene_product=hypothetical protein | transcript_product=hypothetical protein | location=TcYC6_Chr7:108926-109375(+) | protein_length=149 | sequence_SO=chromosome | SO=protein_coding | is_pseudo=false	hypothetical protein	-1.78	18.01	5.61	3	-	-	SP(Sec/SPI)	Yes	Cell membrane	Membrane	-	-	-	-	-	-	-
TcYC6_0061670-RA-p1	TcYC6_0061670	transcript=TcYC6_0061670-RA | gene=TcYC6_0061670 | organism=Trypanosoma_cruzi_Y_C6 | gene_product=hypothetical protein, conserved | transcript_product=hypothetical protein, conserved | location=TcYC6_Chr35:501745-503424(-) | protein_length=559 | sequence_SO=chromosome | SO=protein_coding | is_pseudo=false	hypothetical protein, conserved	-1.98	27.63	38.1	0	-	-	OTHER	-	Nucleus	Soluble	-	-	-	-	-	-	-
TcYC6_0023170-RA-p1	TcYC6_0023170	transcript=TcYC6_0023170-RA | gene=TcYC6_0023170 | organism=Trypanosoma_cruzi_Y_C6 | gene_product=hypothetical protein, conserved | transcript_product=hypothetical protein, conserved | location=TcYC6_Chr27:270818-271717(-) | protein_length=299 | sequence_SO=chromosome | SO=protein_coding | is_pseudo=false	hypothetical protein, conserved	-1.41	10.05	39.31	0	-	-	OTHER	-	Peroxisome	Soluble	-	-	-	-	-	-	-
TcYC6_0084060-RA-p1	TcYC6_0084060	transcript=TcYC6_0084060-RA | gene=TcYC6_0084060 | organism=Trypanosoma_cruzi_Y_C6 | gene_product=hypothetical protein, conserved | transcript_product=hypothetical protein, conserved | location=TcYC6_Chr19:837947-838846(-) | protein_length=299 | sequence_SO=chromosome | SO=protein_coding | is_pseudo=false	hypothetical protein, conserved	-1.23	11.93	27.7	0	-	-	OTHER	-	Cytoplasm	Soluble	-	-	-	-	-	-	-
TcYC6_0111860-RA-p1	TcYC6_0111860	transcript=TcYC6_0111860-RA | gene=TcYC6_0111860 | organism=Trypanosoma_cruzi_Y_C6 | gene_product=hypothetical protein, conserved | transcript_product=hypothetical protein, conserved | location=TcYC6_Chr8:961418-965014(-) | protein_length=1198 | sequence_SO=chromosome | SO=protein_coding | is_pseudo=false	hypothetical protein, conserved	-1.07	4.08	0.74	0	-	-	OTHER	-	Cytoplasm	Soluble	-	-	-	-	-	-	-
TcYC6_0042240-RA-p1	TcYC6_0042240	transcript=TcYC6_0042240-RA | gene=TcYC6_0042240 | organism=Trypanosoma_cruzi_Y_C6 | gene_product=hypothetical protein, conserved | transcript_product=hypothetical protein, conserved | location=TcYC6_Chr31:238065-242144(+) | protein_length=1359 | sequence_SO=chromosome | SO=protein_coding | is_pseudo=false	hypothetical protein, conserved	-1.05	2.47	27.73	0	-	-	OTHER	-	Nucleus	Soluble	-	-	-	-	-	-	-
TcYC6_0064120-RA-p1	TcYC6_0064120	transcript=TcYC6_0064120-RA | gene=TcYC6_0064120 | organism=Trypanosoma_cruzi_Y_C6 | gene_product=hypothetical protein, conserved | transcript_product=hypothetical protein, conserved | location=TcYC6_Chr25:529043-532819(-) | protein_length=1258 | sequence_SO=chromosome | SO=protein_coding | is_pseudo=false	hypothetical protein, conserved	-1.05	18.52	15.25	0	-	-	OTHER	-	Cytoplasm	Soluble	-	-	-	GO:0005488	binding	-	-
TcYC6_0100570-RA-p1	TcYC6_0100570	transcript=TcYC6_0100570-RA | gene=TcYC6_0100570 | organism=Trypanosoma_cruzi_Y_C6 | gene_product=hypothetical protein, conserved | transcript_product=hypothetical protein, conserved | location=TcYC6_Chr28:492078-495878(+) | protein_length=1266 | sequence_SO=chromosome | SO=protein_coding | is_pseudo=false	hypothetical protein, conserved	-0.95	5.97	14.31	0	-	-	OTHER	-	Cytoplasm	Soluble	-	-	-	-	-	-	-
TcYC6_0012850-RA-p1	TcYC6_0012850	transcript=TcYC6_0012850-RA | gene=TcYC6_0012850 | organism=Trypanosoma_cruzi_Y_C6 | gene_product=hypothetical protein, conserved | transcript_product=hypothetical protein, conserved | location=TcYC6_Chr12:733653-735449(-) | protein_length=598 | sequence_SO=chromosome | SO=protein_coding | is_pseudo=false	hypothetical protein, conserved	-0.89	25.52	37.51	0	-	-	OTHER	-	Cytoplasm	Soluble	-	-	-	-	-	-	-
TcYC6_0061100-RA-p1	TcYC6_0061100	transcript=TcYC6_0061100-RA | gene=TcYC6_0061100 | organism=Trypanosoma_cruzi_Y_C6 | gene_product=hypothetical protein, conserved | transcript_product=hypothetical protein, conserved | location=TcYC6_Chr35:362554-365079(-) | protein_length=841 | sequence_SO=chromosome | SO=protein_coding | is_pseudo=false	hypothetical protein, conserved	-0.87	23.49	6.83	0	-	-	OTHER	-	Nucleus	Soluble	-	-	-	-	-	-	-
TcYC6_0126640-RA-p1	TcYC6_0126640	transcript=TcYC6_0126640-RA | gene=TcYC6_0126640 | organism=Trypanosoma_cruzi_Y_C6 | gene_product=hypothetical protein, conserved | transcript_product=hypothetical protein, conserved | location=TcYC6_Chr4:1456130-1457056(+) | protein_length=308 | sequence_SO=chromosome | SO=protein_coding | is_pseudo=false	hypothetical protein, conserved	-0.87	31.32	20.27	0	-	-	OTHER	-	Cytoplasm	Soluble	-	-	-	-	-	-	-
TcYC6_0114080-RA-p1	TcYC6_0114080	transcript=TcYC6_0114080-RA | gene=TcYC6_0114080 | organism=Trypanosoma_cruzi_Y_C6 | gene_product=hypothetical protein, conserved | transcript_product=hypothetical protein, conserved | location=TcYC6_Chr9:388133-390697(-) | protein_length=854 | sequence_SO=chromosome | SO=protein_coding | is_pseudo=false	hypothetical protein, conserved	-0.85	3.26	26.86	0	-	-	OTHER	-	Cytoplasm	Soluble	-	-	-	-	-	-	-
TcYC6_0112630-RA-p1	TcYC6_0112630	transcript=TcYC6_0112630-RA | gene=TcYC6_0112630 | organism=Trypanosoma_cruzi_Y_C6 | gene_product=hypothetical protein, conserved | transcript_product=hypothetical protein, conserved | location=TcYC6_Chr8:1150180-1154394(-) | protein_length=1404 | sequence_SO=chromosome | SO=protein_coding | is_pseudo=false	hypothetical protein, conserved	-0.84	17.21	28.72	0	-	-	OTHER	-	Cytoplasm	Soluble	-	-	-	-	-	-	-
TcYC6_0058230-RA-p1	TcYC6_0058230	transcript=TcYC6_0058230-RA | gene=TcYC6_0058230 | organism=Trypanosoma_cruzi_Y_C6 | gene_product=hypothetical protein, conserved | transcript_product=hypothetical protein, conserved | location=TcYC6_Chr6:772432-773136(-) | protein_length=234 | sequence_SO=chromosome | SO=protein_coding | is_pseudo=false	hypothetical protein, conserved	0.73	15.86	11.83	4	-	-	OTHER	-	Endoplasmic reticulum	Membrane	-	-	-	-	-	-	-
TcYC6_0109880-RA-p1	TcYC6_0109880	transcript=TcYC6_0109880-RA | gene=TcYC6_0109880 | organism=Trypanosoma_cruzi_Y_C6 | gene_product=hypothetical protein, conserved | transcript_product=hypothetical protein, conserved | location=TcYC6_Chr8:486797-488740(-) | protein_length=647 | sequence_SO=chromosome | SO=protein_coding | is_pseudo=false	hypothetical protein, conserved	0.74	22.33	20.72	10	-	-	SP(Sec/SPI)	SP	Endoplasmic reticulum	Membrane	-	GO:0016021	integral component of membrane	-	-	-	-
TcYC6_0005450-RA-p1	TcYC6_0005450	transcript=TcYC6_0005450-RA | gene=TcYC6_0005450 | organism=Trypanosoma_cruzi_Y_C6 | gene_product=hypothetical protein, conserved | transcript_product=hypothetical protein, conserved | location=TcYC6_Chr5:173490-174533(+) | protein_length=347 | sequence_SO=chromosome | SO=protein_coding | is_pseudo=false	hypothetical protein, conserved	0.75	17	25.74	4	-	-	OTHER	-	Endoplasmic reticulum	Membrane	-	-	-	-	-	-	-
TcYC6_0049830-RA-p1	TcYC6_0049830	transcript=TcYC6_0049830-RA | gene=TcYC6_0049830 | organism=Trypanosoma_cruzi_Y_C6 | gene_product=hypothetical protein, conserved | transcript_product=hypothetical protein, conserved | location=TcYC6_Chr11:144359-144718(-) | protein_length=119 | sequence_SO=chromosome | SO=protein_coding | is_pseudo=false	hypothetical protein, conserved	0.76	33.34	4.62	2	-	-	OTHER	Yes	Lysosome/Vacuole	Membrane	-	-	-	-	-	-	-
TcYC6_0108620-RA-p1	TcYC6_0108620	transcript=TcYC6_0108620-RA | gene=TcYC6_0108620 | organism=Trypanosoma_cruzi_Y_C6 | gene_product=hypothetical protein, conserved | transcript_product=hypothetical protein, conserved | location=TcYC6_Chr8:213025-213864(-) | protein_length=279 | sequence_SO=chromosome | SO=protein_coding | is_pseudo=false	hypothetical protein, conserved	0.76	1.29	25.3	0	-	-	OTHER	-	Cell membrane	Soluble	-	-	-	-	-	-	-
TcYC6_0115480-RA-p1	TcYC6_0115480	transcript=TcYC6_0115480-RA | gene=TcYC6_0115480 | organism=Trypanosoma_cruzi_Y_C6 | gene_product=hypothetical protein, conserved | transcript_product=hypothetical protein, conserved | location=TcYC6_Chr9:738961-739671(-) | protein_length=236 | sequence_SO=chromosome | SO=protein_coding | is_pseudo=false	hypothetical protein, conserved	0.76	24.39	12.95	0	-	-	OTHER	-	Mitochondrion	Membrane	-	-	-	-	-	-	-
TcYC6_0005820-RA-p1	TcYC6_0005820	transcript=TcYC6_0005820-RA | gene=TcYC6_0005820 | organism=Trypanosoma_cruzi_Y_C6 | gene_product=hypothetical protein, conserved | transcript_product=hypothetical protein, conserved | location=TcYC6_Chr5:311962-312792(-) | protein_length=276 | sequence_SO=chromosome | SO=protein_coding | is_pseudo=false	hypothetical protein, conserved	0.77	20.01	22.81	0	-	-	OTHER	-	Peroxisome	Soluble	-	-	-	-	-	-	-
TcYC6_0081000-RA-p1	TcYC6_0081000	transcript=TcYC6_0081000-RA | gene=TcYC6_0081000 | organism=Trypanosoma_cruzi_Y_C6 | gene_product=hypothetical protein, conserved | transcript_product=hypothetical protein, conserved | location=TcYC6_Chr19:67397-68563(+) | protein_length=388 | sequence_SO=chromosome | SO=protein_coding | is_pseudo=false	hypothetical protein, conserved	0.77	24.52	39.43	2	-	-	SP(Sec/SPI)	Yes	Cell membrane	Membrane	-	-	-	-	-	-	-
TcYC6_0091310-RA-p1	TcYC6_0091310	transcript=TcYC6_0091310-RA | gene=TcYC6_0091310 | organism=Trypanosoma_cruzi_Y_C6 | gene_product=hypothetical protein, conserved | transcript_product=hypothetical protein, conserved | location=TcYC6_Chr7:941443-941760(+) | protein_length=105 | sequence_SO=chromosome | SO=protein_coding | is_pseudo=false	hypothetical protein, conserved	0.77	10.14	27.5	0	-	GPI	OTHER	-	Mitochondrion	Membrane	-	-	-	-	-	-	-
TcYC6_0077330-RA-p1	TcYC6_0077330	transcript=TcYC6_0077330-RA | gene=TcYC6_0077330 | organism=Trypanosoma_cruzi_Y_C6 | gene_product=hypothetical protein, conserved | transcript_product=hypothetical protein, conserved | location=TcYC6_Chr15:586080-586511(+) | protein_length=143 | sequence_SO=chromosome | SO=protein_coding | is_pseudo=false	hypothetical protein, conserved	0.78	6.44	21.22	1	-	-	OTHER	Yes	Mitochondrion	Membrane	-	-	-	-	-	-	-
TcYC6_0103850-RA-p1	TcYC6_0103850	transcript=TcYC6_0103850-RA | gene=TcYC6_0103850 | organism=Trypanosoma_cruzi_Y_C6 | gene_product=hypothetical protein, conserved | transcript_product=hypothetical protein, conserved | location=TcYC6_Chr10:44754-45341(+) | protein_length=195 | sequence_SO=chromosome | SO=protein_coding | is_pseudo=false	hypothetical protein, conserved	0.78	8.5	25.59	0	-	-	OTHER	-	Mitochondrion	Membrane	-	-	-	-	-	-	-
TcYC6_0016890-RA-p1	TcYC6_0016890	transcript=TcYC6_0016890-RA | gene=TcYC6_0016890 | organism=Trypanosoma_cruzi_Y_C6 | gene_product=hypothetical protein, conserved | transcript_product=hypothetical protein, conserved | location=TcYC6_Chr18:616455-618185(+) | protein_length=576 | sequence_SO=chromosome | SO=protein_coding | is_pseudo=false	hypothetical protein, conserved	0.79	4.75	33.28	0	-	-	OTHER	-	Nucleus	Soluble	-	-	-	-	-	-	-
TcYC6_0058560-RA-p1	TcYC6_0058560	transcript=TcYC6_0058560-RA | gene=TcYC6_0058560 | organism=Trypanosoma_cruzi_Y_C6 | gene_product=hypothetical protein, conserved | transcript_product=hypothetical protein, conserved | location=TcYC6_Chr6:1123393-1124400(+) | protein_length=335 | sequence_SO=chromosome | SO=protein_coding | is_pseudo=false	hypothetical protein, conserved	0.79	16.35	20.4	3	-	-	OTHER	-	Mitochondrion	Membrane	-	-	-	-	-	-	-
TcYC6_0113020-RA-p1	TcYC6_0113020	transcript=TcYC6_0113020-RA | gene=TcYC6_0113020 | organism=Trypanosoma_cruzi_Y_C6 | gene_product=hypothetical protein, conserved | transcript_product=hypothetical protein, conserved | location=TcYC6_Chr9:103181-104131(-) | protein_length=316 | sequence_SO=chromosome | SO=protein_coding | is_pseudo=false	hypothetical protein, conserved	0.79	11.54	18.46	8	-	-	OTHER	-	Golgi apparatus	Membrane	-	-	-	-	-	-	-
TcYC6_0114370-RA-p1	TcYC6_0114370	transcript=TcYC6_0114370-RA | gene=TcYC6_0114370 | organism=Trypanosoma_cruzi_Y_C6 | gene_product=hypothetical protein, conserved | transcript_product=hypothetical protein, conserved | location=TcYC6_Chr9:468227-472654(+) | protein_length=1475 | sequence_SO=chromosome | SO=protein_coding | is_pseudo=false	hypothetical protein, conserved	0.8	18.36	17.62	0	-	-	SP(Sec/SPI)	SP	Cell membrane	Membrane	-	-	-	-	-	-	-
TcYC6_0006370-RA-p1	TcYC6_0006370	transcript=TcYC6_0006370-RA | gene=TcYC6_0006370 | organism=Trypanosoma_cruzi_Y_C6 | gene_product=hypothetical protein, conserved | transcript_product=hypothetical protein, conserved | location=TcYC6_Chr5:558759-559160(-) | protein_length=133 | sequence_SO=chromosome | SO=protein_coding | is_pseudo=false	hypothetical protein, conserved	0.81	32.35	25.05	0	-	-	OTHER	-	Mitochondrion	Membrane	-	-	-	-	-	-	-
TcYC6_0049990-RA-p1	TcYC6_0049990	transcript=TcYC6_0049990-RA | gene=TcYC6_0049990 | organism=Trypanosoma_cruzi_Y_C6 | gene_product=hypothetical protein, conserved | transcript_product=hypothetical protein, conserved | location=TcYC6_Chr11:178547-180442(-) | protein_length=631 | sequence_SO=chromosome | SO=protein_coding | is_pseudo=false	hypothetical protein, conserved	0.81	22.96	24.11	10	-	-	OTHER	Yes	Cell membrane	Membrane	-	-	-	-	-	-	-
TcYC6_0027810-RA-p1	TcYC6_0027810	transcript=TcYC6_0027810-RA | gene=TcYC6_0027810 | organism=Trypanosoma_cruzi_Y_C6 | gene_product=hypothetical protein, conserved | transcript_product=hypothetical protein, conserved | location=TcYC6_Chr38:60436-62022(-) | protein_length=528 | sequence_SO=chromosome | SO=protein_coding | is_pseudo=false	hypothetical protein, conserved	0.87	9.36	22.45	10	-	-	OTHER	-	Cell membrane	Membrane	-	-	-	-	-	-	-
TcYC6_0054030-RA-p1	TcYC6_0054030	transcript=TcYC6_0054030-RA | gene=TcYC6_0054030 | organism=Trypanosoma_cruzi_Y_C6 | gene_product=hypothetical protein, conserved | transcript_product=hypothetical protein, conserved | location=TcYC6_Chr11:1144524-1145927(-) | protein_length=467 | sequence_SO=chromosome | SO=protein_coding | is_pseudo=false	hypothetical protein, conserved	0.98	6.11	29.58	9	-	-	SP(Sec/SPI)	SP	Cell membrane	Membrane	-	GO:0016021	integral component of membrane	-	-	-	-
TcYC6_0022660-RA-p1	TcYC6_0022660	transcript=TcYC6_0022660-RA | gene=TcYC6_0022660 | organism=Trypanosoma_cruzi_Y_C6 | gene_product=hypothetical protein, conserved | transcript_product=hypothetical protein, conserved | location=TcYC6_Chr27:517850-518725(-) | protein_length=291 | sequence_SO=chromosome | SO=protein_coding | is_pseudo=false	hypothetical protein, conserved	1.02	13.19	14.03	1	-	-	OTHER	Yes	Mitochondrion	Membrane	-	-	-	-	-	-	-
TcYC6_0093840:pseudogenic_transcript-p1	TcYC6_0093840	transcript=TcYC6_0093840:pseudogenic_transcript | gene=TcYC6_0093840 | organism=Trypanosoma_cruzi_Y_C6 | gene_product=hypothetical protein, pseudogene | transcript_product=hypothetical protein, pseudogene | location=TcYC6_Chr34:361325-376289(-) | protein_length=4988 | sequence_SO=chromosome | SO=protein_coding | is_pseudo=true	hypothetical protein, pseudogene	-0.85	4.77	34.06	0	-	-	OTHER	-	Cytoplasm	Soluble	3.6.4.4 (Transferred entry: 5.6.1.3)	-	-	-	-	-	-
TcYC6_0050860-RA-p1	TcYC6_0050860	transcript=TcYC6_0050860-RA | gene=TcYC6_0050860 | organism=Trypanosoma_cruzi_Y_C6 | gene_product=iron superoxide dismutase, putative | transcript_product=iron superoxide dismutase, putative | location=TcYC6_Chr11:389267-389854(+) | protein_length=195 | sequence_SO=chromosome | SO=protein_coding | is_pseudo=false	iron superoxide dismutase, putative	0.9	8.26	27.12	0	-	-	OTHER	-	Cytoplasm	Soluble	1.15.1.1 (Superoxide dismutase)	-	-	GO:0046872;GO:0004784	metal ion binding;superoxide dismutase activity	GO:0055114;GO:0006801	oxidation-reduction process;superoxide metabolic process
TcYC6_0101190-RA-p1	TcYC6_0101190	transcript=TcYC6_0101190-RA | gene=TcYC6_0101190 | organism=Trypanosoma_cruzi_Y_C6 | gene_product=lectin, putative | transcript_product=lectin, putative | location=TcYC6_Chr24:84600-86249(-) | protein_length=549 | sequence_SO=chromosome | SO=protein_coding | is_pseudo=false	lectin, putative	0.88	1.03	36.95	1	-	-	SP(Sec/SPI)	SP	Extracellular	Soluble	-	GO:0016020	membrane	-	-	-	-
TcYC6_0114230-RA-p1	TcYC6_0114230	transcript=TcYC6_0114230-RA | gene=TcYC6_0114230 | organism=Trypanosoma_cruzi_Y_C6 | gene_product=membrane protein, putative | transcript_product=membrane protein, putative | location=TcYC6_Chr9:425419-426165(-) | protein_length=248 | sequence_SO=chromosome | SO=protein_coding | is_pseudo=false	membrane protein, putative	1.04	5.66	36.76	5	-	-	OTHER	-	Cell membrane	Membrane	-	-	-	-	-	-	-
TcYC6_0033380-RA-p1	TcYC6_0033380	transcript=TcYC6_0033380-RA | gene=TcYC6_0033380 | organism=Trypanosoma_cruzi_Y_C6 | gene_product=metallo-peptidase, Clan MF, Family M17, putative | transcript_product=metallo-peptidase, Clan MF, Family M17, putative | location=TcYC6_Chr17:175762-177516(-) | protein_length=584 | sequence_SO=chromosome | SO=protein_coding | is_pseudo=false	metallo-peptidase, Clan MF, Family M17, putative	0.84	35.18	21.19	0	-	-	OTHER	-	Mitochondrion	Soluble	3.4.11.1 (Leucyl aminopeptidase)	GO:0005622	intracellular	GO:0004177	aminopeptidase activity	GO:0006508	proteolysis
TcYC6_0012650-RA-p1	TcYC6_0012650	transcript=TcYC6_0012650-RA | gene=TcYC6_0012650 | organism=Trypanosoma_cruzi_Y_C6 | gene_product=methyltransferase domain containing protein, putative | transcript_product=methyltransferase domain containing protein, putative | location=TcYC6_Chr12:646950-648476(+) | protein_length=508 | sequence_SO=chromosome | SO=protein_coding | is_pseudo=false	methyltransferase domain containing protein, putative	-1.19	32.97	11.74	0	-	-	OTHER	Yes	Nucleus	Soluble	-	-	-	-	-	-	-
TcYC6_0075520-RA-p1	TcYC6_0075520	transcript=TcYC6_0075520-RA | gene=TcYC6_0075520 | organism=Trypanosoma_cruzi_Y_C6 | gene_product=mitochondrial carrier protein, putative | transcript_product=mitochondrial carrier protein, putative | location=TcYC6_Chr2:1915236-1916171(+) | protein_length=311 | sequence_SO=chromosome | SO=protein_coding | is_pseudo=false	mitochondrial carrier protein, putative	-1.07	17.87	2.89	0	-	-	OTHER	Yes	Mitochondrion	Membrane	-	-	-	-	-	-	-
TcYC6_0081510-RA-p1	TcYC6_0081510	transcript=TcYC6_0081510-RA | gene=TcYC6_0081510 | organism=Trypanosoma_cruzi_Y_C6 | gene_product=mitochondrial carrier protein, putative | transcript_product=mitochondrial carrier protein, putative | location=TcYC6_Chr19:178630-179511(+) | protein_length=293 | sequence_SO=chromosome | SO=protein_coding | is_pseudo=false	mitochondrial carrier protein, putative	0.73	10.33	23.48	2	-	-	OTHER	-	Mitochondrion	Membrane	-	-	-	-	-	-	-
TcYC6_0090010-RA-p1	TcYC6_0090010	transcript=TcYC6_0090010-RA | gene=TcYC6_0090010 | organism=Trypanosoma_cruzi_Y_C6 | gene_product=mitochondrial ribosomal protein L33 | transcript_product=mitochondrial ribosomal protein L33 | location=TcYC6_Chr7:673169-673513(+) | protein_length=114 | sequence_SO=chromosome | SO=protein_coding | is_pseudo=false	mitochondrial ribosomal protein L33	-0.87	14.92	0.46	0	-	-	OTHER	-	Mitochondrion	Soluble	-	-	-	-	-	-	-
TcYC6_0162290-RA-p1	TcYC6_0162290	transcript=TcYC6_0162290-RA | gene=TcYC6_0162290 | organism=Trypanosoma_cruzi_Y_C6 | gene_product=Mucin-associated surface protein (MASP), subgroup S002 | transcript_product=Mucin-associated surface protein (MASP), subgroup S002 | location=TcYC6_Contig234:51212-52072(+) | protein_length=286 | sequence_SO=contig | SO=protein_coding | is_pseudo=false	Mucin-associated surface protein (MASP), subgroup S002	0.88	30.71	9.87	0	GPI	GPI	SP(Sec/SPI)	SP	Cell membrane	Membrane	-	-	-	-	-	-	-
TcYC6_0161780-RA-p1	TcYC6_0161780	transcript=TcYC6_0161780-RA | gene=TcYC6_0161780 | organism=Trypanosoma_cruzi_Y_C6 | gene_product=Mucin-associated surface protein (MASP), subgroup S061 | transcript_product=Mucin-associated surface protein (MASP), subgroup S061 | location=TcYC6_Chr36:170306-171172(+) | protein_length=288 | sequence_SO=chromosome | SO=protein_coding | is_pseudo=false	Mucin-associated surface protein (MASP), subgroup S061	-1.66	2.23	4.58	0	GPI	GPI	SP(Sec/SPI)	SP	Cell membrane	Membrane	-	-	-	-	-	-	-
TcYC6_0084650-RA-p1	TcYC6_0084650	transcript=TcYC6_0084650-RA | gene=TcYC6_0084650 | organism=Trypanosoma_cruzi_Y_C6 | gene_product=N-acetyltransferase, putative | transcript_product=N-acetyltransferase, putative | location=TcYC6_Chr14:156435-157529(+) | protein_length=364 | sequence_SO=chromosome | SO=protein_coding | is_pseudo=false	N-acetyltransferase, putative	-1.38	26.58	1.49	0	-	-	OTHER	-	Cytoplasm	Soluble	-	-	-	-	-	-	-
TcYC6_0047050-RA-p1	TcYC6_0047050	transcript=TcYC6_0047050-RA | gene=TcYC6_0047050 | organism=Trypanosoma_cruzi_Y_C6 | gene_product=nuclear transmembrane protein, putative | transcript_product=nuclear transmembrane protein, putative | location=TcYC6_Chr30:224674-225591(+) | protein_length=305 | sequence_SO=chromosome | SO=protein_coding | is_pseudo=false	nuclear transmembrane protein, putative	0.78	25.75	38.07	5	-	GPI	SP(Sec/SPI)	SP	Cell membrane	Membrane	-	-	-	-	-	-	-
TcYC6_0093860-RA-p1	TcYC6_0093860	transcript=TcYC6_0093860-RA | gene=TcYC6_0093860 | organism=Trypanosoma_cruzi_Y_C6 | gene_product=palmitoyl acyltransferase 11, putative | transcript_product=palmitoyl acyltransferase 11, putative | location=TcYC6_Chr34:380517-381563(-) | protein_length=348 | sequence_SO=chromosome | SO=protein_coding | is_pseudo=false	palmitoyl acyltransferase 11, putative	0.79	25.86	33.52	4	-	-	OTHER	-	Cell membrane	Membrane	2.3.1.142 (Glycoprotein O-fatty-acyltransferase)	-	-	-	-	-	-
TcYC6_0103160-RA-p1	TcYC6_0103160	transcript=TcYC6_0103160-RA | gene=TcYC6_0103160 | organism=Trypanosoma_cruzi_Y_C6 | gene_product=phospholipid-transporting ATPase 1-like protein, putative | transcript_product=phospholipid-transporting ATPase 1-like protein, putative | location=TcYC6_Chr24:622397-625696(+) | protein_length=1099 | sequence_SO=chromosome | SO=protein_coding | is_pseudo=false	phospholipid-transporting ATPase 1-like protein, putative	0.84	6.97	6.6	8	-	-	OTHER	-	Cell membrane	Membrane	3.6.3.1 (Transferred entry: 7.6.2.1)	GO:0016021	integral component of membrane	GO:0005524;GO:0000287;GO:0000166;GO:0004012	ATP binding;magnesium ion binding;nucleotide binding;phospholipid-translocating ATPase activity	GO:0015914	phospholipid transport
TcYC6_0049480-RA-p1	TcYC6_0049480	transcript=TcYC6_0049480-RA | gene=TcYC6_0049480 | organism=Trypanosoma_cruzi_Y_C6 | gene_product=PIN domain containing protein, putative | transcript_product=PIN domain containing protein, putative | location=TcYC6_Chr11:59919-61619(-) | protein_length=566 | sequence_SO=chromosome | SO=protein_coding | is_pseudo=false	PIN domain containing protein, putative	-0.86	15.52	1.18	0	-	-	SP(Sec/SPI)	SP	Mitochondrion	Soluble	-	-	-	-	-	-	-
TcYC6_0071370-RA-p1	TcYC6_0071370	transcript=TcYC6_0071370-RA | gene=TcYC6_0071370 | organism=Trypanosoma_cruzi_Y_C6 | gene_product=proteasome alpha 1 subunit, putative | transcript_product=proteasome alpha 1 subunit, putative | location=TcYC6_Chr2:927181-927933(+) | protein_length=250 | sequence_SO=chromosome | SO=protein_coding | is_pseudo=false	proteasome alpha 1 subunit, putative	0.76	14.23	36.7	0	-	-	OTHER	-	Cytoplasm	Soluble	3.4.25.1 (Proteasome endopeptidase complex)	GO:0005839;GO:0019773	proteasome core complex;proteasome core complex, alpha-subunit complex	GO:0004175;GO:0004298	endopeptidase activity;threonine-type endopeptidase activity	GO:0051603;GO:0006511	proteolysis involved in cellular protein catabolic process;ubiquitin-dependent protein catabolic process
TcYC6_0023180-RA-p1	TcYC6_0023180	transcript=TcYC6_0023180-RA | gene=TcYC6_0023180 | organism=Trypanosoma_cruzi_Y_C6 | gene_product=proteasome alpha 2 subunit, putative | transcript_product=proteasome alpha 2 subunit, putative | location=TcYC6_Chr27:288398-289093(-) | protein_length=231 | sequence_SO=chromosome | SO=protein_coding | is_pseudo=false	proteasome alpha 2 subunit, putative	0.76	10.29	20.99	0	-	-	OTHER	-	Cytoplasm	Soluble	3.4.25.1 (Proteasome endopeptidase complex)	GO:0005839;GO:0019773	proteasome core complex;proteasome core complex, alpha-subunit complex	GO:0004175;GO:0004298	endopeptidase activity;threonine-type endopeptidase activity	GO:0051603;GO:0006511	proteolysis involved in cellular protein catabolic process;ubiquitin-dependent protein catabolic process
TcYC6_0044600-RA-p1	TcYC6_0044600	transcript=TcYC6_0044600-RA | gene=TcYC6_0044600 | organism=Trypanosoma_cruzi_Y_C6 | gene_product=proteasome beta 3 subunit, putative | transcript_product=proteasome beta 3 subunit, putative | location=TcYC6_Chr16:422473-423090(+) | protein_length=205 | sequence_SO=chromosome | SO=protein_coding | is_pseudo=false	proteasome beta 3 subunit, putative	0.78	14.39	35.8	0	-	-	OTHER	-	Cytoplasm	Soluble	3.4.25.1 (Proteasome endopeptidase complex)	GO:0005839	proteasome core complex	GO:0004298	threonine-type endopeptidase activity	GO:0051603	proteolysis involved in cellular protein catabolic process
TcYC6_0041700-RA-p1	TcYC6_0041700	transcript=TcYC6_0041700-RA | gene=TcYC6_0041700 | organism=Trypanosoma_cruzi_Y_C6 | gene_product=proteasome beta 6 subunit, putative | transcript_product=proteasome beta 6 subunit, putative | location=TcYC6_Chr31:12430-13170(+) | protein_length=246 | sequence_SO=chromosome | SO=protein_coding | is_pseudo=false	proteasome beta 6 subunit, putative	0.73	8.34	25.25	0	-	-	OTHER	-	Cytoplasm	Soluble	3.4.25.1 (Proteasome endopeptidase complex)	GO:0005839	proteasome core complex	GO:0004298	threonine-type endopeptidase activity	GO:0051603	proteolysis involved in cellular protein catabolic process
TcYC6_0091650-RA-p1	TcYC6_0091650	transcript=TcYC6_0091650-RA | gene=TcYC6_0091650 | organism=Trypanosoma_cruzi_Y_C6 | gene_product=proteasome beta 7 subunit, putative | transcript_product=proteasome beta 7 subunit, putative | location=TcYC6_Chr7:1019840-1020496(+) | protein_length=218 | sequence_SO=chromosome | SO=protein_coding | is_pseudo=false	proteasome beta 7 subunit, putative	0.96	1.47	33.14	0	-	-	OTHER	-	Cytoplasm	Soluble	3.4.25.1 (Proteasome endopeptidase complex)	GO:0005839	proteasome core complex	GO:0004298	threonine-type endopeptidase activity	GO:0051603	proteolysis involved in cellular protein catabolic process
TcYC6_0110900-RA-p1	TcYC6_0110900	transcript=TcYC6_0110900-RA | gene=TcYC6_0110900 | organism=Trypanosoma_cruzi_Y_C6 | gene_product=protein kinase, putative | transcript_product=protein kinase, putative | location=TcYC6_Chr8:727051-728541(+) | protein_length=496 | sequence_SO=chromosome | SO=protein_coding | is_pseudo=false	protein kinase, putative	-1.17	14.88	27.92	0	-	-	OTHER	-	Nucleus	Soluble	2.7.1.37 (2.7.11.12, 2.7.11.13, 2.7.11.21, 2.7.11.22, 2.7.11.24, 2.7.11.25,2.7.11.30 and 2.7.12.1)	-	-	GO:0005524;GO:0004672	ATP binding;protein kinase activity	GO:0006468	protein phosphorylation
TcYC6_0113840-RA-p1	TcYC6_0113840	transcript=TcYC6_0113840-RA | gene=TcYC6_0113840 | organism=Trypanosoma_cruzi_Y_C6 | gene_product=putative extracellular receptor | transcript_product=putative extracellular receptor | location=TcYC6_Chr9:322956-325622(-) | protein_length=888 | sequence_SO=chromosome | SO=protein_coding | is_pseudo=false	putative extracellular receptor	0.73	19.49	26.77	2	-	-	SP(Sec/SPI)	SP	Cell membrane	Membrane	-	-	-	-	-	-	-
TcYC6_0123290-RA-p1	TcYC6_0123290	transcript=TcYC6_0123290-RA | gene=TcYC6_0123290 | organism=Trypanosoma_cruzi_Y_C6 | gene_product=putative mitochondrial chaperone BCS1 | transcript_product=putative mitochondrial chaperone BCS1 | location=TcYC6_Chr4:565625-567238(+) | protein_length=537 | sequence_SO=chromosome | SO=protein_coding | is_pseudo=false	putative mitochondrial chaperone BCS1	0.75	10.22	24.61	0	-	-	OTHER	-	Mitochondrion	Membrane	-	-	-	GO:0005524	ATP binding	GO:0034551	mitochondrial respiratory chain complex III assembly
TcYC6_0066260-RA-p1	TcYC6_0066260	transcript=TcYC6_0066260-RA | gene=TcYC6_0066260 | organism=Trypanosoma_cruzi_Y_C6 | gene_product=Putative zinc finger motif, C2HC5-type/ASCH domain containing protein, putative | transcript_product=Putative zinc finger motif, C2HC5-type/ASCH domain containing protein, putative | location=TcYC6_Chr21:475215-477044(-) | protein_length=609 | sequence_SO=chromosome | SO=protein_coding | is_pseudo=fa…	Putative zinc finger motif, C2HC5-type/ASCH domain containing protein, putative	-0.98	6.39	39.15	0	-	-	OTHER	-	Nucleus	Soluble	-	GO:0005634	nucleus	GO:0008270	zinc ion binding	GO:0006355	regulation of transcription, DNA-templated
TcYC6_0028490-RA-p1	TcYC6_0028490	transcript=TcYC6_0028490-RA | gene=TcYC6_0028490 | organism=Trypanosoma_cruzi_Y_C6 | gene_product=ribosomal protein S6, putative | transcript_product=ribosomal protein S6, putative | location=TcYC6_Chr38:231800-232180(-) | protein_length=126 | sequence_SO=chromosome | SO=protein_coding | is_pseudo=false	ribosomal protein S6, putative	0.73	10.01	34.19	0	-	-	OTHER	-	Cytoplasm	Soluble	-	-	-	-	-	-	-
TcYC6_0025250-RA-p1	TcYC6_0025250	transcript=TcYC6_0025250-RA | gene=TcYC6_0025250 | organism=Trypanosoma_cruzi_Y_C6 | gene_product=serine peptidase, Clan S-, family S54, putative | transcript_product=serine peptidase, Clan S-, family S54, putative | location=TcYC6_Chr20:548064-548984(-) | protein_length=306 | sequence_SO=chromosome | SO=protein_coding | is_pseudo=false	serine peptidase, Clan S-, family S54, putative	0.92	3.05	27.13	5	-	-	OTHER	Yes	Mitochondrion	Membrane	-	GO:0016021	integral component of membrane	GO:0004252	serine-type endopeptidase activity	-	-
TcYC6_0018280-RA-p1	TcYC6_0018280	transcript=TcYC6_0018280-RA | gene=TcYC6_0018280 | organism=Trypanosoma_cruzi_Y_C6 | gene_product=STE/STE11 serine/threonine-protein kinase, putative | transcript_product=STE/STE11 serine/threonine-protein kinase, putative | location=TcYC6_Chr32:90690-92336(-) | protein_length=548 | sequence_SO=chromosome | SO=protein_coding | is_pseudo=false	STE/STE11 serine/threonine-protein kinase, putative	-1.12	4.8	35.88	0	-	-	OTHER	-	Plastid	Soluble	2.7.11.25 (Mitogen-activated protein kinase kinase kinase)	-	-	GO:0005524;GO:0004672	ATP binding;protein kinase activity	GO:0006468	protein phosphorylation
TcYC6_0124770-RA-p1	TcYC6_0124770	transcript=TcYC6_0124770-RA | gene=TcYC6_0124770 | organism=Trypanosoma_cruzi_Y_C6 | gene_product=Surface membrane protein | transcript_product=Surface membrane protein | location=TcYC6_Chr4:986792-987997(-) | protein_length=401 | sequence_SO=chromosome | SO=protein_coding | is_pseudo=false	Surface membrane protein	1.08	8.43	29.62	2	-	-	OTHER	-	Cell membrane	Membrane	-	-	-	-	-	-	-
TcYC6_0169700:pseudogenic_transcript-p1	TcYC6_0169700	transcript=TcYC6_0169700:pseudogenic_transcript | gene=TcYC6_0169700 | organism=Trypanosoma_cruzi_Y_C6 | gene_product=surface protease GP63, putative | transcript_product=surface protease GP63, putative | location=TcYC6_Chr7:806287-807921(+) | protein_length=543 | sequence_SO=chromosome | SO=protein_coding | is_pseudo=true	surface protease GP63, putative	1.32	39.12	34.67	0	GPI	GPI	SP(Sec/SPI)	SP	Cell membrane	Membrane	3.4.24.36 (Leishmanolysin)	GO:0016020	membrane	GO:0004222	metalloendopeptidase activity	GO:0007155;GO:0006508	cell adhesion;proteolysis
TcYC6_0051250-RA-p1	TcYC6_0051250	transcript=TcYC6_0051250-RA | gene=TcYC6_0051250 | organism=Trypanosoma_cruzi_Y_C6 | gene_product=terminal uridylyltransferase 4 | transcript_product=terminal uridylyltransferase 4 | location=TcYC6_Chr11:501098-502102(+) | protein_length=334 | sequence_SO=chromosome | SO=protein_coding | is_pseudo=false	terminal uridylyltransferase 4	-0.94	5.34	22.03	0	-	-	OTHER	-	Cytoplasm	Soluble	2.7.7.52 (RNA uridylyltransferase)	-	-	-	-	-	-
TcYC6_0124460-RA-p1	TcYC6_0124460	transcript=TcYC6_0124460-RA | gene=TcYC6_0124460 | organism=Trypanosoma_cruzi_Y_C6 | gene_product=thiol-dependent reductase 1, putative | transcript_product=thiol-dependent reductase 1, putative | location=TcYC6_Chr4:856463-857800(-) | protein_length=445 | sequence_SO=chromosome | SO=protein_coding | is_pseudo=false	thiol-dependent reductase 1, putative	0.75	17.44	12.14	0	-	-	OTHER	-	Cytoplasm	Soluble	2.5.1.18 (Glutathione transferase)	-	-	GO:0005515	protein binding	-	-
TcYC6_0016150-RA-p1	TcYC6_0016150	transcript=TcYC6_0016150-RA | gene=TcYC6_0016150 | organism=Trypanosoma_cruzi_Y_C6 | gene_product=transmembrane protein | transcript_product=transmembrane protein | location=TcYC6_Chr18:365871-366434(-) | protein_length=187 | sequence_SO=chromosome | SO=protein_coding | is_pseudo=false	transmembrane protein	-0.98	27.85	1.45	0	-	-	OTHER	Yes	Mitochondrion	Membrane	-	-	-	-	-	-	-
TcYC6_0115200-RA-p1	TcYC6_0115200	transcript=TcYC6_0115200-RA | gene=TcYC6_0115200 | organism=Trypanosoma_cruzi_Y_C6 | gene_product=transporter, putative | transcript_product=transporter, putative | location=TcYC6_Chr9:672072-673661(-) | protein_length=529 | sequence_SO=chromosome | SO=protein_coding | is_pseudo=false	transporter, putative	0.83	29.55	19.1	12	-	-	OTHER	-	Cell membrane	Membrane	-	GO:0016021	integral component of membrane	-	-	GO:0055085	transmembrane transport
TcYC6_0131440-RA-p1	TcYC6_0131440	transcript=TcYC6_0131440-RA | gene=TcYC6_0131440 | organism=Trypanosoma_cruzi_Y_C6 | gene_product=trans-sialidase, Group II, putative | transcript_product=trans-sialidase, Group II, putative | location=TcYC6_Chr32:13987-16248(-) | protein_length=753 | sequence_SO=chromosome | SO=protein_coding | is_pseudo=false	trans-sialidase, Group II, putative	0.87	35.63	30.32	1	GPI	-	OTHER	-	Cell membrane	Membrane	3.2.1.18 (Exo-alpha-sialidase)	-	-	-	-	-	-
TcYC6_0130010-RA-p1	TcYC6_0130010	transcript=TcYC6_0130010-RA | gene=TcYC6_0130010 | organism=Trypanosoma_cruzi_Y_C6 | gene_product=trans-sialidase, putative | transcript_product=trans-sialidase, putative | location=TcYC6_Chr36:499806-502064(+) | protein_length=752 | sequence_SO=chromosome | SO=protein_coding | is_pseudo=false	trans-sialidase, putative	0.9	24.3	34.59	1	GPI	-	OTHER	-	Cell membrane	Membrane	3.2.1.18 (Exo-alpha-sialidase)	-	-	-	-	-	-
TcYC6_0106490-RA-p1	TcYC6_0106490	transcript=TcYC6_0106490-RA | gene=TcYC6_0106490 | organism=Trypanosoma_cruzi_Y_C6 | gene_product=zinc finger domain, LSD1 subclass, putative | transcript_product=zinc finger domain, LSD1 subclass, putative | location=TcYC6_Chr10:756528-756914(+) | protein_length=128 | sequence_SO=chromosome | SO=protein_coding | is_pseudo=false	zinc finger domain, LSD1 subclass, putative	-0.88	29.55	32.35	0	-	-	OTHER	-	Nucleus	Soluble	-	-	-	-	-	-	-

## Sheet: TcY-L1-2vsTcY-L2 regulated list
Accession	Gene ID	Description	Product Description	(log2): (L1-2) / (L2)	CV [%]: L1-2	CV [%]: L2	TMHMM	bigPI	GPISOM	SignalP	SecretomeP	DeepLoc Localization	DeepLoc Type	EC numbers from OrthoMCL	Computed GO Component IDs	Computed GO Components	Computed GO Function IDs	Computed GO Functions	Computed GO Process IDs	Computed GO Processes	Curated GO Component IDs	Curated GO Components	Curated GO Function IDs	Curated GO Functions	Curated GO Process IDs	Curated GO Processes
TcYC6_0046520-RA-p1	TcYC6_0046520	transcript=TcYC6_0046520-RA | gene=TcYC6_0046520 | organism=Trypanosoma_cruzi_Y_C6 | gene_product=ADP-ribosylation factor-like 2, arl2, putative | transcript_product=ADP-ribosylation factor-like 2, arl2, putative | location=TcYC6_Chr30:56293-56853(-) | protein_length=186 | sequence_SO=chromosome | SO=protein_coding | is_pseudo=false	ADP-ribosylation factor-like 2, arl2, putative	0.24	11.7	4.59	0	-	-	OTHER	YES	Nucleus	Membrane	-	GO:0005622	intracellular	GO:0005525	GTP binding	-	-	-	-	-	-	-	-
TcYC6_0011000:pseudogenic_transcript-p1	TcYC6_0011000	transcript=TcYC6_0011000:pseudogenic_transcript | gene=TcYC6_0011000 | organism=Trypanosoma_cruzi_Y_C6 | gene_product=alpha tubulin, pseudogene | transcript_product=alpha tubulin, pseudogene | location=TcYC6_Contig58:16185-16909(-) | protein_length=241 | sequence_SO=contig | SO=protein_coding | is_pseudo=true	alpha tubulin, pseudogene	0.38	15.92	15.25	0	-	-	OTHER	YES	Mitochondrion	Soluble	-	-	-	-	-	-	-	-	-	-	-	-	-
TcYC6_0051340-RA-p1	TcYC6_0051340	transcript=TcYC6_0051340-RA | gene=TcYC6_0051340 | organism=Trypanosoma_cruzi_Y_C6 | gene_product=aquaporin-like protein, putative | transcript_product=aquaporin-like protein, putative | location=TcYC6_Chr11:519184-520014(+) | protein_length=276 | sequence_SO=chromosome | SO=protein_coding | is_pseudo=false	aquaporin-like protein, putative	-1.02	25.84	38.19	6	-	-	OTHER	-	Cell membrane	Membrane	-	GO:0016020	membrane	GO:0015267	channel activity	GO:0055085	transmembrane transport	-	-	-	-	-	-
TcYC6_0051330-RA-p1	TcYC6_0051330	transcript=TcYC6_0051330-RA | gene=TcYC6_0051330 | organism=Trypanosoma_cruzi_Y_C6 | gene_product=aquaporin-like protein, putative | transcript_product=aquaporin-like protein, putative | location=TcYC6_Chr11:517022-518314(+) | protein_length=430 | sequence_SO=chromosome | SO=protein_coding | is_pseudo=false	aquaporin-like protein, putative	0.25	3.65	19.83	6	-	-	OTHER	YES	Cell membrane	Membrane	-	GO:0016020	membrane	GO:0015267	channel activity	GO:0055085	transmembrane transport	-	-	-	-	-	-
TcYC6_0094040-RA-p1	TcYC6_0094040	transcript=TcYC6_0094040-RA | gene=TcYC6_0094040 | organism=Trypanosoma_cruzi_Y_C6 | gene_product=ATP-dependent DEAD/H RNA helicase, putative | transcript_product=ATP-dependent DEAD/H RNA helicase, putative | location=TcYC6_Chr34:412901-416689(+) | protein_length=1262 | sequence_SO=chromosome | SO=protein_coding | is_pseudo=false	ATP-dependent DEAD/H RNA helicase, putative	0.33	10.96	9.8	0	-	-	OTHER	-	Nucleus	Soluble	3.6.4.13 (RNA helicase)	-	-	GO:0005524;GO:0004386;GO:0003676	ATP binding;helicase activity;nucleic acid binding	-	-	-	-	-	-	-	-
TcYC6_0088980-RA-p1	TcYC6_0088980	transcript=TcYC6_0088980-RA | gene=TcYC6_0088980 | organism=Trypanosoma_cruzi_Y_C6 | gene_product=ATP-dependent RNA helicase, putative | transcript_product=ATP-dependent RNA helicase, putative | location=TcYC6_Chr7:407836-410310(-) | protein_length=824 | sequence_SO=chromosome | SO=protein_coding | is_pseudo=false	ATP-dependent RNA helicase, putative	0.94	12.68	12.48	0	-	-	OTHER	-	Nucleus	Soluble	3.6.4.13 (RNA helicase)	GO:0005634	nucleus	GO:0005524;GO:0004004;GO:0003723;GO:0003676	ATP binding;ATP-dependent RNA helicase activity;RNA binding;nucleic acid binding	-	-	-	-	-	-	-	-
TcYC6_0126650-RA-p1	TcYC6_0126650	transcript=TcYC6_0126650-RA | gene=TcYC6_0126650 | organism=Trypanosoma_cruzi_Y_C6 | gene_product=bardet-biedl syndrome 4 protein | transcript_product=bardet-biedl syndrome 4 protein | location=TcYC6_Chr4:1457536-1458999(+) | protein_length=487 | sequence_SO=chromosome | SO=protein_coding | is_pseudo=false	bardet-biedl syndrome 4 protein	0.37	20.01	1.48	0	-	-	OTHER	-	Cytoplasm	Soluble	-	-	-	GO:0005515	protein binding	-	-	-	-	-	-	-	-
TcYC6_0097630-RA-p1	TcYC6_0097630	transcript=TcYC6_0097630-RA | gene=TcYC6_0097630 | organism=Trypanosoma_cruzi_Y_C6 | gene_product=C-1-tetrahydrofolate synthase, cytoplasmic, putative | transcript_product=C-1-tetrahydrofolate synthase, cytoplasmic, putative | location=TcYC6_Chr13:821103-822977(-) | protein_length=624 | sequence_SO=chromosome | SO=protein_coding | is_pseudo=false	C-1-tetrahydrofolate synthase, cytoplasmic, putative	0.42	20.72	23.39	0	-	-	OTHER	-	Cytoplasm	Soluble	3.5.4.9 (Methenyltetrahydrofolate cyclohydrolase)	-	-	GO:0005524;GO:0004329	ATP binding;formate-tetrahydrofolate ligase activity	-	-	-	-	-	-	-	-
TcYC6_0087310-RA-p1	TcYC6_0087310	transcript=TcYC6_0087310-RA | gene=TcYC6_0087310 | organism=Trypanosoma_cruzi_Y_C6 | gene_product=CBF/Mak21 family, putative | transcript_product=CBF/Mak21 family, putative | location=TcYC6_Chr7:84902-86293(+) | protein_length=463 | sequence_SO=chromosome | SO=protein_coding | is_pseudo=false	CBF/Mak21 family, putative	0.51	38.26	15.28	1	-	-	OTHER	YES	Peroxisome	Membrane	-	-	-	-	-	-	-	-	-	-	-	-	-
TcYC6_0022130-RA-p1	TcYC6_0022130	transcript=TcYC6_0022130-RA | gene=TcYC6_0022130 | organism=Trypanosoma_cruzi_Y_C6 | gene_product=centromere/microtubule binding protein cbf5, putative | transcript_product=centromere/microtubule binding protein cbf5, putative | location=TcYC6_Chr27:301350-302636(-) | protein_length=428 | sequence_SO=chromosome | SO=protein_coding | is_pseudo=false	centromere/microtubule binding protein cbf5, putative	-1.1	31.93	15.87	0	-	-	OTHER	-	Nucleus	Soluble	5.4.99.- (Transferring other groups.)	-	-	GO:0003723;GO:0009982	RNA binding;pseudouridine synthase activity	GO:0009451;GO:0006396;GO:0001522	RNA modification;RNA processing;pseudouridine synthesis	-	-	-	-	-	-
TcYC6_0073110-RA-p1	TcYC6_0073110	transcript=TcYC6_0073110-RA | gene=TcYC6_0073110 | organism=Trypanosoma_cruzi_Y_C6 | gene_product=choline/carnitine O-acetyltransferase, putative | transcript_product=choline/carnitine O-acetyltransferase, putative | location=TcYC6_Chr2:1346015-1348258(-) | protein_length=747 | sequence_SO=chromosome | SO=protein_coding | is_pseudo=false	choline/carnitine O-acetyltransferase, putative	0.26	5.36	8.93	0	-	-	OTHER	-	Cytoplasm	Soluble	2.3.1.7 (Carnitine O-acetyltransferase)	-	-	GO:0016746	transferase activity, transferring acyl groups	-	-	-	-	-	-	-	-
TcYC6_0122670-RA-p1	TcYC6_0122670	transcript=TcYC6_0122670-RA | gene=TcYC6_0122670 | organism=Trypanosoma_cruzi_Y_C6 | gene_product=choline/ethanolamine phosphotransferase, putative | transcript_product=choline/ethanolamine phosphotransferase, putative | location=TcYC6_Chr4:412066-413373(+) | protein_length=435 | sequence_SO=chromosome | SO=protein_coding | is_pseudo=false	choline/ethanolamine phosphotransferase, putative	-1.01	18.97	21.88	9	-	-	OTHER	YES	Cell membrane	Membrane	2.7.8.1 (Ethanolaminephosphotransferase)	GO:0016020	membrane	GO:0016780	phosphotransferase activity, for other substituted phosphate groups	GO:0008654	phospholipid biosynthetic process	-	-	-	-	-	-
TcYC6_0127500-RA-p1	TcYC6_0127500	transcript=TcYC6_0127500-RA | gene=TcYC6_0127500 | organism=Trypanosoma_cruzi_Y_C6 | gene_product=clathrin coat assembly protein, putative | transcript_product=clathrin coat assembly protein, putative | location=TcYC6_Chr39:105610-106860(+) | protein_length=416 | sequence_SO=chromosome | SO=protein_coding | is_pseudo=false	clathrin coat assembly protein, putative	0.67	4.31	6.79	0	-	-	OTHER	-	Cytoplasm	Soluble	-	GO:0030131	clathrin adaptor complex	-	-	GO:0006886;GO:0016192	intracellular protein transport;vesicle-mediated transport	-	-	-	-	-	-
TcYC6_0012300-RA-p1	TcYC6_0012300	transcript=TcYC6_0012300-RA | gene=TcYC6_0012300 | organism=Trypanosoma_cruzi_Y_C6 | gene_product=cullin 2, putative | transcript_product=cullin 2, putative | location=TcYC6_Chr12:535709-538141(-) | protein_length=810 | sequence_SO=chromosome | SO=protein_coding | is_pseudo=false	cullin 2, putative	0.28	1.4	2.4	0	-	-	OTHER	-	Cytoplasm	Soluble	-	-	-	GO:0031625	ubiquitin protein ligase binding	GO:0006511	ubiquitin-dependent protein catabolic process	-	-	-	-	-	-
TcYC6_0122870-RA-p1	TcYC6_0122870	transcript=TcYC6_0122870-RA | gene=TcYC6_0122870 | organism=Trypanosoma_cruzi_Y_C6 | gene_product=Cullin binding, putative | transcript_product=Cullin binding, putative | location=TcYC6_Chr4:458150-458929(+) | protein_length=259 | sequence_SO=chromosome | SO=protein_coding | is_pseudo=false	Cullin binding, putative	0.29	10.76	29.81	0	-	GPI	OTHER	-	Cytoplasm	Soluble	-	-	-	-	-	-	-	-	-	-	-	-	-
TcYC6_0107360-RA-p1	TcYC6_0107360	transcript=TcYC6_0107360-RA | gene=TcYC6_0107360 | organism=Trypanosoma_cruzi_Y_C6 | gene_product=cytoskeleton-associated protein CAP5.5, putative | transcript_product=cytoskeleton-associated protein CAP5.5, putative | location=TcYC6_Chr10:1029650-1032070(+) | protein_length=806 | sequence_SO=chromosome | SO=protein_coding | is_pseudo=false	cytoskeleton-associated protein CAP5.5, putative	-0.96	11.93	1.52	0	-	-	OTHER	-	Cell membrane	Membrane	3.4.22.- (Cysteine endopeptidases.)	GO:0005622	intracellular	GO:0004198	calcium-dependent cysteine-type endopeptidase activity	GO:0006508	proteolysis	-	-	-	-	-	-
TcYC6_0055510-RA-p1	TcYC6_0055510	transcript=TcYC6_0055510-RA | gene=TcYC6_0055510 | organism=Trypanosoma_cruzi_Y_C6 | gene_product=diacylglycerol kinase, putative | transcript_product=diacylglycerol kinase, putative | location=TcYC6_Chr22:439597-441579(-) | protein_length=660 | sequence_SO=chromosome | SO=protein_coding | is_pseudo=false	diacylglycerol kinase, putative	0.61	16.27	0.18	0	-	-	OTHER	-	Cytoplasm	Soluble	2.7.1.107 (Diacylglycerol kinase (ATP))	-	-	GO:0004143;GO:0016301	diacylglycerol kinase activity;kinase activity	GO:0007205	protein kinase C-activating G protein-coupled receptor signaling pathway	-	-	-	-	-	-
TcYC6_0063910-RA-p1	TcYC6_0063910	transcript=TcYC6_0063910-RA | gene=TcYC6_0063910 | organism=Trypanosoma_cruzi_Y_C6 | gene_product=endonuclease G, putative | transcript_product=endonuclease G, putative | location=TcYC6_Chr25:465127-466494(-) | protein_length=455 | sequence_SO=chromosome | SO=protein_coding | is_pseudo=false	endonuclease G, putative	-0.92	13.25	28.1	0	-	-	SP(Sec/SPI)	SP	Mitochondrion	Soluble	3.1.30.- (Endoribonucleases active with either ribo- or deoxyribonucleic acids and producing 5'-phosphomonoesters.)	-	-	GO:0016787;GO:0046872;GO:0003676	hydrolase activity;metal ion binding;nucleic acid binding	-	-	-	-	-	-	-	-
TcYC6_0095240-RA-p1	TcYC6_0095240	transcript=TcYC6_0095240-RA | gene=TcYC6_0095240 | organism=Trypanosoma_cruzi_Y_C6 | gene_product=Eukaryotic translation initiation factor 4E-4 | transcript_product=Eukaryotic translation initiation factor 4E-4 | location=TcYC6_Chr13:294002-295234(-) | protein_length=410 | sequence_SO=chromosome | SO=protein_coding | is_pseudo=false	Eukaryotic translation initiation factor 4E-4	0.24	27.75	1	0	-	-	OTHER	-	Cytoplasm	Soluble	-	GO:0005737	cytoplasm	GO:0003723;GO:0003743	RNA binding;translation initiation factor activity	GO:0006413	translational initiation	-	-	-	-	-	-
TcYC6_0019480-RA-p1	TcYC6_0019480	transcript=TcYC6_0019480-RA | gene=TcYC6_0019480 | organism=Trypanosoma_cruzi_Y_C6 | gene_product=fatty acid elongase, putative | transcript_product=fatty acid elongase, putative | location=TcYC6_Chr32:254439-255302(+) | protein_length=287 | sequence_SO=chromosome | SO=protein_coding | is_pseudo=false	fatty acid elongase, putative	-0.94	14.5	10.52	7	-	-	OTHER	-	Endoplasmic reticulum	Membrane	2.3.1.199 (Very-long-chain 3-oxoacyl-CoA synthase)	GO:0016021	integral component of membrane	-	-	-	-	-	-	-	-	-	-
TcYC6_0054910-RA-p1	TcYC6_0054910	transcript=TcYC6_0054910-RA | gene=TcYC6_0054910 | organism=Trypanosoma_cruzi_Y_C6 | gene_product=flagellar calcium-binding-like protein, putative | transcript_product=flagellar calcium-binding-like protein, putative | location=TcYC6_Chr22:278564-282541(-) | protein_length=1325 | sequence_SO=chromosome | SO=protein_coding | is_pseudo=false	flagellar calcium-binding-like protein, putative	0.31	6.42	10.25	0	-	-	OTHER	-	Nucleus	Soluble	-	-	-	-	-	-	-	-	-	-	-	-	-
TcYC6_0122010-RA-p1	TcYC6_0122010	transcript=TcYC6_0122010-RA | gene=TcYC6_0122010 | organism=Trypanosoma_cruzi_Y_C6 | gene_product=hexose transporter | transcript_product=hexose transporter | location=TcYC6_Chr4:254961-256595(+) | protein_length=544 | sequence_SO=chromosome | SO=protein_coding | is_pseudo=false	hexose transporter	-0.92	11.7	5.63	2	-	-	OTHER	-	Cell membrane	Membrane	-	GO:0016021;GO:0016020	integral component of membrane;membrane	GO:0022857	transmembrane transporter activity	GO:0055085	transmembrane transport	-	-	-	-	-	-
TcYC6_0091590-RA-p1	TcYC6_0091590	transcript=TcYC6_0091590-RA | gene=TcYC6_0091590 | organism=Trypanosoma_cruzi_Y_C6 | gene_product=hypothetical protein | transcript_product=hypothetical protein | location=TcYC6_Chr7:1010279-1010980(+) | protein_length=233 | sequence_SO=chromosome | SO=protein_coding | is_pseudo=false	hypothetical protein	-1.34	24.12	0	0	-	-	OTHER	-	Nucleus	Soluble	-	GO:0031429	box H/ACA snoRNP complex	-	-	GO:0001522;GO:0042254	pseudouridine synthesis;ribosome biogenesis	-	-	-	-	-	-
TcYC6_0102570-RA-p1	TcYC6_0102570	transcript=TcYC6_0102570-RA | gene=TcYC6_0102570 | organism=Trypanosoma_cruzi_Y_C6 | gene_product=hypothetical protein | transcript_product=hypothetical protein | location=TcYC6_Chr24:445999-454950(-) | protein_length=2983 | sequence_SO=chromosome | SO=protein_coding | is_pseudo=false	hypothetical protein	0.29	24.97	35.01	2	-	-	OTHER	SP	Cell membrane	Membrane	-	-	-	-	-	-	-	-	-	-	-	-	-
TcYC6_0072750-RA-p1	TcYC6_0072750	transcript=TcYC6_0072750-RA | gene=TcYC6_0072750 | organism=Trypanosoma_cruzi_Y_C6 | gene_product=hypothetical protein | transcript_product=hypothetical protein | location=TcYC6_Chr2:1227451-1231206(+) | protein_length=1251 | sequence_SO=chromosome | SO=protein_coding | is_pseudo=false	hypothetical protein	0.46	10.07	17.35	0	-	-	OTHER	-	Nucleus	Soluble	-	-	-	GO:0005488	binding	-	-	-	-	-	-	-	-
TcYC6_0087450-RA-p1	TcYC6_0087450	transcript=TcYC6_0087450-RA | gene=TcYC6_0087450 | organism=Trypanosoma_cruzi_Y_C6 | gene_product=hypothetical protein | transcript_product=hypothetical protein | location=TcYC6_Chr7:108926-109375(+) | protein_length=149 | sequence_SO=chromosome | SO=protein_coding | is_pseudo=false	hypothetical protein	0.57	33.71	18.01	3	-	-	SP(Sec/SPI)	SP	Cell membrane	Membrane	-	-	-	-	-	-	-	-	-	-	-	-	-
TcYC6_0011980-RA-p1	TcYC6_0011980	transcript=TcYC6_0011980-RA | gene=TcYC6_0011980 | organism=Trypanosoma_cruzi_Y_C6 | gene_product=hypothetical protein | transcript_product=hypothetical protein | location=TcYC6_Chr12:407090-408817(-) | protein_length=575 | sequence_SO=chromosome | SO=protein_coding | is_pseudo=false	hypothetical protein	0.59	6.88	2.55	0	-	-	OTHER	YES	Cytoplasm	Soluble	-	-	-	GO:0016779	nucleotidyltransferase activity	GO:0009058	biosynthetic process	-	-	-	-	-	-
TcYC6_0077270-RA-p1	TcYC6_0077270	transcript=TcYC6_0077270-RA | gene=TcYC6_0077270 | organism=Trypanosoma_cruzi_Y_C6 | gene_product=hypothetical protein | transcript_product=hypothetical protein | location=TcYC6_Chr15:561257-562474(+) | protein_length=405 | sequence_SO=chromosome | SO=protein_coding | is_pseudo=false	hypothetical protein	0.74	4	4.95	0	-	-	OTHER	-	Cytoplasm	Soluble	-	-	-	-	-	-	-	-	-	-	-	-	-
TcYC6_0077330-RA-p1	TcYC6_0077330	transcript=TcYC6_0077330-RA | gene=TcYC6_0077330 | organism=Trypanosoma_cruzi_Y_C6 | gene_product=hypothetical protein, conserved | transcript_product=hypothetical protein, conserved | location=TcYC6_Chr15:586080-586511(+) | protein_length=143 | sequence_SO=chromosome | SO=protein_coding | is_pseudo=false	hypothetical protein, conserved	-1.11	31.86	6.44	1	-	-	OTHER	YES	Mitochondrion	Membrane	-	-	-	-	-	-	-	-	-	-	-	-	-
TcYC6_0089720-RA-p1	TcYC6_0089720	transcript=TcYC6_0089720-RA | gene=TcYC6_0089720 | organism=Trypanosoma_cruzi_Y_C6 | gene_product=hypothetical protein, conserved | transcript_product=hypothetical protein, conserved | location=TcYC6_Chr7:606667-607359(+) | protein_length=230 | sequence_SO=chromosome | SO=protein_coding | is_pseudo=false	hypothetical protein, conserved	-1.08	10.24	7.17	0	-	-	OTHER	-	Nucleus	Soluble	-	-	-	GO:0003676	nucleic acid binding	-	-	-	-	-	-	-	-
TcYC6_0071280-RA-p1	TcYC6_0071280	transcript=TcYC6_0071280-RA | gene=TcYC6_0071280 | organism=Trypanosoma_cruzi_Y_C6 | gene_product=hypothetical protein, conserved | transcript_product=hypothetical protein, conserved | location=TcYC6_Chr2:910046-910501(+) | protein_length=151 | sequence_SO=chromosome | SO=protein_coding | is_pseudo=false	hypothetical protein, conserved	-1.04	32.64	3.14	2	-	GPI	OTHER	SP	Cell membrane	Membrane	-	-	-	-	-	-	-	-	-	-	-	-	-
TcYC6_0103850-RA-p1	TcYC6_0103850	transcript=TcYC6_0103850-RA | gene=TcYC6_0103850 | organism=Trypanosoma_cruzi_Y_C6 | gene_product=hypothetical protein, conserved | transcript_product=hypothetical protein, conserved | location=TcYC6_Chr10:44754-45341(+) | protein_length=195 | sequence_SO=chromosome | SO=protein_coding | is_pseudo=false	hypothetical protein, conserved	-1.01	18.74	8.5	0	-	-	OTHER	YES	Mitochondrion	Membrane	-	-	-	-	-	-	-	-	-	-	-	-	-
TcYC6_0097680-RA-p1	TcYC6_0097680	transcript=TcYC6_0097680-RA | gene=TcYC6_0097680 | organism=Trypanosoma_cruzi_Y_C6 | gene_product=hypothetical protein, conserved | transcript_product=hypothetical protein, conserved | location=TcYC6_Chr13:829075-829551(-) | protein_length=158 | sequence_SO=chromosome | SO=protein_coding | is_pseudo=false	hypothetical protein, conserved	-1	6.97	0.05	0	-	-	OTHER	-	Cytoplasm	Soluble	-	-	-	-	-	-	-	-	-	-	-	-	-
TcYC6_0126150-RA-p1	TcYC6_0126150	transcript=TcYC6_0126150-RA | gene=TcYC6_0126150 | organism=Trypanosoma_cruzi_Y_C6 | gene_product=hypothetical protein, conserved | transcript_product=hypothetical protein, conserved | location=TcYC6_Chr4:1350704-1351672(-) | protein_length=322 | sequence_SO=chromosome | SO=protein_coding | is_pseudo=false	hypothetical protein, conserved	-1	27.28	26.35	5	-	-	OTHER	SP	Cell membrane	Membrane	-	-	-	-	-	-	-	-	-	-	-	-	-
TcYC6_0091310-RA-p1	TcYC6_0091310	transcript=TcYC6_0091310-RA | gene=TcYC6_0091310 | organism=Trypanosoma_cruzi_Y_C6 | gene_product=hypothetical protein, conserved | transcript_product=hypothetical protein, conserved | location=TcYC6_Chr7:941443-941760(+) | protein_length=105 | sequence_SO=chromosome | SO=protein_coding | is_pseudo=false	hypothetical protein, conserved	-0.96	24.49	10.14	0	-	-	OTHER	YES	Mitochondrion	Membrane	-	-	-	-	-	-	-	-	-	-	-	-	-
TcYC6_0049060-RA-p1	TcYC6_0049060	transcript=TcYC6_0049060-RA | gene=TcYC6_0049060 | organism=Trypanosoma_cruzi_Y_C6 | gene_product=hypothetical protein, conserved | transcript_product=hypothetical protein, conserved | location=TcYC6_Chr26:478654-478875(+) | protein_length=73 | sequence_SO=chromosome | SO=protein_coding | is_pseudo=false	hypothetical protein, conserved	-0.92	25.59	1.61	0	-	-	OTHER	SP	Mitochondrion	Membrane	-	-	-	-	-	-	-	-	-	-	-	-	-
TcYC6_0117970-RA-p1	TcYC6_0117970	transcript=TcYC6_0117970-RA | gene=TcYC6_0117970 | organism=Trypanosoma_cruzi_Y_C6 | gene_product=hypothetical protein, conserved | transcript_product=hypothetical protein, conserved | location=TcYC6_Chr3:232886-236821(-) | protein_length=1311 | sequence_SO=chromosome | SO=protein_coding | is_pseudo=false	hypothetical protein, conserved	-0.91	19.37	31.03	0	-	-	OTHER	-	Nucleus	Soluble	-	-	-	GO:0005515	protein binding	-	-	-	-	-	-	-	-
TcYC6_0028480-RA-p1	TcYC6_0028480	transcript=TcYC6_0028480-RA | gene=TcYC6_0028480 | organism=Trypanosoma_cruzi_Y_C6 | gene_product=hypothetical protein, conserved | transcript_product=hypothetical protein, conserved | location=TcYC6_Chr38:230421-230840(-) | protein_length=139 | sequence_SO=chromosome | SO=protein_coding | is_pseudo=false	hypothetical protein, conserved	-0.9	22.46	12.4	1	-	-	OTHER	YES	Cell membrane	Membrane	-	-	-	-	-	-	-	-	-	-	-	-	-
TcYC6_0080580-RA-p1	TcYC6_0080580	transcript=TcYC6_0080580-RA | gene=TcYC6_0080580 | organism=Trypanosoma_cruzi_Y_C6 | gene_product=hypothetical protein, conserved | transcript_product=hypothetical protein, conserved | location=TcYC6_Chr23:706057-707424(+) | protein_length=455 | sequence_SO=chromosome | SO=protein_coding | is_pseudo=false	hypothetical protein, conserved	0.24	25.38	23.36	0	-	-	OTHER	-	Cytoplasm	Soluble	2.1.1.43 (Histone-lysine N-methyltransferase)	-	-	GO:0005515	protein binding	-	-	-	-	-	-	-	-
TcYC6_0057490-RA-p1	TcYC6_0057490	transcript=TcYC6_0057490-RA | gene=TcYC6_0057490 | organism=Trypanosoma_cruzi_Y_C6 | gene_product=hypothetical protein, conserved | transcript_product=hypothetical protein, conserved | location=TcYC6_Chr6:868788-869861(-) | protein_length=357 | sequence_SO=chromosome | SO=protein_coding | is_pseudo=false	hypothetical protein, conserved	0.25	22.38	18.89	0	-	-	OTHER	-	Cytoplasm	Soluble	-	-	-	GO:0016790	thiolester hydrolase activity	GO:0006633	fatty acid biosynthetic process	-	-	-	-	-	-
TcYC6_0091240-RA-p1	TcYC6_0091240	transcript=TcYC6_0091240-RA | gene=TcYC6_0091240 | organism=Trypanosoma_cruzi_Y_C6 | gene_product=hypothetical protein, conserved | transcript_product=hypothetical protein, conserved | location=TcYC6_Chr7:927797-928489(+) | protein_length=230 | sequence_SO=chromosome | SO=protein_coding | is_pseudo=false	hypothetical protein, conserved	0.25	24.82	6.03	0	-	-	OTHER	YES	Nucleus	Soluble	-	-	-	-	-	-	-	-	-	-	-	-	-
TcYC6_0012270-RA-p1	TcYC6_0012270	transcript=TcYC6_0012270-RA | gene=TcYC6_0012270 | organism=Trypanosoma_cruzi_Y_C6 | gene_product=hypothetical protein, conserved | transcript_product=hypothetical protein, conserved | location=TcYC6_Chr12:531540-532229(-) | protein_length=229 | sequence_SO=chromosome | SO=protein_coding | is_pseudo=false	hypothetical protein, conserved	0.26	3.15	16.36	0	-	-	OTHER	-	Mitochondrion	Soluble	-	-	-	-	-	-	-	-	-	-	-	-	-
TcYC6_0075800-RA-p1	TcYC6_0075800	transcript=TcYC6_0075800-RA | gene=TcYC6_0075800 | organism=Trypanosoma_cruzi_Y_C6 | gene_product=hypothetical protein, conserved | transcript_product=hypothetical protein, conserved | location=TcYC6_Chr15:114245-114694(-) | protein_length=149 | sequence_SO=chromosome | SO=protein_coding | is_pseudo=false	hypothetical protein, conserved	0.26	3.37	34.9	1	-	-	OTHER	YES	Mitochondrion	Membrane	-	-	-	-	-	-	-	-	-	-	-	-	-
TcYC6_0082760-RA-p1	TcYC6_0082760	transcript=TcYC6_0082760-RA | gene=TcYC6_0082760 | organism=Trypanosoma_cruzi_Y_C6 | gene_product=hypothetical protein, conserved | transcript_product=hypothetical protein, conserved | location=TcYC6_Chr19:505353-509726(+) | protein_length=1457 | sequence_SO=chromosome | SO=protein_coding | is_pseudo=false	hypothetical protein, conserved	0.26	36.72	25.4	0	-	-	OTHER	-	Cytoplasm	Soluble	-	-	-	GO:0005515	protein binding	-	-	-	-	-	-	-	-
TcYC6_0025550-RA-p1	TcYC6_0025550	transcript=TcYC6_0025550-RA | gene=TcYC6_0025550 | organism=Trypanosoma_cruzi_Y_C6 | gene_product=hypothetical protein, conserved | transcript_product=hypothetical protein, conserved | location=TcYC6_Chr20:615913-616479(-) | protein_length=188 | sequence_SO=chromosome | SO=protein_coding | is_pseudo=false	hypothetical protein, conserved	0.27	18.1	4.37	0	-	-	OTHER	-	Cytoplasm	Soluble	-	-	-	GO:0005515	protein binding	-	-	-	-	-	-	-	-
TcYC6_0115430-RA-p1	TcYC6_0115430	transcript=TcYC6_0115430-RA | gene=TcYC6_0115430 | organism=Trypanosoma_cruzi_Y_C6 | gene_product=hypothetical protein, conserved | transcript_product=hypothetical protein, conserved | location=TcYC6_Chr9:728862-730892(-) | protein_length=676 | sequence_SO=chromosome | SO=protein_coding | is_pseudo=false	hypothetical protein, conserved	0.27	20.02	18.1	0	-	-	OTHER	-	Cytoplasm	Soluble	-	-	-	-	-	-	-	-	-	-	-	-	-
TcYC6_0119470-RA-p1	TcYC6_0119470	transcript=TcYC6_0119470-RA | gene=TcYC6_0119470 | organism=Trypanosoma_cruzi_Y_C6 | gene_product=hypothetical protein, conserved | transcript_product=hypothetical protein, conserved | location=TcYC6_Chr3:1222920-1224989(-) | protein_length=689 | sequence_SO=chromosome | SO=protein_coding | is_pseudo=false	hypothetical protein, conserved	0.27	37.92	11.4	0	-	-	OTHER	-	Nucleus	Soluble	-	-	-	-	-	-	-	-	-	-	-	-	-
TcYC6_0113620-RA-p1	TcYC6_0113620	transcript=TcYC6_0113620-RA | gene=TcYC6_0113620 | organism=Trypanosoma_cruzi_Y_C6 | gene_product=hypothetical protein, conserved | transcript_product=hypothetical protein, conserved | location=TcYC6_Chr9:263340-265961(-) | protein_length=873 | sequence_SO=chromosome | SO=protein_coding | is_pseudo=false	hypothetical protein, conserved	0.28	10.92	2.49	0	-	-	OTHER	-	Cytoplasm	Soluble	-	-	-	-	-	-	-	-	-	-	-	-	-
TcYC6_0114730-RA-p1	TcYC6_0114730	transcript=TcYC6_0114730-RA | gene=TcYC6_0114730 | organism=Trypanosoma_cruzi_Y_C6 | gene_product=hypothetical protein, conserved | transcript_product=hypothetical protein, conserved | location=TcYC6_Chr9:538890-540098(+) | protein_length=402 | sequence_SO=chromosome | SO=protein_coding | is_pseudo=false	hypothetical protein, conserved	0.28	13.73	3.21	0	-	-	OTHER	-	Nucleus	Soluble	-	-	-	-	-	-	-	-	-	-	-	-	-
TcYC6_0018330-RA-p1	TcYC6_0018330	transcript=TcYC6_0018330-RA | gene=TcYC6_0018330 | organism=Trypanosoma_cruzi_Y_C6 | gene_product=hypothetical protein, conserved | transcript_product=hypothetical protein, conserved | location=TcYC6_Chr32:101905-103383(-) | protein_length=492 | sequence_SO=chromosome | SO=protein_coding | is_pseudo=false	hypothetical protein, conserved	0.32	13.26	2.41	0	-	-	OTHER	-	Cytoplasm	Soluble	-	-	-	-	-	-	-	-	-	-	-	-	-
TcYC6_0036380-RA-p1	TcYC6_0036380	transcript=TcYC6_0036380-RA | gene=TcYC6_0036380 | organism=Trypanosoma_cruzi_Y_C6 | gene_product=hypothetical protein, conserved | transcript_product=hypothetical protein, conserved | location=TcYC6_Chr1:258745-261657(+) | protein_length=970 | sequence_SO=chromosome | SO=protein_coding | is_pseudo=false	hypothetical protein, conserved	0.33	24.04	23.65	0	-	-	OTHER	-	Cytoplasm	Soluble	-	-	-	-	-	-	-	-	-	-	-	-	-
TcYC6_0064120-RA-p1	TcYC6_0064120	transcript=TcYC6_0064120-RA | gene=TcYC6_0064120 | organism=Trypanosoma_cruzi_Y_C6 | gene_product=hypothetical protein, conserved | transcript_product=hypothetical protein, conserved | location=TcYC6_Chr25:529043-532819(-) | protein_length=1258 | sequence_SO=chromosome | SO=protein_coding | is_pseudo=false	hypothetical protein, conserved	0.34	34.28	18.52	0	-	-	OTHER	-	Cytoplasm	Soluble	-	-	-	GO:0005488	binding	-	-	-	-	-	-	-	-
TcYC6_0098660-RA-p1	TcYC6_0098660	transcript=TcYC6_0098660-RA | gene=TcYC6_0098660 | organism=Trypanosoma_cruzi_Y_C6 | gene_product=hypothetical protein, conserved | transcript_product=hypothetical protein, conserved | location=TcYC6_Chr13:987687-990434(+) | protein_length=915 | sequence_SO=chromosome | SO=protein_coding | is_pseudo=false	hypothetical protein, conserved	0.34	8.26	2.8	0	-	-	OTHER	-	Nucleus	Soluble	-	-	-	-	-	-	-	-	-	-	-	-	-
TcYC6_0047650-RA-p1	TcYC6_0047650	transcript=TcYC6_0047650-RA | gene=TcYC6_0047650 | organism=Trypanosoma_cruzi_Y_C6 | gene_product=hypothetical protein, conserved | transcript_product=hypothetical protein, conserved | location=TcYC6_Chr26:36731-37585(-) | protein_length=284 | sequence_SO=chromosome | SO=protein_coding | is_pseudo=false	hypothetical protein, conserved	0.35	5.08	15.56	0	-	-	OTHER	-	Cytoplasm	Soluble	-	-	-	-	-	-	-	-	-	-	-	-	-
TcYC6_0066280-RA-p1	TcYC6_0066280	transcript=TcYC6_0066280-RA | gene=TcYC6_0066280 | organism=Trypanosoma_cruzi_Y_C6 | gene_product=hypothetical protein, conserved | transcript_product=hypothetical protein, conserved | location=TcYC6_Chr21:478990-479877(-) | protein_length=295 | sequence_SO=chromosome | SO=protein_coding | is_pseudo=false	hypothetical protein, conserved	0.38	19.98	12.24	0	-	-	OTHER	-	Nucleus	Soluble	-	-	-	-	-	-	-	-	-	-	-	-	-
TcYC6_0007200-RA-p1	TcYC6_0007200	transcript=TcYC6_0007200-RA | gene=TcYC6_0007200 | organism=Trypanosoma_cruzi_Y_C6 | gene_product=hypothetical protein, conserved | transcript_product=hypothetical protein, conserved | location=TcYC6_Chr5:1283466-1283813(+) | protein_length=115 | sequence_SO=chromosome | SO=protein_coding | is_pseudo=false	hypothetical protein, conserved	0.4	6.87	10.2	0	-	-	OTHER	YES	Nucleus	Soluble	-	-	-	-	-	-	-	-	-	-	-	-	-
TcYC6_0064130-RA-p1	TcYC6_0064130	transcript=TcYC6_0064130-RA | gene=TcYC6_0064130 | organism=Trypanosoma_cruzi_Y_C6 | gene_product=hypothetical protein, conserved | transcript_product=hypothetical protein, conserved | location=TcYC6_Chr25:533495-536131(-) | protein_length=878 | sequence_SO=chromosome | SO=protein_coding | is_pseudo=false	hypothetical protein, conserved	0.4	7.47	2.71	0	-	-	OTHER	-	Nucleus	Soluble	-	-	-	GO:0003676	nucleic acid binding	-	-	-	-	-	-	-	-
TcYC6_0109810-RA-p1	TcYC6_0109810	transcript=TcYC6_0109810-RA | gene=TcYC6_0109810 | organism=Trypanosoma_cruzi_Y_C6 | gene_product=hypothetical protein, conserved | transcript_product=hypothetical protein, conserved | location=TcYC6_Chr8:474622-475203(-) | protein_length=193 | sequence_SO=chromosome | SO=protein_coding | is_pseudo=false	hypothetical protein, conserved	0.41	6.52	25.47	0	-	-	OTHER	YES	Mitochondrion	Membrane	-	-	-	-	-	-	-	-	-	-	-	-	-
TcYC6_0005990-RA-p1	TcYC6_0005990	transcript=TcYC6_0005990-RA | gene=TcYC6_0005990 | organism=Trypanosoma_cruzi_Y_C6 | gene_product=hypothetical protein, conserved | transcript_product=hypothetical protein, conserved | location=TcYC6_Chr5:374562-377369(-) | protein_length=935 | sequence_SO=chromosome | SO=protein_coding | is_pseudo=false	hypothetical protein, conserved	0.42	6.54	10.02	0	-	-	OTHER	-	Plastid	Soluble	-	-	-	-	-	-	-	-	-	-	-	-	-
TcYC6_0086720-RA-p1	TcYC6_0086720	transcript=TcYC6_0086720-RA | gene=TcYC6_0086720 | organism=Trypanosoma_cruzi_Y_C6 | gene_product=hypothetical protein, conserved | transcript_product=hypothetical protein, conserved | location=TcYC6_Chr14:940631-942229(-) | protein_length=532 | sequence_SO=chromosome | SO=protein_coding | is_pseudo=false	hypothetical protein, conserved	0.42	16.57	16.22	0	-	-	OTHER	-	Cytoplasm	Soluble	-	-	-	GO:0004842	ubiquitin-protein transferase activity	-	-	-	-	-	-	-	-
TcYC6_0068310-RA-p1	TcYC6_0068310	transcript=TcYC6_0068310-RA | gene=TcYC6_0068310 | organism=Trypanosoma_cruzi_Y_C6 | gene_product=hypothetical protein, conserved | transcript_product=hypothetical protein, conserved | location=TcYC6_Chr2:215899-221889(+) | protein_length=1996 | sequence_SO=chromosome | SO=protein_coding | is_pseudo=false	hypothetical protein, conserved	0.44	10.81	20.68	0	-	-	OTHER	-	Cytoplasm	Soluble	-	-	-	-	-	-	-	-	-	-	-	-	-
TcYC6_0107900-RA-p1	TcYC6_0107900	transcript=TcYC6_0107900-RA | gene=TcYC6_0107900 | organism=Trypanosoma_cruzi_Y_C6 | gene_product=hypothetical protein, conserved | transcript_product=hypothetical protein, conserved | location=TcYC6_Chr8:50419-51270(-) | protein_length=283 | sequence_SO=chromosome | SO=protein_coding | is_pseudo=false	hypothetical protein, conserved	0.49	6.34	26.36	0	-	-	OTHER	SP	Mitochondrion	Membrane	-	-	-	-	-	-	-	-	-	-	-	-	-
TcYC6_0119170-RA-p1	TcYC6_0119170	transcript=TcYC6_0119170-RA | gene=TcYC6_0119170 | organism=Trypanosoma_cruzi_Y_C6 | gene_product=hypothetical protein, conserved | transcript_product=hypothetical protein, conserved | location=TcYC6_Chr3:1157892-1158200(-) | protein_length=102 | sequence_SO=chromosome | SO=protein_coding | is_pseudo=false	hypothetical protein, conserved	0.51	2.04	1.19	0	-	-	OTHER	YES	Mitochondrion	Membrane	-	-	-	-	-	-	-	-	-	-	-	-	-
TcYC6_0000350-RA-p1	TcYC6_0000350	transcript=TcYC6_0000350-RA | gene=TcYC6_0000350 | organism=Trypanosoma_cruzi_Y_C6 | gene_product=hypothetical protein, conserved | transcript_product=hypothetical protein, conserved | location=TcYC6_Chr29:130228-130923(+) | protein_length=231 | sequence_SO=chromosome | SO=protein_coding | is_pseudo=false	hypothetical protein, conserved	0.53	0.22	5.54	0	-	-	OTHER	YES	Cytoplasm	Soluble	-	-	-	-	-	-	-	-	-	-	-	-	-
TcYC6_0005970-RA-p1	TcYC6_0005970	transcript=TcYC6_0005970-RA | gene=TcYC6_0005970 | organism=Trypanosoma_cruzi_Y_C6 | gene_product=hypothetical protein, conserved | transcript_product=hypothetical protein, conserved | location=TcYC6_Chr5:369336-372062(-) | protein_length=908 | sequence_SO=chromosome | SO=protein_coding | is_pseudo=false	hypothetical protein, conserved	0.53	2.87	8.1	0	-	-	OTHER	YES	Cytoplasm	Soluble	-	-	-	GO:0005488	binding	-	-	-	-	-	-	-	-
TcYC6_0040160-RA-p1	TcYC6_0040160	transcript=TcYC6_0040160-RA | gene=TcYC6_0040160 | organism=Trypanosoma_cruzi_Y_C6 | gene_product=hypothetical protein, conserved | transcript_product=hypothetical protein, conserved | location=TcYC6_Chr1:2192673-2193542(-) | protein_length=289 | sequence_SO=chromosome | SO=protein_coding | is_pseudo=false	hypothetical protein, conserved	0.54	5.11	35.91	0	-	-	OTHER	-	Nucleus	Soluble	-	-	-	-	-	-	-	-	-	-	-	-	-
TcYC6_0100800-RA-p1	TcYC6_0100800	transcript=TcYC6_0100800-RA | gene=TcYC6_0100800 | organism=Trypanosoma_cruzi_Y_C6 | gene_product=hypothetical protein, conserved | transcript_product=hypothetical protein, conserved | location=TcYC6_Chr28:545665-547722(+) | protein_length=685 | sequence_SO=chromosome | SO=protein_coding | is_pseudo=false	hypothetical protein, conserved	0.55	9.96	11.35	0	-	-	OTHER	-	Cytoplasm	Soluble	2.3.1.21 (Carnitine O-palmitoyltransferase)	-	-	GO:0016746	transferase activity, transferring acyl groups	-	-	-	-	-	-	-	-
TcYC6_0085850-RA-p1	TcYC6_0085850	transcript=TcYC6_0085850-RA | gene=TcYC6_0085850 | organism=Trypanosoma_cruzi_Y_C6 | gene_product=hypothetical protein, conserved | transcript_product=hypothetical protein, conserved | location=TcYC6_Chr14:604380-605621(+) | protein_length=413 | sequence_SO=chromosome | SO=protein_coding | is_pseudo=false	hypothetical protein, conserved	0.63	29.34	4.39	0	-	-	OTHER	-	Cytoplasm	Soluble	-	-	-	-	-	-	-	-	-	-	-	-	-
TcYC6_0000750-RA-p1	TcYC6_0000750	transcript=TcYC6_0000750-RA | gene=TcYC6_0000750 | organism=Trypanosoma_cruzi_Y_C6 | gene_product=hypothetical protein, conserved | transcript_product=hypothetical protein, conserved | location=TcYC6_Chr29:508366-509151(+) | protein_length=261 | sequence_SO=chromosome | SO=protein_coding | is_pseudo=false	hypothetical protein, conserved	0.69	29.95	15.02	0	-	-	OTHER	-	Cytoplasm	Soluble	-	-	-	GO:0000062	fatty-acyl-CoA binding	-	-	-	-	-	-	-	-
TcYC6_0098510-RA-p1	TcYC6_0098510	transcript=TcYC6_0098510-RA | gene=TcYC6_0098510 | organism=Trypanosoma_cruzi_Y_C6 | gene_product=hypothetical protein, conserved | transcript_product=hypothetical protein, conserved | location=TcYC6_Chr13:960784-962094(-) | protein_length=436 | sequence_SO=chromosome | SO=protein_coding | is_pseudo=false	hypothetical protein, conserved	0.76	22.64	10.24	0	-	-	OTHER	-	Cytoplasm	Soluble	-	-	-	-	-	-	-	-	-	-	-	-	-
TcYC6_0076370-RA-p1	TcYC6_0076370	transcript=TcYC6_0076370-RA | gene=TcYC6_0076370 | organism=Trypanosoma_cruzi_Y_C6 | gene_product=hypothetical protein, conserved | transcript_product=hypothetical protein, conserved | location=TcYC6_Chr15:335349-335945(+) | protein_length=198 | sequence_SO=chromosome | SO=protein_coding | is_pseudo=false	hypothetical protein, conserved	0.84	8	8.88	0	-	-	OTHER	YES	Nucleus	Soluble	-	-	-	-	-	-	-	-	-	-	-	-	-
TcYC6_0096290-RA-p1	TcYC6_0096290	transcript=TcYC6_0096290-RA | gene=TcYC6_0096290 | organism=Trypanosoma_cruzi_Y_C6 | gene_product=hypothetical protein, conserved | transcript_product=hypothetical protein, conserved | location=TcYC6_Chr13:498751-500610(+) | protein_length=619 | sequence_SO=chromosome | SO=protein_coding | is_pseudo=false	hypothetical protein, conserved	0.84	12.23	12.27	0	-	-	OTHER	SP	Cytoplasm	Soluble	-	-	-	-	-	-	-	-	-	-	-	-	-
TcYC6_0094190-RA-p1	TcYC6_0094190	transcript=TcYC6_0094190-RA | gene=TcYC6_0094190 | organism=Trypanosoma_cruzi_Y_C6 | gene_product=hypothetical protein, conserved | transcript_product=hypothetical protein, conserved | location=TcYC6_Chr34:457394-459022(+) | protein_length=542 | sequence_SO=chromosome | SO=protein_coding | is_pseudo=false	hypothetical protein, conserved	0.85	8.96	13.66	0	-	-	OTHER	-	Mitochondrion	Soluble	-	-	-	-	-	-	-	-	-	-	-	-	-
TcYC6_0068190-RA-p1	TcYC6_0068190	transcript=TcYC6_0068190-RA | gene=TcYC6_0068190 | organism=Trypanosoma_cruzi_Y_C6 | gene_product=hypothetical protein, conserved | transcript_product=hypothetical protein, conserved | location=TcYC6_Chr2:204732-205712(+) | protein_length=326 | sequence_SO=chromosome | SO=protein_coding | is_pseudo=false	hypothetical protein, conserved	0.87	18.11	0.55	0	-	-	OTHER	-	Cytoplasm	Soluble	-	-	-	-	-	-	-	-	-	-	-	-	-
TcYC6_0029430-RA-p1	TcYC6_0029430	transcript=TcYC6_0029430-RA | gene=TcYC6_0029430 | organism=Trypanosoma_cruzi_Y_C6 | gene_product=hypothetical protein, conserved | transcript_product=hypothetical protein, conserved | location=TcYC6_Contig159:107339-108943(+) | protein_length=534 | sequence_SO=contig | SO=protein_coding | is_pseudo=false	hypothetical protein, conserved	0.88	5.21	2.04	0	-	-	OTHER	-	Nucleus	Soluble	-	-	-	-	-	-	-	-	-	-	-	-	-
TcYC6_0061670-RA-p1	TcYC6_0061670	transcript=TcYC6_0061670-RA | gene=TcYC6_0061670 | organism=Trypanosoma_cruzi_Y_C6 | gene_product=hypothetical protein, conserved | transcript_product=hypothetical protein, conserved | location=TcYC6_Chr35:501745-503424(-) | protein_length=559 | sequence_SO=chromosome | SO=protein_coding | is_pseudo=false	hypothetical protein, conserved	0.88	7.96	27.63	0	-	-	OTHER	-	Nucleus	Soluble	-	-	-	-	-	-	-	-	-	-	-	-	-
TcYC6_0110240-RA-p1	TcYC6_0110240	transcript=TcYC6_0110240-RA | gene=TcYC6_0110240 | organism=Trypanosoma_cruzi_Y_C6 | gene_product=hypothetical protein, conserved | transcript_product=hypothetical protein, conserved | location=TcYC6_Chr8:566400-567872(-) | protein_length=490 | sequence_SO=chromosome | SO=protein_coding | is_pseudo=false	hypothetical protein, conserved	1.15	4.88	3.37	0	-	-	OTHER	-	Mitochondrion	Soluble	-	-	-	GO:0005509	calcium ion binding	-	-	-	-	-	-	-	-
TcYC6_0095820:pseudogenic_transcript-p1	TcYC6_0095820	transcript=TcYC6_0095820:pseudogenic_transcript | gene=TcYC6_0095820 | organism=Trypanosoma_cruzi_Y_C6 | gene_product=hypothetical protein, pseudogene | transcript_product=hypothetical protein, pseudogene | location=TcYC6_Chr13:398235-398645(+) | protein_length=137 | sequence_SO=chromosome | SO=protein_coding | is_pseudo=true	hypothetical protein, pseudogene	-1.38	4.32	28.44	0	-	-	OTHER	YES	Cytoplasm	Soluble	-	GO:0016272	prefoldin complex	GO:0051082	unfolded protein binding	GO:0006457	protein folding	-	-	-	-	-	-
TcYC6_0050860-RA-p1	TcYC6_0050860	transcript=TcYC6_0050860-RA | gene=TcYC6_0050860 | organism=Trypanosoma_cruzi_Y_C6 | gene_product=iron superoxide dismutase, putative | transcript_product=iron superoxide dismutase, putative | location=TcYC6_Chr11:389267-389854(+) | protein_length=195 | sequence_SO=chromosome | SO=protein_coding | is_pseudo=false	iron superoxide dismutase, putative	-0.92	6.8	8.26	0	-	-	OTHER	-	Cytoplasm	Soluble	1.15.1.1 (Superoxide dismutase)	-	-	GO:0046872;GO:0004784	metal ion binding;superoxide dismutase activity	GO:0055114;GO:0006801	oxidation-reduction process;superoxide metabolic process	-	-	-	-	-	-
TcYC6_0104090-RA-p1	TcYC6_0104090	transcript=TcYC6_0104090-RA | gene=TcYC6_0104090 | organism=Trypanosoma_cruzi_Y_C6 | gene_product=KH domain/Domain of unknown function (DUF1771)/Smr domain containing protein, putative | transcript_product=KH domain/Domain of unknown function (DUF1771)/Smr domain containing protein, putative | location=TcYC6_Chr10:96414-97268(+) | protein_length=284 | sequence_SO=chromosome | SO=protein_coding | …	KH domain/Domain of unknown function (DUF1771)/Smr domain containing protein, putative	-0.91	5.25	2.95	0	-	-	OTHER	-	Cell membrane	Soluble	-	-	-	GO:0003723;GO:0003676	RNA binding;nucleic acid binding	-	-	-	-	-	-	-	-
TcYC6_0096490-RA-p1	TcYC6_0096490	transcript=TcYC6_0096490-RA | gene=TcYC6_0096490 | organism=Trypanosoma_cruzi_Y_C6 | gene_product=kinesin, putative | transcript_product=kinesin, putative | location=TcYC6_Chr13:536529-539768(+) | protein_length=1079 | sequence_SO=chromosome | SO=protein_coding | is_pseudo=false	kinesin, putative	0.3	29.81	5.84	0	-	-	OTHER	-	Cytoplasm	Soluble	3.6.4.4 (Transferred entry: 5.6.1.3)	-	-	GO:0005524;GO:0008017;GO:0003777	ATP binding;microtubule binding;microtubule motor activity	GO:0007018	microtubule-based movement	-	-	-	-	-	-
TcYC6_0122720-RA-p1	TcYC6_0122720	transcript=TcYC6_0122720-RA | gene=TcYC6_0122720 | organism=Trypanosoma_cruzi_Y_C6 | gene_product=kinetoplast-associated protein 4 | transcript_product=kinetoplast-associated protein 4 | location=TcYC6_Chr4:428107-428490(+) | protein_length=127 | sequence_SO=chromosome | SO=protein_coding | is_pseudo=false	kinetoplast-associated protein 4	-1.09	14.6	28.31	0	-	-	OTHER	-	Mitochondrion	Soluble	-	-	-	-	-	-	-	-	-	-	-	-	-
TcYC6_0043210-RA-p1	TcYC6_0043210	transcript=TcYC6_0043210-RA | gene=TcYC6_0043210 | organism=Trypanosoma_cruzi_Y_C6 | gene_product=Lanosterol 14-alpha demethylase | transcript_product=Lanosterol 14-alpha demethylase | location=TcYC6_Chr16:74234-75679(-) | protein_length=481 | sequence_SO=chromosome | SO=protein_coding | is_pseudo=false	Lanosterol 14-alpha demethylase	0.29	13.76	24.28	0	-	-	SP(Sec/SPI)	SP	Endoplasmic reticulum	Membrane	1.14.13.70 (Transferred entry: 1.14.14.154)	-	-	GO:0020037;GO:0005506;GO:0016705	heme binding;iron ion binding;oxidoreductase activity, acting on paired donors, with incorporation or reduction of molecular oxygen	GO:0055114	oxidation-reduction process	-	-	-	-	-	-
TcYC6_0101190-RA-p1	TcYC6_0101190	transcript=TcYC6_0101190-RA | gene=TcYC6_0101190 | organism=Trypanosoma_cruzi_Y_C6 | gene_product=lectin, putative | transcript_product=lectin, putative | location=TcYC6_Chr24:84600-86249(-) | protein_length=549 | sequence_SO=chromosome | SO=protein_coding | is_pseudo=false	lectin, putative	-1.3	10.87	1.03	1	-	-	SP(Sec/SPI)	SP	Extracellular	Soluble	-	GO:0016020	membrane	-	-	-	-	-	-	-	-	-	-
TcYC6_0094840-RA-p1	TcYC6_0094840	transcript=TcYC6_0094840-RA | gene=TcYC6_0094840 | organism=Trypanosoma_cruzi_Y_C6 | gene_product=lysyl-tRNA synthetase, putative | transcript_product=lysyl-tRNA synthetase, putative | location=TcYC6_Chr13:196026-198005(-) | protein_length=659 | sequence_SO=chromosome | SO=protein_coding | is_pseudo=false	lysyl-tRNA synthetase, putative	-0.91	4.04	6.05	0	-	-	OTHER	SP	Mitochondrion	Membrane	6.1.1.6 (Lysine--tRNA ligase)	-	-	GO:0005524;GO:0004812;GO:0004824;GO:0003676;GO:0000166	ATP binding;aminoacyl-tRNA ligase activity;lysine-tRNA ligase activity;nucleic acid binding;nucleotide binding	GO:0006430;GO:0006418	lysyl-tRNA aminoacylation;tRNA aminoacylation for protein translation	-	-	-	-	-	-
TcYC6_0033380-RA-p1	TcYC6_0033380	transcript=TcYC6_0033380-RA | gene=TcYC6_0033380 | organism=Trypanosoma_cruzi_Y_C6 | gene_product=metallo-peptidase, Clan MF, Family M17, putative | transcript_product=metallo-peptidase, Clan MF, Family M17, putative | location=TcYC6_Chr17:175762-177516(-) | protein_length=584 | sequence_SO=chromosome | SO=protein_coding | is_pseudo=false	metallo-peptidase, Clan MF, Family M17, putative	-1.08	23.19	35.18	0	-	-	OTHER	-	Mitochondrion	Soluble	3.4.11.1 (Leucyl aminopeptidase)	GO:0005622	intracellular	GO:0004177	aminopeptidase activity	GO:0006508	proteolysis	-	-	-	-	-	-
TcYC6_0012650-RA-p1	TcYC6_0012650	transcript=TcYC6_0012650-RA | gene=TcYC6_0012650 | organism=Trypanosoma_cruzi_Y_C6 | gene_product=methyltransferase domain containing protein, putative | transcript_product=methyltransferase domain containing protein, putative | location=TcYC6_Chr12:646950-648476(+) | protein_length=508 | sequence_SO=chromosome | SO=protein_coding | is_pseudo=false	methyltransferase domain containing protein, putative	0.52	11.25	32.97	0	-	-	OTHER	YES	Nucleus	Soluble	-	-	-	-	-	-	-	-	-	-	-	-	-
TcYC6_0058500-RA-p1	TcYC6_0058500	transcript=TcYC6_0058500-RA | gene=TcYC6_0058500 | organism=Trypanosoma_cruzi_Y_C6 | gene_product=Mitochondrial ATP synthase subunit, putative | transcript_product=Mitochondrial ATP synthase subunit, putative | location=TcYC6_Chr6:1006066-1006446(+) | protein_length=126 | sequence_SO=chromosome | SO=protein_coding | is_pseudo=false	Mitochondrial ATP synthase subunit, putative	-1.01	28.16	4.33	1	-	-	OTHER	YES	Mitochondrion	Membrane	-	-	-	-	-	-	-	-	-	-	-	-	-
TcYC6_0090010-RA-p1	TcYC6_0090010	transcript=TcYC6_0090010-RA | gene=TcYC6_0090010 | organism=Trypanosoma_cruzi_Y_C6 | gene_product=mitochondrial ribosomal protein L33 | transcript_product=mitochondrial ribosomal protein L33 | location=TcYC6_Chr7:673169-673513(+) | protein_length=114 | sequence_SO=chromosome | SO=protein_coding | is_pseudo=false	mitochondrial ribosomal protein L33	0.67	0.55	14.92	0	-	-	OTHER	YES	Mitochondrion	Soluble	-	-	-	-	-	-	-	-	-	-	-	-	-
TcYC6_0051260-RA-p1	TcYC6_0051260	transcript=TcYC6_0051260-RA | gene=TcYC6_0051260 | organism=Trypanosoma_cruzi_Y_C6 | gene_product=mitochondrial RNA binding complex 1 subunit, putative | transcript_product=mitochondrial RNA binding complex 1 subunit, putative | location=TcYC6_Chr11:502618-503787(+) | protein_length=389 | sequence_SO=chromosome | SO=protein_coding | is_pseudo=false	mitochondrial RNA binding complex 1 subunit, putative	-0.93	30.93	6.67	0	-	-	SP(Sec/SPI)	SP	Mitochondrion	Soluble	-	-	-	GO:0016787	hydrolase activity	-	-	-	-	-	-	-	-
TcYC6_0030970-RA-p1	TcYC6_0030970	transcript=TcYC6_0030970-RA | gene=TcYC6_0030970 | organism=Trypanosoma_cruzi_Y_C6 | gene_product=mitochondrial RNA binding protein, putative | transcript_product=mitochondrial RNA binding protein, putative | location=TcYC6_Chr17:277779-278795(+) | protein_length=338 | sequence_SO=chromosome | SO=protein_coding | is_pseudo=false	mitochondrial RNA binding protein, putative	-0.97	29.11	7.35	0	-	-	OTHER	-	Mitochondrion	Membrane	-	-	-	-	-	-	-	-	-	-	-	-	-
TcYC6_0154080-RA-p1	TcYC6_0154080	transcript=TcYC6_0154080-RA | gene=TcYC6_0154080 | organism=Trypanosoma_cruzi_Y_C6 | gene_product=mucin TcMUCII, putative | transcript_product=mucin TcMUCII, putative | location=TcYC6_Chr14:382725-383273(+) | protein_length=182 | sequence_SO=chromosome | SO=protein_coding | is_pseudo=false	mucin TcMUCII, putative	-1.46	22.36	38.94	0	-	-	SP(Sec/SPI)	SP	Cell membrane	Membrane	-	-	-	-	-	-	-	-	-	-	-	-	-
TcYC6_0150670-RA-p1	TcYC6_0150670	transcript=TcYC6_0150670-RA | gene=TcYC6_0150670 | organism=Trypanosoma_cruzi_Y_C6 | gene_product=mucin TcMUCII, putative | transcript_product=mucin TcMUCII, putative | location=TcYC6_Chr1:1844039-1844590(-) | protein_length=183 | sequence_SO=chromosome | SO=protein_coding | is_pseudo=false	mucin TcMUCII, putative	-0.98	4.77	5.26	0	-	-	SP(Sec/SPI)	SP	Cell membrane	Membrane	-	-	-	-	-	-	-	-	-	-	-	-	-
TcYC6_0154140-RA-p1	TcYC6_0154140	transcript=TcYC6_0154140-RA | gene=TcYC6_0154140 | organism=Trypanosoma_cruzi_Y_C6 | gene_product=mucin TcMUCII, putative | transcript_product=mucin TcMUCII, putative | location=TcYC6_Chr14:318752-319369(+) | protein_length=205 | sequence_SO=chromosome | SO=protein_coding | is_pseudo=false	mucin TcMUCII, putative	0.38	34.57	11.29	0	-	-	SP(Sec/SPI)	SP	Cell membrane	Membrane	-	-	-	-	-	-	-	-	-	-	-	-	-
TcYC6_0158360-RA-p1	TcYC6_0158360	transcript=TcYC6_0158360-RA | gene=TcYC6_0158360 | organism=Trypanosoma_cruzi_Y_C6 | gene_product=Mucin-associated surface protein (MASP), subgroup S017 | transcript_product=Mucin-associated surface protein (MASP), subgroup S017 | location=TcYC6_Chr1:2877434-2878300(-) | protein_length=288 | sequence_SO=chromosome | SO=protein_coding | is_pseudo=false	Mucin-associated surface protein (MASP), subgroup S017	0.71	10.12	9.33	1	-	-	SP(Sec/SPI)	SP	Cell membrane	Membrane	-	-	-	-	-	-	-	-	-	-	-	-	-
TcYC6_0164190-RA-p1	TcYC6_0164190	transcript=TcYC6_0164190-RA | gene=TcYC6_0164190 | organism=Trypanosoma_cruzi_Y_C6 | gene_product=Mucin-associated surface protein (MASP), subgroup S054 | transcript_product=Mucin-associated surface protein (MASP), subgroup S054 | location=TcYC6_Chr3:932552-933853(+) | protein_length=433 | sequence_SO=chromosome | SO=protein_coding | is_pseudo=false	Mucin-associated surface protein (MASP), subgroup S054	-0.98	14.94	36.64	1	GPI	-	SP(Sec/SPI)	SP	Cell membrane	Membrane	-	-	-	-	-	-	-	-	-	-	-	-	-
TcYC6_0161500-RA-p1	TcYC6_0161500	transcript=TcYC6_0161500-RA | gene=TcYC6_0161500 | organism=Trypanosoma_cruzi_Y_C6 | gene_product=Mucin-associated surface protein (MASP), subgroup S074 | transcript_product=Mucin-associated surface protein (MASP), subgroup S074 | location=TcYC6_Contig191:228804-230111(+) | protein_length=435 | sequence_SO=contig | SO=protein_coding | is_pseudo=false	Mucin-associated surface protein (MASP), subgroup S074	-1.47	13.43	37.17	1	GPI	-	SP(Sec/SPI)	SP	Cell membrane	Membrane	-	-	-	-	-	-	-	-	-	-	-	-	-
TcYC6_0047050-RA-p1	TcYC6_0047050	transcript=TcYC6_0047050-RA | gene=TcYC6_0047050 | organism=Trypanosoma_cruzi_Y_C6 | gene_product=nuclear transmembrane protein, putative | transcript_product=nuclear transmembrane protein, putative | location=TcYC6_Chr30:224674-225591(+) | protein_length=305 | sequence_SO=chromosome | SO=protein_coding | is_pseudo=false	nuclear transmembrane protein, putative	-1.06	14.3	25.75	5	-	-	SP(Sec/SPI)	SP	Cell membrane	Membrane	-	-	-	-	-	-	-	-	-	-	-	-	-
TcYC6_0090800-RA-p1	TcYC6_0090800	transcript=TcYC6_0090800-RA | gene=TcYC6_0090800 | organism=Trypanosoma_cruzi_Y_C6 | gene_product=phosphatidylinositol 4-kinase, putative | transcript_product=phosphatidylinositol 4-kinase, putative | location=TcYC6_Chr7:833395-835149(+) | protein_length=584 | sequence_SO=chromosome | SO=protein_coding | is_pseudo=false	phosphatidylinositol 4-kinase, putative	-0.97	21.01	0.59	0	-	-	OTHER	-	Cytoplasm	Soluble	2.7.1.67 (1-phosphatidylinositol 4-kinase)	-	-	-	-	-	-	-	-	-	-	-	-
TcYC6_0083650-RA-p1	TcYC6_0083650	transcript=TcYC6_0083650-RA | gene=TcYC6_0083650 | organism=Trypanosoma_cruzi_Y_C6 | gene_product=Phosphorylated CTD interacting factor 1 WW domain containing protein, putative | transcript_product=Phosphorylated CTD interacting factor 1 WW domain containing protein, putative | location=TcYC6_Chr19:760232-761806(-) | protein_length=524 | sequence_SO=chromosome | SO=protein_coding | is_pseudo=false	Phosphorylated CTD interacting factor 1 WW domain containing protein, putative	-0.99	35.09	2.72	0	-	-	OTHER	-	Nucleus	Soluble	-	-	-	-	-	-	-	-	-	-	-	-	-
TcYC6_0049480-RA-p1	TcYC6_0049480	transcript=TcYC6_0049480-RA | gene=TcYC6_0049480 | organism=Trypanosoma_cruzi_Y_C6 | gene_product=PIN domain containing protein, putative | transcript_product=PIN domain containing protein, putative | location=TcYC6_Chr11:59919-61619(-) | protein_length=566 | sequence_SO=chromosome | SO=protein_coding | is_pseudo=false	PIN domain containing protein, putative	0.27	7.9	15.52	0	-	-	SP(Sec/SPI)	SP	Mitochondrion	Soluble	-	-	-	-	-	-	-	-	-	-	-	-	-
TcYC6_0079860-RA-p1	TcYC6_0079860	transcript=TcYC6_0079860-RA | gene=TcYC6_0079860 | organism=Trypanosoma_cruzi_Y_C6 | gene_product=pre-mRNA splicing factor ATP-dependent RNA helicase, putative | transcript_product=pre-mRNA splicing factor ATP-dependent RNA helicase, putative | location=TcYC6_Chr23:563649-566312(-) | protein_length=887 | sequence_SO=chromosome | SO=protein_coding | is_pseudo=false	pre-mRNA splicing factor ATP-dependent RNA helicase, putative	1.89	18.74	6.65	0	-	-	OTHER	-	Nucleus	Soluble	3.6.4.13 (RNA helicase)	-	-	GO:0005524;GO:0004386;GO:0003676	ATP binding;helicase activity;nucleic acid binding	-	-	-	-	-	-	-	-
TcYC6_0037840-RA-p1	TcYC6_0037840	transcript=TcYC6_0037840-RA | gene=TcYC6_0037840 | organism=Trypanosoma_cruzi_Y_C6 | gene_product=Present in the outer mitochondrial membrane proteome 10 | transcript_product=Present in the outer mitochondrial membrane proteome 10 | location=TcYC6_Chr1:1020182-1021957(-) | protein_length=591 | sequence_SO=chromosome | SO=protein_coding | is_pseudo=false	Present in the outer mitochondrial membrane proteome 10	-1.23	19.06	19.18	1	-	-	OTHER	SP	Mitochondrion	Membrane	-	-	-	-	-	-	-	-	-	-	-	-	-
TcYC6_0071370-RA-p1	TcYC6_0071370	transcript=TcYC6_0071370-RA | gene=TcYC6_0071370 | organism=Trypanosoma_cruzi_Y_C6 | gene_product=proteasome alpha 1 subunit, putative | transcript_product=proteasome alpha 1 subunit, putative | location=TcYC6_Chr2:927181-927933(+) | protein_length=250 | sequence_SO=chromosome | SO=protein_coding | is_pseudo=false	proteasome alpha 1 subunit, putative	-0.93	22.17	14.23	0	-	-	OTHER	-	Cytoplasm	Soluble	3.4.25.1 (Proteasome endopeptidase complex)	GO:0005839;GO:0019773	proteasome core complex;proteasome core complex, alpha-subunit complex	GO:0004175;GO:0004298	endopeptidase activity;threonine-type endopeptidase activity	GO:0051603;GO:0006511	proteolysis involved in cellular protein catabolic process;ubiquitin-dependent protein catabolic process	-	-	-	-	-	-
TcYC6_0023180-RA-p1	TcYC6_0023180	transcript=TcYC6_0023180-RA | gene=TcYC6_0023180 | organism=Trypanosoma_cruzi_Y_C6 | gene_product=proteasome alpha 2 subunit, putative | transcript_product=proteasome alpha 2 subunit, putative | location=TcYC6_Chr27:288398-289093(-) | protein_length=231 | sequence_SO=chromosome | SO=protein_coding | is_pseudo=false	proteasome alpha 2 subunit, putative	-0.92	17.19	10.29	0	-	-	OTHER	-	Cytoplasm	Soluble	3.4.25.1 (Proteasome endopeptidase complex)	GO:0005839;GO:0019773	proteasome core complex;proteasome core complex, alpha-subunit complex	GO:0004175;GO:0004298	endopeptidase activity;threonine-type endopeptidase activity	GO:0051603;GO:0006511	proteolysis involved in cellular protein catabolic process;ubiquitin-dependent protein catabolic process	-	-	-	-	-	-
TcYC6_0044220-RA-p1	TcYC6_0044220	transcript=TcYC6_0044220-RA | gene=TcYC6_0044220 | organism=Trypanosoma_cruzi_Y_C6 | gene_product=proteasome alpha 7 subunit, putative | transcript_product=proteasome alpha 7 subunit, putative | location=TcYC6_Chr16:346411-347154(-) | protein_length=247 | sequence_SO=chromosome | SO=protein_coding | is_pseudo=false	proteasome alpha 7 subunit, putative	-0.93	20.89	8.96	0	-	-	OTHER	-	Cytoplasm	Soluble	3.4.25.1 (Proteasome endopeptidase complex)	GO:0005839;GO:0019773	proteasome core complex;proteasome core complex, alpha-subunit complex	GO:0004175;GO:0004298	endopeptidase activity;threonine-type endopeptidase activity	GO:0051603;GO:0006511	proteolysis involved in cellular protein catabolic process;ubiquitin-dependent protein catabolic process	-	-	-	-	-	-
TcYC6_0044600-RA-p1	TcYC6_0044600	transcript=TcYC6_0044600-RA | gene=TcYC6_0044600 | organism=Trypanosoma_cruzi_Y_C6 | gene_product=proteasome beta 3 subunit, putative | transcript_product=proteasome beta 3 subunit, putative | location=TcYC6_Chr16:422473-423090(+) | protein_length=205 | sequence_SO=chromosome | SO=protein_coding | is_pseudo=false	proteasome beta 3 subunit, putative	-0.93	22.82	14.39	0	-	-	OTHER	-	Cytoplasm	Soluble	3.4.25.1 (Proteasome endopeptidase complex)	GO:0005839	proteasome core complex	GO:0004298	threonine-type endopeptidase activity	GO:0051603	proteolysis involved in cellular protein catabolic process	-	-	-	-	-	-
TcYC6_0091650-RA-p1	TcYC6_0091650	transcript=TcYC6_0091650-RA | gene=TcYC6_0091650 | organism=Trypanosoma_cruzi_Y_C6 | gene_product=proteasome beta 7 subunit, putative | transcript_product=proteasome beta 7 subunit, putative | location=TcYC6_Chr7:1019840-1020496(+) | protein_length=218 | sequence_SO=chromosome | SO=protein_coding | is_pseudo=false	proteasome beta 7 subunit, putative	-0.92	27.78	1.47	0	-	-	OTHER	YES	Cytoplasm	Soluble	3.4.25.1 (Proteasome endopeptidase complex)	GO:0005839	proteasome core complex	GO:0004298	threonine-type endopeptidase activity	GO:0051603	proteolysis involved in cellular protein catabolic process	-	-	-	-	-	-
TcYC6_0025720-RA-p1	TcYC6_0025720	transcript=TcYC6_0025720-RA | gene=TcYC6_0025720 | organism=Trypanosoma_cruzi_Y_C6 | gene_product=Protein of unknown function (DUF974), putative | transcript_product=Protein of unknown function (DUF974), putative | location=TcYC6_Chr20:527534-529183(-) | protein_length=549 | sequence_SO=chromosome | SO=protein_coding | is_pseudo=false	Protein of unknown function (DUF974), putative	0.45	5.34	9.14	0	-	-	OTHER	YES	Cytoplasm	Soluble	-	-	-	-	-	-	-	-	-	-	-	-	-
TcYC6_0124240-RA-p1	TcYC6_0124240	transcript=TcYC6_0124240-RA | gene=TcYC6_0124240 | organism=Trypanosoma_cruzi_Y_C6 | gene_product=protein tyrosine phosphatase | transcript_product=protein tyrosine phosphatase | location=TcYC6_Chr4:809599-809796(-) | protein_length=66 | sequence_SO=chromosome | SO=protein_coding | is_pseudo=false	protein tyrosine phosphatase	-0.95	36.57	0.57	2	-	-	OTHER	-	Endoplasmic reticulum	Membrane	4.2.1.- (Hydro-lyases.)	-	-	-	-	-	-	-	-	-	-	-	-
TcYC6_0086150-RA-p1	TcYC6_0086150	transcript=TcYC6_0086150-RA | gene=TcYC6_0086150 | organism=Trypanosoma_cruzi_Y_C6 | gene_product=Pseudokinase, putative | transcript_product=Pseudokinase, putative | location=TcYC6_Chr14:711581-714055(+) | protein_length=824 | sequence_SO=chromosome | SO=protein_coding | is_pseudo=false	Pseudokinase, putative	0.7	5.66	8.23	0	-	-	OTHER	-	Cell membrane	Membrane	-	-	-	GO:0005524;GO:0004672	ATP binding;protein kinase activity	GO:0006468	protein phosphorylation	-	-	-	-	-	-
TcYC6_0142860-RA-p1	TcYC6_0142860	transcript=TcYC6_0142860-RA | gene=TcYC6_0142860 | organism=Trypanosoma_cruzi_Y_C6 | gene_product=retrotransposon hot spot (RHS) protein, putative | transcript_product=retrotransposon hot spot (RHS) protein, putative | location=TcYC6_Chr34:513731-516673(+) | protein_length=980 | sequence_SO=chromosome | SO=protein_coding | is_pseudo=false	retrotransposon hot spot (RHS) protein, putative	0.68	17.3	16.94	0	-	-	OTHER	SP	Mitochondrion	Membrane	-	-	-	-	-	-	-	-	-	-	-	-	-
TcYC6_0075060-RA-p1	TcYC6_0075060	transcript=TcYC6_0075060-RA | gene=TcYC6_0075060 | organism=Trypanosoma_cruzi_Y_C6 | gene_product=RNA polymerase I second largest subunit | transcript_product=RNA polymerase I second largest subunit | location=TcYC6_Chr2:1812700-1817475(+) | protein_length=1591 | sequence_SO=chromosome | SO=protein_coding | is_pseudo=false	RNA polymerase I second largest subunit	0.29	2.76	12.42	0	-	-	OTHER	-	Cytoplasm	Soluble	2.7.7.6 (DNA-directed RNA polymerase)	GO:0005634	nucleus	GO:0003677;GO:0003899	DNA binding;DNA-directed 5'-3' RNA polymerase activity	GO:0006351	transcription, DNA-templated	-	-	-	-	-	-
TcYC6_0025250-RA-p1	TcYC6_0025250	transcript=TcYC6_0025250-RA | gene=TcYC6_0025250 | organism=Trypanosoma_cruzi_Y_C6 | gene_product=serine peptidase, Clan S-, family S54, putative | transcript_product=serine peptidase, Clan S-, family S54, putative | location=TcYC6_Chr20:548064-548984(-) | protein_length=306 | sequence_SO=chromosome | SO=protein_coding | is_pseudo=false	serine peptidase, Clan S-, family S54, putative	-1.04	30.35	3.05	5	-	-	OTHER	YES	Mitochondrion	Membrane	-	GO:0016021	integral component of membrane	GO:0004252	serine-type endopeptidase activity	-	-	-	-	-	-	-	-
TcYC6_0114820-RA-p1	TcYC6_0114820	transcript=TcYC6_0114820-RA | gene=TcYC6_0114820 | organism=Trypanosoma_cruzi_Y_C6 | gene_product=Serine/threonine-protein kinase NEK16, putative | transcript_product=Serine/threonine-protein kinase NEK16, putative | location=TcYC6_Chr9:569207-574006(+) | protein_length=1599 | sequence_SO=chromosome | SO=protein_coding | is_pseudo=false	Serine/threonine-protein kinase NEK16, putative	0.27	1.12	8.13	0	-	-	OTHER	-	Cytoplasm	Soluble	2.7.11.1 (Non-specific serine/threonine protein kinase)	-	-	GO:0005524;GO:0004672	ATP binding;protein kinase activity	GO:0006468	protein phosphorylation	-	-	-	-	-	-
TcYC6_0095380-RA-p1	TcYC6_0095380	transcript=TcYC6_0095380-RA | gene=TcYC6_0095380 | organism=Trypanosoma_cruzi_Y_C6 | gene_product=spliceosome-associated protein, putative | transcript_product=spliceosome-associated protein, putative | location=TcYC6_Chr13:322089-323477(-) | protein_length=462 | sequence_SO=chromosome | SO=protein_coding | is_pseudo=false	spliceosome-associated protein, putative	0.7	13.82	10.82	0	-	-	OTHER	-	Nucleus	Soluble	-	GO:0005634	nucleus	-	-	-	-	-	-	-	-	-	-
TcYC6_0124770-RA-p1	TcYC6_0124770	transcript=TcYC6_0124770-RA | gene=TcYC6_0124770 | organism=Trypanosoma_cruzi_Y_C6 | gene_product=Surface membrane protein | transcript_product=Surface membrane protein | location=TcYC6_Chr4:986792-987997(-) | protein_length=401 | sequence_SO=chromosome | SO=protein_coding | is_pseudo=false	Surface membrane protein	-1.09	37.6	8.43	2	-	-	OTHER	-	Cell membrane	Membrane	-	-	-	-	-	-	-	-	-	-	-	-	-
TcYC6_0169090-RA-p1	TcYC6_0169090	transcript=TcYC6_0169090-RA | gene=TcYC6_0169090 | organism=Trypanosoma_cruzi_Y_C6 | gene_product=surface protease GP63, putative | transcript_product=surface protease GP63, putative | location=TcYC6_Chr28:243560-245191(-) | protein_length=543 | sequence_SO=chromosome | SO=protein_coding | is_pseudo=false	surface protease GP63, putative	-1.11	8.44	34.16	1	-	GPI	SP(Sec/SPI)	SP	Cell membrane	Membrane	3.4.24.36 (Leishmanolysin)	GO:0016020	membrane	GO:0004222	metalloendopeptidase activity	GO:0007155;GO:0006508	cell adhesion;proteolysis	-	-	-	-	-	-
TcYC6_0077110-RA-p1	TcYC6_0077110	transcript=TcYC6_0077110-RA | gene=TcYC6_0077110 | organism=Trypanosoma_cruzi_Y_C6 | gene_product=surface protein TolT, putative | transcript_product=surface protein TolT, putative | location=TcYC6_Chr15:522554-523486(+) | protein_length=310 | sequence_SO=chromosome | SO=protein_coding | is_pseudo=false	surface protein TolT, putative	-1.5	2.27	33.44	1	-	-	SP(Sec/SPI)	SP	Cell membrane	Membrane	-	-	-	-	-	-	-	-	-	-	-	-	-
TcYC6_0078130-RA-p1	TcYC6_0078130	transcript=TcYC6_0078130-RA | gene=TcYC6_0078130 | organism=Trypanosoma_cruzi_Y_C6 | gene_product=surface protein TolT, putative | transcript_product=surface protein TolT, putative | location=TcYC6_Chr15:929192-930121(+) | protein_length=309 | sequence_SO=chromosome | SO=protein_coding | is_pseudo=false	surface protein TolT, putative	-1.46	18.17	39.22	1	-	-	SP(Sec/SPI)	SP	Cell membrane	Membrane	-	-	-	-	-	-	-	-	-	-	-	-	-
TcYC6_0078140-RA-p1	TcYC6_0078140	transcript=TcYC6_0078140-RA | gene=TcYC6_0078140 | organism=Trypanosoma_cruzi_Y_C6 | gene_product=surface protein TolT, putative | transcript_product=surface protein TolT, putative | location=TcYC6_Chr15:930898-931827(+) | protein_length=309 | sequence_SO=chromosome | SO=protein_coding | is_pseudo=false	surface protein TolT, putative	-1.44	8.99	38.42	0	-	-	SP(Sec/SPI)	SP	Cell membrane	Membrane	-	-	-	-	-	-	-	-	-	-	-	-	-
TcYC6_0102710-RA-p1	TcYC6_0102710	transcript=TcYC6_0102710-RA | gene=TcYC6_0102710 | organism=Trypanosoma_cruzi_Y_C6 | gene_product=Thiamin pyrophosphokinase, vitamin B1 binding domain containing protein, putative | transcript_product=Thiamin pyrophosphokinase, vitamin B1 binding domain containing protein, putative | location=TcYC6_Chr24:481874-483220(-) | protein_length=448 | sequence_SO=chromosome | SO=protein_coding | is_pseud…	Thiamin pyrophosphokinase, vitamin B1 binding domain containing protein, putative	-0.94	3.86	24.34	0	-	-	OTHER	-	Nucleus	Soluble	2.7.6.2 (Thiamine diphosphokinase)	-	-	GO:0005524;GO:0030975;GO:0004788	ATP binding;thiamine binding;thiamine diphosphokinase activity	GO:0009229	thiamine diphosphate biosynthetic process	-	-	-	-	-	-
TcYC6_0062380-RA-p1	TcYC6_0062380	transcript=TcYC6_0062380-RA | gene=TcYC6_0062380 | organism=Trypanosoma_cruzi_Y_C6 | gene_product=threonyl-tRNA synthetase, putative | transcript_product=threonyl-tRNA synthetase, putative | location=TcYC6_Chr36:424929-427382(+) | protein_length=817 | sequence_SO=chromosome | SO=protein_coding | is_pseudo=false	threonyl-tRNA synthetase, putative	-0.95	14.47	21.15	0	-	-	OTHER	-	Cytoplasm	Soluble	6.1.1.3 (Threonine--tRNA ligase)	-	-	GO:0005524;GO:0004812;GO:0000166	ATP binding;aminoacyl-tRNA ligase activity;nucleotide binding	GO:0043039;GO:0006418	tRNA aminoacylation;tRNA aminoacylation for protein translation	-	-	-	-	-	-
TcYC6_0055630-RA-p1	TcYC6_0055630	transcript=TcYC6_0055630-RA | gene=TcYC6_0055630 | organism=Trypanosoma_cruzi_Y_C6 | gene_product=trafficking protein particle complex subunit 3, putative | transcript_product=trafficking protein particle complex subunit 3, putative | location=TcYC6_Chr22:483541-484122(-) | protein_length=193 | sequence_SO=chromosome | SO=protein_coding | is_pseudo=false	trafficking protein particle complex subunit 3, putative	0.49	11.2	2.84	1	-	-	OTHER	-	Cytoplasm	Soluble	-	GO:0030008	TRAPP complex	-	-	GO:0048193	Golgi vesicle transport	-	-	-	-	-	-
TcYC6_0115200-RA-p1	TcYC6_0115200	transcript=TcYC6_0115200-RA | gene=TcYC6_0115200 | organism=Trypanosoma_cruzi_Y_C6 | gene_product=transporter, putative | transcript_product=transporter, putative | location=TcYC6_Chr9:672072-673661(-) | protein_length=529 | sequence_SO=chromosome | SO=protein_coding | is_pseudo=false	transporter, putative	-0.98	16.13	29.55	2	-	-	OTHER	-	Cell membrane	Membrane	-	GO:0016021	integral component of membrane	-	-	GO:0055085	transmembrane transport	-	-	-	-	-	-
TcYC6_0141330:pseudogenic_transcript-p1	TcYC6_0141330	transcript=TcYC6_0141330:pseudogenic_transcript | gene=TcYC6_0141330 | organism=Trypanosoma_cruzi_Y_C6 | gene_product=trans-sialidase (pseudogene), putative | transcript_product=trans-sialidase (pseudogene), putative | location=TcYC6_Chr5:139614-141710(-) | protein_length=698 | sequence_SO=chromosome | SO=protein_coding | is_pseudo=true	trans-sialidase (pseudogene), putative	0.34	7.7	5.14	0	-	-	OTHER	-	Cell membrane	Membrane	3.2.1.18 (Exo-alpha-sialidase)	-	-	-	-	-	-	-	-	-	-	-	-
TcYC6_0130150-RA-p1	TcYC6_0130150	transcript=TcYC6_0130150-RA | gene=TcYC6_0130150 | organism=Trypanosoma_cruzi_Y_C6 | gene_product=trans-sialidase, Group II, putative | transcript_product=trans-sialidase, Group II, putative | location=TcYC6_Contig201:15998-18241(-) | protein_length=747 | sequence_SO=contig | SO=protein_coding | is_pseudo=false	trans-sialidase, Group II, putative	-1.18	22.33	35.1	0	-	GPI	OTHER	-	Cell membrane	Membrane	3.2.1.18 (Exo-alpha-sialidase)	-	-	-	-	-	-	-	-	-	-	-	-
TcYC6_0131910-RA-p1	TcYC6_0131910	transcript=TcYC6_0131910-RA | gene=TcYC6_0131910 | organism=Trypanosoma_cruzi_Y_C6 | gene_product=trans-sialidase, Group II, putative | transcript_product=trans-sialidase, Group II, putative | location=TcYC6_Chr18:170580-172886(+) | protein_length=768 | sequence_SO=chromosome | SO=protein_coding | is_pseudo=false	trans-sialidase, Group II, putative	-1.01	7.43	33.58	1	-	GPI	OTHER	YES	Cell membrane	Membrane	3.2.1.18 (Exo-alpha-sialidase)	-	-	-	-	-	-	-	-	-	-	-	-
TcYC6_0132210:pseudogenic_transcript-p1	TcYC6_0132210	transcript=TcYC6_0132210:pseudogenic_transcript | gene=TcYC6_0132210 | organism=Trypanosoma_cruzi_Y_C6 | gene_product=trans-sialidase, Group II, putative | transcript_product=trans-sialidase, Group II, putative | location=TcYC6_Chr26:387534-389801(+) | protein_length=755 | sequence_SO=chromosome | SO=protein_coding | is_pseudo=true	trans-sialidase, Group II, putative	-1.01	13.02	26.45	2	-	GPI	OTHER	-	Lysosome/Vacuole	Soluble	3.2.1.18 (Exo-alpha-sialidase)	-	-	-	-	-	-	-	-	-	-	-	-
TcYC6_0128720-RA-p1	TcYC6_0128720	transcript=TcYC6_0128720-RA | gene=TcYC6_0128720 | organism=Trypanosoma_cruzi_Y_C6 | gene_product=trans-sialidase, Group II, putative | transcript_product=trans-sialidase, Group II, putative | location=TcYC6_Chr20:211386-213749(-) | protein_length=787 | sequence_SO=chromosome | SO=protein_coding | is_pseudo=false	trans-sialidase, Group II, putative	0.88	12.81	2.52	1	-	-	OTHER	-	Cell membrane	Membrane	3.2.1.18 (Exo-alpha-sialidase)	-	-	-	-	-	-	-	-	-	-	-	-
TcYC6_0130010-RA-p1	TcYC6_0130010	transcript=TcYC6_0130010-RA | gene=TcYC6_0130010 | organism=Trypanosoma_cruzi_Y_C6 | gene_product=trans-sialidase, putative | transcript_product=trans-sialidase, putative | location=TcYC6_Chr36:499806-502064(+) | protein_length=752 | sequence_SO=chromosome | SO=protein_coding | is_pseudo=false	trans-sialidase, putative	-0.93	17.58	24.3	1	-	GPI	OTHER	YES	Cell membrane	Membrane	3.2.1.18 (Exo-alpha-sialidase)	-	-	-	-	-	-	-	-	-	-	-	-
TcYC6_0128910-RA-p1	TcYC6_0128910	transcript=TcYC6_0128910-RA | gene=TcYC6_0128910 | organism=Trypanosoma_cruzi_Y_C6 | gene_product=trans-sialidase, putative | transcript_product=trans-sialidase, putative | location=TcYC6_Contig142:25436-27694(+) | protein_length=752 | sequence_SO=contig | SO=protein_coding | is_pseudo=false	trans-sialidase, putative	0.76	0.11	25.72	2	GPI	GPI	OTHER	YES	Cell membrane	Membrane	3.2.1.18 (Exo-alpha-sialidase)	-	-	-	-	-	-	-	-	-	-	-	-
TcYC6_0105630-RA-p1	TcYC6_0105630	transcript=TcYC6_0105630-RA | gene=TcYC6_0105630 | organism=Trypanosoma_cruzi_Y_C6 | gene_product=UDP-Gal or UDP-GlcNAc-dependent glycosyltransferase, putative | transcript_product=UDP-Gal or UDP-GlcNAc-dependent glycosyltransferase, putative | location=TcYC6_Chr10:543585-544709(+) | protein_length=374 | sequence_SO=chromosome | SO=protein_coding | is_pseudo=false	UDP-Gal or UDP-GlcNAc-dependent glycosyltransferase, putative	0.31	7.53	33	1	-	-	SP(Sec/SPI)	SP	Golgi apparatus	Membrane	2.4.1.- (Hexosyltransferases.)	-	-	-	-	-	-	-	-	-	-	-	-
TcYC6_0008840-RA-p1	TcYC6_0008840	transcript=TcYC6_0008840-RA | gene=TcYC6_0008840 | organism=Trypanosoma_cruzi_Y_C6 | gene_product=V-type proton ATPase subunit D, putative | transcript_product=V-type proton ATPase subunit D, putative | location=TcYC6_Chr40:40897-41967(-) | protein_length=356 | sequence_SO=chromosome | SO=protein_coding | is_pseudo=false	V-type proton ATPase subunit D, putative	0.5	7.87	11.76	0	-	-	OTHER	-	Cytoplasm	Soluble	3.6.3.14 (Transferred entry: 7.1.2.2)	GO:0033179	proton-transporting V-type ATPase, V0 domain	GO:0015078	proton transmembrane transporter activity	GO:0015991	ATP hydrolysis coupled proton transport	-	-	-	-	-	-
TcYC6_0082270-RA-p1	TcYC6_0082270	transcript=TcYC6_0082270-RA | gene=TcYC6_0082270 | organism=Trypanosoma_cruzi_Y_C6 | gene_product=WASH complex subunit 7, N-terminal/WASH complex subunit 7/WASH complex subunit 7, C-terminal, putative | transcript_product=WASH complex subunit 7, N-terminal/WASH complex subunit 7/WASH complex subunit 7, C-terminal, putative | location=TcYC6_Chr19:357926-361558(+) | protein_length=1210 | sequence_S…	WASH complex subunit 7, N-terminal/WASH complex subunit 7/WASH complex subunit 7, C-terminal, putative	0.27	3.71	5.31	0	-	-	OTHER	-	Nucleus	Soluble	-	-	-	-	-	-	-	-	-	-	-	-	-
TcYC6_0109850-RA-p1	TcYC6_0109850	transcript=TcYC6_0109850-RA | gene=TcYC6_0109850 | organism=Trypanosoma_cruzi_Y_C6 | gene_product=XPC-binding domain/UBA/TS-N domain containing protein, putative | transcript_product=XPC-binding domain/UBA/TS-N domain containing protein, putative | location=TcYC6_Chr8:481996-483003(-) | protein_length=335 | sequence_SO=chromosome | SO=protein_coding | is_pseudo=false	XPC-binding domain/UBA/TS-N domain containing protein, putative	0.25	24.61	12.69	0	-	-	OTHER	-	Nucleus	Soluble	-	-	-	GO:0003684;GO:0005515	damaged DNA binding;protein binding	GO:0006289;GO:0043161	nucleotide-excision repair;proteasome-mediated ubiquitin-dependent protein catabolic process	-	-	-	-	-	-
