# Supplementary material for: Biological and Molecular Effects of Trypanosoma cruzi Residence in a LAMP-Deficient Intracellular Environment
Source: Front Cell Infect Microbiol. 2022 Jan 6;11:788482. doi: 10.3389/fcimb.2021.788482 (PMC8770540; doi:10.3389/fcimb.2021.788482)
Supplement: Supplementary file 4 [file Table_3.xlsx]

## Sheet: TcY-L1-2 vs TcY-WT Analysis
TcY-L1/2 regulated subproteome GO Enrichment analysis - Biological Process
ID	Name	Bgd count	Result count	Result gene list	Result protein list	Pct of bgd	Fold enrichment	Odds ratio	P-value	-LOG10	Benjamini - FDR
GO:0006928	movement of cell or subcellular component	75	2	TcYC6_0081520,TcYC6_0110780,	Kinesin-13 3, putative;kinesin, putative	2.7	11.66	14.38	0.0120564	1.91878	0.0474217		DOWN
GO:0009987	cellular process	1672	8	TcYC6_0018280,TcYC6_0023210,TcYC6_0030620,TcYC6_0069460,TcYC6_0081520,TcYC6_0110760,TcYC6_0110780,TcYC6_0110900,	STE/STE11 serine/threonine-protein kinase, putative;T-complex protein 1, delta subunit, putative;chaperonin/T-complex protein 1 gamma subunit, putative;6-phosphogluconate dehydrogenase, decarboxylating, putative;Kinesin-13 3, putative;ubiquinone biosynthesis protein COQ7-like, putative;kinesin, putative;protein kinase, putative	0.5	2.09	5.02	0.011645	1.93386	0.0474217		UP
GO:0007018	microtubule-based movement	73	2	TcYC6_0081520,TcYC6_0110780,	Kinesin-13 3, putative;kinesin, putative	2.7	11.98	14.79	0.0114463	1.94134	0.0474217
GO:0006098	pentose-phosphate shunt	5	1	TcYC6_0069460,	6-phosphogluconate dehydrogenase, decarboxylating, putative	20	87.42	119.83	0.0113918	1.94341	0.0474217
GO:0019682	glyceraldehyde-3-phosphate metabolic process	5	1	TcYC6_0069460,	6-phosphogluconate dehydrogenase, decarboxylating, putative	20	87.42	119.83	0.0113918	1.94341	0.0474217
GO:0042180	cellular ketone metabolic process	3	1	TcYC6_0110760,	ubiquinone biosynthesis protein COQ7-like, putative	33.3	145.7	239.75	0.00684929	2.16435	0.0404108
GO:1901663	quinone biosynthetic process	3	1	TcYC6_0110760,	ubiquinone biosynthesis protein COQ7-like, putative	33.3	145.7	239.75	0.00684929	2.16435	0.0404108
GO:0006457	protein folding	44	2	TcYC6_0023210,TcYC6_0030620,	T-complex protein 1, delta subunit, putative;chaperonin/T-complex protein 1 gamma subunit, putative	4.5	19.87	25.16	0.00427228	2.36934	0.0404108
x	x	x	x	x	x	x	x	x	x	x	x
TcY-L1/2 membrane subproteome GO Enrichment analysis - Biological Process
ID	Name	Bgd count	Result count	Result gene list	Result protein list	Pct of bgd	Fold enrichment	Odds ratio	P-value	-LOG10	Benjamini - FDR
x	x	x	x	x	x	x	x	x	x	x	x
x	x	x	x	x	x	x	x	x	x	x	x
TcY-L1/2 regulated subproteome Metabolic Pathways Analysis
ID	Name	Result gene list	Result protein list	P-value	-LOG10	Benjamini - FDR
x	x	x	x	x	x	x
x	x	x	x	x	x	x
TcY-L1/2 membrane subproteome Metabolic Pathways Analysis
ID	Name	Result gene list	Result protein list	P-value	-LOG10	Benjamini - FDR
x	x	x	x	x	x	x
ec00600__PK__KEGG	Sphingolipid metabolism	TcYC6_0105630,TcYC6_0128720,TcYC6_0128910,TcYC6_0129770,TcYC6_0130520,TcYC6_0131410,	UDP-Gal or UDP-GlcNAc-dependent glycosyltransferase, putative; trans-sialidase, Group II, putative; trans-sialidase, putative; trans-sialidase, Group VI, putative; trans-sialidase, Group V, putative; trans-sialidase, Group II, putative	0.000496344	3.30422	0.0134013

## Sheet: TcY-L2 vs TcY-WT Analysis
TcY-L2 regulated subproteome GO Enrichment analysis - Biological Process
ID	Name	Bgd count	Result count	Result gene list	Result protein list	Pct of bgd	Fold enrichment	Odds ratio	P-value	-LOG10	Benjamini - FDR
x	x	x	x	x	x	x	x	x	x	x	x		DOWN
GO:0007005	mitochondrion organization	2	1	TcYC6_0123290,	putative mitochondrial chaperone BCS1	50	104.52	217.45	0.00954549	2.0202	0.0321076		UP
GO:0034622	cellular protein-containing complex assembly	19	2	TcYC6_0005310,TcYC6_0123290,	ER protein Pkr1, putative;putative mitochondrial chaperone BCS1	10.5	22	26.71	0.00356292	2.44819	0.0239687
GO:0006508	proteolysis	461	8	TcYC6_0023180,TcYC6_0033380,TcYC6_0041700,TcYC6_0044600,TcYC6_0071370,TcYC6_0091650,TcYC6_0107360,TcYC6_0169700,	proteasome alpha 2 subunit, putative;metallo-peptidase, Clan MF, Family M17, putative;proteasome beta 3 subunit, putative;proteasome alpha 1 subunit, putative;proteasome beta 7 subunit, putative;cytoskeleton-associated protein CAP5.5, putative;surface protease GP63, putative	1.7	3.63	5.1	0.000899362	3.04607	0.00665528
GO:0009056	catabolic process	106	5	TcYC6_0023180,TcYC6_0041700,TcYC6_0044600,TcYC6_0071370,TcYC6_0091650,	proteasome alpha 2 subunit, putative;proteasome beta 6 subunit, putative;proteasome beta 3 subunit, putative;proteasome alpha 1 subunit, putative;proteasome beta 7 subunit, putative	4.7	9.86	12.88	0.000116205	3.93478	0.000955461
GO:0051603	proteolysis involved in cellular protein catabolic process	37	5	TcYC6_0023180,TcYC6_0041700,TcYC6_0044600,TcYC6_0071370,TcYC6_0091650,	proteasome alpha 2 subunit, putative;proteasome beta 6 subunit, putative;proteasome beta 3 subunit, putative;proteasome alpha 1 subunit, putative;proteasome beta 7 subunit, putative	13.5	28.25	41.26	6.20996e-07	6.20691	2.29769e-05
TcY-L2 membrane subproteome GO Enrichment analysis - Biological Process
ID	Name	Bgd count	Result count	Result gene list	Result protein list	Pct of bgd	Fold enrichment	Odds ratio	P-value	-LOG10	Benjamini - FDR
x	x	x	x	x	x	x	x	x	x	x	x
GO:0070072	vacuolar proton-transporting V-type ATPase complex assembly	1	1	TcYC6_0005310,	ER protein Pkr1, putative	100	343.69	inf	0.00290962	2.53616	0.0494635
TcY-L2 regulated subproteome Metabolic Pathways Analysis
ID	Name	Result gene list	Result gene list	P-value	-LOG10	Benjamini - FDR
ec00565__PK__KEGG	Ether lipid metabolism	TcYC6_0028680,TcYC6_0089300,	condensin subunit 1, putative; Endonuclease/Exonuclease/phosphatase family, putative	0.00261762	2.58209	0.020941
ec00330__PK__KEGG	Arginine and proline metabolism	TcYC6_0012000,TcYC6_0033380,TcYC6_0113210,TcYC6_0127360,	2-oxoglutarate dehydrogenase, E2 component, dihydrolipoamide succinyltransferase, putative; metallo-peptidase, Clan MF, Family M17, putative; glycerol uptake protein, putative; dihydrolipoamide acetyltransferase precursor, putative	0.00068382	3.16506	0.0253014
ec00904__PK__KEGG	Diterpenoid biosynthesis	TcYC6_0012000,TcYC6_0113210,TcYC6_0127360,	2-oxoglutarate dehydrogenase, E2 component, dihydrolipoamide succinyltransferase, putative; glycerol uptake protein, putative; dihydrolipoamide acetyltransferase precursor, putative	0.00216923	2.66369	0.0401308
TcY-L2 membrane subproteome Metabolic Pathways Analysis
ID	Name	Result gene list	Result protein list	P-value	-LOG10	Benjamini - FDR
x	x	x	x	x	x	x
x	x	x	x	x	x	x

## Sheet: TcY-L1-2 vs TcY-L2 Analysis
TcY-L1/2 regulated subproteome GO Enrichment analysis - Biological Process
ID	Name	Bgd count	Result count	Result gene list	Result protein list	Pct of bgd	Fold enrichment	Odds ratio	P-value	-LOG10	Benjamini - FDR
GO:0006508	proteolysis	461	8	TcYC6_0023180,TcYC6_0033380,TcYC6_0044220,TcYC6_0044600,TcYC6_0071370,TcYC6_0091650,TcYC6_0107360,TcYC6_0169090,	proteasome alpha 2 subunit, putative; metallo-peptidase, Clan MF, Family M17, putative; proteasome alpha 7 subunit, putative; proteasome beta 3 subunit, putative; proteasome alpha 1 subunit, putative; proteasome beta 7 subunit, putative; cytoskeleton-associated protein CAP5.5, putative; surface protease GP63, putative	1.7	3.09	4.02	0.00288753	2.53947	0.0213233		DOWN
GO:0009056	catabolic process	106	5	TcYC6_0023180,TcYC6_0044220,TcYC6_0044600,TcYC6_0071370,TcYC6_0091650,	proteasome alpha 2 subunit, putative; proteasome alpha 7 subunit, putative; proteasome beta 3 subunit, putative; proteasome alpha 1 subunit, putative; proteasome beta 7 subunit, putative	4.7	8.4	10.53	0.000259889	3.58521	0.00277215		UP
GO:0051603	proteolysis involved in cellular protein catabolic process	37	5	TcYC6_0023180,TcYC6_0044220,TcYC6_0044600,TcYC6_0071370,TcYC6_0091650,	proteasome alpha 2 subunit, putative; proteasome alpha 7 subunit, putative; proteasome beta 3 subunit, putative; proteasome alpha 1 subunit, putative; proteasome beta 7 subunit, putative	13.5	24.06	33.73	1.45706e-06	5.83652	6.99388e-05
x	x	x	x	x	x	x	x	x	x	x	x
TcY-L1/2 membrane subproteome GO Enrichment analysis - Biological Process
ID	Name	Bgd count	Result count	Result gene list	Result protein list	Pct of bgd	Fold enrichment	Odds ratio	P-value	-LOG10	Benjamini - FDR
x	x	x	x	x	x	x	x	x	x	x	x
x	x	x	x	x	x	x	x	x	x	x	x
TcY-L1/2 regulated subproteome Metabolic Pathways Analysis
ID	Name	Result gene list	Result protein list	P-value	-LOG10	Benjamini - FDR
x	x	x	x	x	x	x
x	x	x	x	x	x	x
TcY-L1/2 membrane subproteome Metabolic Pathways Analysis
ID	Name	Result gene list	Result protein list	P-value	-LOG10	Benjamini - FDR
x	x	x	x	x	x	x
x	x	x	x	x	x	x
